# Supplementary material for: In vivo imaging of phosphocreatine with artificial neural networks
Source: Nat Commun. 2020 Feb 26;11:1072. doi: 10.1038/s41467-020-14874-0 (PMC7044432; doi:10.1038/s41467-020-14874-0)
Supplement: Supplementary file 4 — Supplementary Data 1 [file 41467_2020_14874_MOESM4_ESM.zip]

Archive with 118 entries (109 files):
- ANNCEST-master/
- ANNCEST-master/HumanLeg/
- ANNCEST-master/HumanLeg/Data.mat
- ANNCEST-master/HumanLeg/HL_B0_NN_Input50_Layer7_B0_20181001162342.m
- ANNCEST-master/HumanLeg/HL_B1_NN_Input50_Layer7_B1_20181001162342.m
- ANNCEST-master/HumanLeg/HL_fb_NN_Input50_Layer7_fb_20181009182120.m
- ANNCEST-master/HumanLeg/HL_kba_NN_Input50_Layer7_kba_20181003122806.m
- ANNCEST-master/HumanLeg/Main.m
- ANNCEST-master/HumanLeg/randindex.mat
- ANNCEST-master/HumanLeg/toolbox/
- ANNCEST-master/HumanLeg/toolbox/CalculateMeanAndSTD.m
- ANNCEST-master/HumanLeg/toolbox/MyColormaps.mat
- ANNCEST-master/HumanLeg/toolbox/MyColormaps2.mat
- ANNCEST-master/HumanLeg/toolbox/MyColormaps3.mat
- ANNCEST-master/HumanLeg/toolbox/ini.m
- ANNCEST-master/HumanLeg/toolbox/mycolorbar.m
- ANNCEST-master/HumanLeg/toolbox/mycolormap.m
- ANNCEST-master/LICENSE
- ANNCEST-master/NumericalSimulation/
- ANNCEST-master/NumericalSimulation/A05_PCrSimulatedData.mat
- ANNCEST-master/NumericalSimulation/B0_NN_Input50_Layer7_B0_20181104111756.m
- ANNCEST-master/NumericalSimulation/BlochFitting/
- ANNCEST-master/NumericalSimulation/BlochFitting/A05_Validation_Combined_Bloch_Penguin.m
- ANNCEST-master/NumericalSimulation/BlochFitting/BlochFitting.m
- ANNCEST-master/NumericalSimulation/BlochFitting/BlochFittingFunction.m
- ANNCEST-master/NumericalSimulation/BlochFitting/BlochFitting_singlefB.m
- ANNCEST-master/NumericalSimulation/BlochFitting/toolbox/
- ANNCEST-master/NumericalSimulation/BlochFitting/toolbox/1_BMfit_and_load.m
- ANNCEST-master/NumericalSimulation/BlochFitting/toolbox/3_BMsimulation_param_space.m
- ANNCEST-master/NumericalSimulation/BlochFitting/toolbox/ANALYTIC_SIM.m
- ANNCEST-master/NumericalSimulation/BlochFitting/toolbox/AREX_PS.m
- ANNCEST-master/NumericalSimulation/BlochFitting/toolbox/B2_BMsimulation.m
- ANNCEST-master/NumericalSimulation/BlochFitting/toolbox/BMsolution.m
- ANNCEST-master/NumericalSimulation/BlochFitting/toolbox/LICENSE.md
- ANNCEST-master/NumericalSimulation/BlochFitting/toolbox/LOAD_xls_qCEST_2_Ztab.m
- ANNCEST-master/NumericalSimulation/BlochFitting/toolbox/NUMERIC_SIM.m
- ANNCEST-master/NumericalSimulation/BlochFitting/toolbox/OmegaPlot.m
- ANNCEST-master/NumericalSimulation/BlochFitting/toolbox/PLOT_SPACE.m
- ANNCEST-master/NumericalSimulation/BlochFitting/toolbox/Philips_readfreq.m
- ANNCEST-master/NumericalSimulation/BlochFitting/toolbox/QUESP.m
- ANNCEST-master/NumericalSimulation/BlochFitting/toolbox/QUEST.m
- ANNCEST-master/NumericalSimulation/BlochFitting/toolbox/README.md
- ANNCEST-master/NumericalSimulation/BlochFitting/toolbox/RF_MT.m
- ANNCEST-master/NumericalSimulation/BlochFitting/toolbox/RF_pulse.m
- ANNCEST-master/NumericalSimulation/BlochFitting/toolbox/Reffw1.m
- ANNCEST-master/NumericalSimulation/BlochFitting/toolbox/Rex_Hyper.m
- ANNCEST-master/NumericalSimulation/BlochFitting/toolbox/Rex_Hyper_full.m
- ANNCEST-master/NumericalSimulation/BlochFitting/toolbox/Rex_Lorentz.m
- ANNCEST-master/NumericalSimulation/BlochFitting/toolbox/Rex_Lorentz_full.m
- ANNCEST-master/NumericalSimulation/BlochFitting/toolbox/Rex_MT.m
- ANNCEST-master/NumericalSimulation/BlochFitting/toolbox/Rex_MT2.m
- ANNCEST-master/NumericalSimulation/BlochFitting/toolbox/Rex_minilorentz.m
- ANNCEST-master/NumericalSimulation/BlochFitting/toolbox/Rex_minilorentz_full.m
- ANNCEST-master/NumericalSimulation/BlochFitting/toolbox/alpha_f.m
- ANNCEST-master/NumericalSimulation/BlochFitting/toolbox/asym.m
- ANNCEST-master/NumericalSimulation/BlochFitting/toolbox/asym_PS.m
- ANNCEST-master/NumericalSimulation/BlochFitting/toolbox/b0correct_run.m
- ANNCEST-master/NumericalSimulation/BlochFitting/toolbox/bfilt.m
- ANNCEST-master/NumericalSimulation/BlochFitting/toolbox/calc_MTRsana_new.m
- ANNCEST-master/NumericalSimulation/BlochFitting/toolbox/calc_Mag_ana.m
- ANNCEST-master/NumericalSimulation/BlochFitting/toolbox/calc_td.m
- ANNCEST-master/NumericalSimulation/BlochFitting/toolbox/casedetermination.m
- ANNCEST-master/NumericalSimulation/BlochFitting/toolbox/catstruct.m
- ANNCEST-master/NumericalSimulation/BlochFitting/toolbox/conv_ana.m
- ANNCEST-master/NumericalSimulation/BlochFitting/toolbox/conv_ana_asym.m
- ANNCEST-master/NumericalSimulation/BlochFitting/toolbox/conv_num.m
- ANNCEST-master/NumericalSimulation/BlochFitting/toolbox/conv_num_asym.m
- ANNCEST-master/NumericalSimulation/BlochFitting/toolbox/errorbar_str.m
- ANNCEST-master/NumericalSimulation/BlochFitting/toolbox/exclude_run.m
- ANNCEST-master/NumericalSimulation/BlochFitting/toolbox/expmdemo3.m
- ANNCEST-master/NumericalSimulation/BlochFitting/toolbox/fast_BM_MTR.m
- ANNCEST-master/NumericalSimulation/BlochFitting/toolbox/filter_run.m
- ANNCEST-master/NumericalSimulation/BlochFitting/toolbox/find_nearest.m
- ANNCEST-master/NumericalSimulation/BlochFitting/toolbox/gamma_.m
- ANNCEST-master/NumericalSimulation/BlochFitting/toolbox/gamma_2pi.m
- ANNCEST-master/NumericalSimulation/BlochFitting/toolbox/getSim.m
- ANNCEST-master/NumericalSimulation/BlochFitting/toolbox/getSimLabelUnit.m
- ANNCEST-master/NumericalSimulation/BlochFitting/toolbox/get_BMrelations.m
- ANNCEST-master/NumericalSimulation/BlochFitting/toolbox/init_Sim.m
- ANNCEST-master/NumericalSimulation/BlochFitting/toolbox/multiZfit.m
- ANNCEST-master/NumericalSimulation/BlochFitting/toolbox/multiZplot.m
- ANNCEST-master/NumericalSimulation/BlochFitting/toolbox/nlparci.m
- ANNCEST-master/NumericalSimulation/BlochFitting/toolbox/norm_run.m
- ANNCEST-master/NumericalSimulation/BlochFitting/toolbox/plot_tab.m
- ANNCEST-master/NumericalSimulation/BlochFitting/toolbox/prep_Zlab_Zref.m
- ANNCEST-master/NumericalSimulation/BlochFitting/toolbox/rho_s.m
- ANNCEST-master/NumericalSimulation/BlochFitting/toolbox/ricernd.m
- ANNCEST-master/NumericalSimulation/BlochFitting/toolbox/selectVars.m
- ANNCEST-master/NumericalSimulation/BlochFitting/toolbox/stud_t.mat
- ANNCEST-master/NumericalSimulation/BlochFitting/toolbox/superLorentzian_extrap_DG.m
- ANNCEST-master/NumericalSimulation/BlochFitting/toolbox/timelabel.m
- ANNCEST-master/NumericalSimulation/BlochFitting/toolbox/tinv.m
- ANNCEST-master/NumericalSimulation/Main.m
- ANNCEST-master/NumericalSimulation/fb_NN_Input50_Layer7_fb_20181104111756.m
- ANNCEST-master/NumericalSimulation/kba_NN_Input50_Layer7_kba_20181104111756.m
- ANNCEST-master/NumericalSimulation/toolbox/
- ANNCEST-master/NumericalSimulation/toolbox/CalculateMeanAndSTD.m
- ANNCEST-master/NumericalSimulation/toolbox/MyColormaps.mat
- ANNCEST-master/NumericalSimulation/toolbox/MyColormaps2.mat
- ANNCEST-master/NumericalSimulation/toolbox/MyColormaps3.mat
- ANNCEST-master/NumericalSimulation/toolbox/ini.m
- ANNCEST-master/NumericalSimulation/toolbox/mycolorbar.m
- ANNCEST-master/NumericalSimulation/toolbox/mycolormap.m
- ANNCEST-master/Phantom/
- ANNCEST-master/Phantom/B0_NN_Input50_Layer7_B0_20181104111756.m
- ANNCEST-master/Phantom/Main.m
- ANNCEST-master/Phantom/PCrphantom.mat
- ANNCEST-master/Phantom/fb_NN_Input50_Layer7_fb_20181104111756.m
- ANNCEST-master/Phantom/kba_NN_Input50_Layer7_kba_20181104111756.m
- ANNCEST-master/Phantom/toolbox/
- ANNCEST-master/Phantom/toolbox/CalculateMeanAndSTD.m
- ANNCEST-master/Phantom/toolbox/MyColormaps.mat
- ANNCEST-master/Phantom/toolbox/MyColormaps2.mat
- ANNCEST-master/Phantom/toolbox/MyColormaps3.mat
- ANNCEST-master/Phantom/toolbox/ini.m
- ANNCEST-master/Phantom/toolbox/mycolorbar.m
- ANNCEST-master/Phantom/toolbox/mycolormap.m
- ANNCEST-master/README.md
