# Supplementary material for: In vivo imaging of phosphocreatine with artificial neural networks
Source: Nat Commun. 2020 Feb 26;11:1072. doi: 10.1038/s41467-020-14874-0 (PMC7044432; doi:10.1038/s41467-020-14874-0)
Supplement: Supplementary file 4 — Supplementary Data 1 [file 41467_2020_14874_MOESM4_ESM.zip › ANNCEST-master/HumanLeg/toolbox/mycolormap.m]

function mycolormap(choice)
%%%%%%%%%%%%%% ±£´æcolormapÑÕÉ«Ä£Ê½ %%%%%%%%%%%%%
% mycmap = colormap(h);          % gcfÎªµ±Ç°Í¼ÎÄ¼þµÄ¿ØÖÆ¾ä±ú
% save('MyColormaps','mycmap');  % ±£´æÑÕÉ«Ä£Ê½µ½±¾µØÎÄ¼þ"MyColormaps",MAT-file¡£
 
%%%%%%%%%%%%%% µ÷ÓÃcolormapÑÕÉ«Ä£Ê½ %%%%%%%%%%%%%
if nargin == 0
    choice = 1;
end
switch choice
    case 1
        load('MyColormaps','mycmap'); % ½«´ËÑÕÉ«Ä£Ê½ÔØÈëµ±Ç°µÄworkspace,´æÈëÒ»¸öÃû½ÐmycmapµÄ±äÁ¿¾ØÕóÖ®ÖÐ£»
    case 2
        load('MyColormaps2','mycmap');
     case 3
    load('MyColormaps3','mycmap');
end
colormap(gca,mycmap); % ½«mycmap¶ÔÓ¦µÄ±äÁ¿¾ØÕóÓ¦ÓÃµ½gcf¶ÔÓ¦µÄÍ¼Æ¬ÖÐ£»
end
