# Supplementary material for: In vivo imaging of phosphocreatine with artificial neural networks
Source: Nat Commun. 2020 Feb 26;11:1072. doi: 10.1038/s41467-020-14874-0 (PMC7044432; doi:10.1038/s41467-020-14874-0)
Supplement: Supplementary file 4 — Supplementary Data 1 [file 41467_2020_14874_MOESM4_ESM.zip › ANNCEST-master/NumericalSimulation/BlochFitting/toolbox/B2_BMsimulation.m]

% set initial values of CEST and MT pools (required for numeric solution)

% do the following to initialize, or call 

  Sim=init_Sim(struct());


%%

Sim.n_cest_pool=1;
Sim.dwA=0;
Sim.R1A=1;
Sim.R2A=10;

Sim.fB=0.01;
Sim.kBA=1000;
Sim.dwB=3.5; % ppm  relative to dwA
Sim.R1B=1; 
Sim.R2B=50;


Sim.FREQ=300;
Sim.Zi=0.9;
Sim.B1=1;		 % the saturation B1 in �T
Sim.tp=5;		 % [s]
Sim.n=1;	Sim.DC=1;
Sim.shape='block';		 
Sim.pulsed=0;		

Sim.xZspec = -5:0.1:5;


Sim.analytic          = 1;                % calculate analtical solution? 1=yes, 0=no
Sim.numeric           = 1;                % calculate numerical solution? 1=yes, 0=no
Sim.MT                = 0;                % 1 = with MT pool (pool C), 0 = no MT pool
Sim.Rex_sol           = 'Hyper';          % solution for Rex - cases: 'Hyper', 
Sim.MT_lineshape      = 'Gaussian';       % MT lineshape -SuperLorentzian, Gaussian, Lorentzian
Sim.MT_sol_type       = 'Rex_MT';         % Rex_MT solution type - cases: 'Rex_MT'
Sim.B1cwpe_quad   = -1;                     %XX
Sim.c     = 1;                              %XX
Sim.dummies=0; 
Sim.flipangle=5; 
Sim.readout='FID'; 
Sim.spoilf=0; 


num = NUMERIC_SIM(Sim);
figure(1), plot(num.x,num.zspec,'-','LineWidth',2); 
% ana = ANALYTIC_SIM(Sim)
% figure(1), plot(ana.x,ana.zspec,ana.x,ana.zspec(end:-1:1)-ana.zspec ); hold on;
