# Supplementary material for: In vivo imaging of phosphocreatine with artificial neural networks
Source: Nat Commun. 2020 Feb 26;11:1072. doi: 10.1038/s41467-020-14874-0 (PMC7044432; doi:10.1038/s41467-020-14874-0)
Supplement: Supplementary file 4 — Supplementary Data 1 [file 41467_2020_14874_MOESM4_ESM.zip › ANNCEST-master/NumericalSimulation/BlochFitting/toolbox/Philips_readfreq.m]

function freq = Philips_readfreq(name)

fid = fopen (name);
freq = [];
while 1
    Text = fgetl(fid);
    if ~ischar(Text), break, end
    if contains(Text,'Freq')
        index = strfind(Text,':');
        freq = [freq;sscanf(Text(index+1:end),'%f')'];
    end
end

fclose(fid);
end
