# Supplementary material for: In vivo imaging of phosphocreatine with artificial neural networks
Source: Nat Commun. 2020 Feb 26;11:1072. doi: 10.1038/s41467-020-14874-0 (PMC7044432; doi:10.1038/s41467-020-14874-0)
Supplement: Supplementary file 4 — Supplementary Data 1 [file 41467_2020_14874_MOESM4_ESM.zip › ANNCEST-master/NumericalSimulation/BlochFitting/toolbox/Reffw1.m]

function Reff = Reffw1(da,w1,r2a,r1a)
% calculates Reffw1 for pulsed gaussian solution
% last change: 2014/04/03 by PS

Reff = -(r1a.*da.^2./(da.^2+w1.^2) +(r2a).*w1.^2./(da.^2+w1.^2));

end
