# Supplementary material for: In vivo imaging of phosphocreatine with artificial neural networks
Source: Nat Commun. 2020 Feb 26;11:1072. doi: 10.1038/s41467-020-14874-0 (PMC7044432; doi:10.1038/s41467-020-14874-0)
Supplement: Supplementary file 4 — Supplementary Data 1 [file 41467_2020_14874_MOESM4_ESM.zip › ANNCEST-master/NumericalSimulation/BlochFitting/toolbox/Rex_Hyper.m]

function Rex=Rex_Hyper(da,w1,di,fi,ki,r2i)
% calculate Rex HyperCEST solution for pool i
ka  =   ki*fi;
Rex =   -((ka.*ki.*w1.^2.*((-da+di).^2 + (r2i.*(da.^2 + (ka + ki).^2 + ki.*r2i + w1.^2))./ki))./...
        ((ka + ki).*(di.^2.*w1.^2 + ka.*r2i.*w1.^2) + ...
        (ka + ki).*((da.*di - ka.*r2i).^2 + (di.*ka + da.*(ki + r2i)).^2 + ...
        (ka + ki + r2i).^2.*w1.^2) + (ka + ki + r2i).*(da.^2.*w1.^2 + w1.^4)));
end
