# Supplementary material for: In vivo imaging of phosphocreatine with artificial neural networks
Source: Nat Commun. 2020 Feb 26;11:1072. doi: 10.1038/s41467-020-14874-0 (PMC7044432; doi:10.1038/s41467-020-14874-0)
Supplement: Supplementary file 4 — Supplementary Data 1 [file 41467_2020_14874_MOESM4_ESM.zip › ANNCEST-master/NumericalSimulation/BlochFitting/toolbox/Rex_minilorentz.m]

function Rex_minilorentz = Rex_minilorentz(da,w1,di,fi,ki,r2i)
% calculates Rex_minilorentz for one pool (i)

ka=ki*fi;

REXMAX  = -ka.*w1^2./(w1.^2+ki.*(ki+r2i));
GAMMA   = 2*sqrt( (ki+r2i)./ki.*w1.^2 + (ki+r2i).^2);
Rex_minilorentz = REXMAX*(GAMMA./2).^2./((GAMMA./2).^2+di.^2);

end
