# Supplementary material for: In vivo imaging of phosphocreatine with artificial neural networks
Source: Nat Commun. 2020 Feb 26;11:1072. doi: 10.1038/s41467-020-14874-0 (PMC7044432; doi:10.1038/s41467-020-14874-0)
Supplement: Supplementary file 4 — Supplementary Data 1 [file 41467_2020_14874_MOESM4_ESM.zip › ANNCEST-master/NumericalSimulation/BlochFitting/toolbox/bfilt.m]

function y=bfilt(x)

% Blaise Filter
x=x(:)';
l=length(x);
% x=x';

m(1,:)=[2*x(1)-x(3) 2*x(1)-x(2) x(1:l-2)];
m(2,:)=[2*x(1)-x(2) x(1:l-1)];
m(3,:)=x;
m(4,:)=[x(2:l) 2*x(l)-x(l-1)];
m(5,:)=[x(3:l) 2*x(l)-x(l-1) 2*x(l)-x(l-2)];

b=[0 .2 0.6 .2 0];
y=b*m;
