# Supplementary material for: In vivo imaging of phosphocreatine with artificial neural networks
Source: Nat Commun. 2020 Feb 26;11:1072. doi: 10.1038/s41467-020-14874-0 (PMC7044432; doi:10.1038/s41467-020-14874-0)
Supplement: Supplementary file 4 — Supplementary Data 1 [file 41467_2020_14874_MOESM4_ESM.zip › ANNCEST-master/NumericalSimulation/BlochFitting/toolbox/calc_td.m]

function td = calc_td(tp,DC)
% calculates the interpuls delay 'td'
% input: puls duration 'tp', duty cycle 'DC'
% last change: 2014/04/02 by PS

td=tp*(1/DC-1);
