# Supplementary material for: In vivo imaging of phosphocreatine with artificial neural networks
Source: Nat Commun. 2020 Feb 26;11:1072. doi: 10.1038/s41467-020-14874-0 (PMC7044432; doi:10.1038/s41467-020-14874-0)
Supplement: Supplementary file 4 — Supplementary Data 1 [file 41467_2020_14874_MOESM4_ESM.zip › ANNCEST-master/NumericalSimulation/BlochFitting/toolbox/filter_run.m]

function Zrow = filter_run(Zrow,runstr,ntimes)
%  Ztab('ucl1') = norm_run(Ztab('ucl1'),1,0)
    if nargin<3
        ntimes=1;
    end;
    
    subtab=Zrow{:,runstr};
    
    % normalize
    II=1:numel(subtab); % for all run entries
    
    for ii=II
        if ~isempty(subtab{ii})
            Z=subtab{ii};
                for jj=1:ntimes
                 Z = bfilt(Z);
                end;           
            subtab{ii}= Z;

        end;
    end;
    
    Zrow{:,runstr}=subtab;
