# Supplementary material for: In vivo imaging of phosphocreatine with artificial neural networks
Source: Nat Commun. 2020 Feb 26;11:1072. doi: 10.1038/s41467-020-14874-0 (PMC7044432; doi:10.1038/s41467-020-14874-0)
Supplement: Supplementary file 4 — Supplementary Data 1 [file 41467_2020_14874_MOESM4_ESM.zip › ANNCEST-master/NumericalSimulation/BlochFitting/toolbox/find_nearest.m]

function [ind value]=find_nearest(vec,val,howmany)
%[ind value]=find_nearest(vec,val,howmany)
% gives back the index and value in vec nearest to the given val

[vec VECi] =sort(vec);


rough_index=find((vec>=val),1);
if isempty(rough_index)
    rough_index=numel(vec);
end;

if rough_index>1
rough_index_pre=rough_index-1;
else
    rough_index_pre=rough_index;
end;

if abs(vec(rough_index)-val)<abs(vec(rough_index_pre)-val)
ind=rough_index;
else
    ind=rough_index_pre;
end;
    value=vec(ind);
    
if isempty(ind)
    
    try
        [C,I]=min(abs(vec-val*ones(numel(vec),1)));
    catch
        [C,I]=min(abs(vec-val*ones(1,numel(vec))));
    end
    ind=I;
    value=vec(ind)
end

vec=vec(VECi);
ind=VECi(ind);
