# Supplementary material for: In vivo imaging of phosphocreatine with artificial neural networks
Source: Nat Commun. 2020 Feb 26;11:1072. doi: 10.1038/s41467-020-14874-0 (PMC7044432; doi:10.1038/s41467-020-14874-0)
Supplement: Supplementary file 4 — Supplementary Data 1 [file 41467_2020_14874_MOESM4_ESM.zip › ANNCEST-master/NumericalSimulation/BlochFitting/toolbox/gamma_.m]

function g=gamma_
 g=42.576375; %1H
% g=40.05; %19F
