# Supplementary material for: In vivo imaging of phosphocreatine with artificial neural networks
Source: Nat Commun. 2020 Feb 26;11:1072. doi: 10.1038/s41467-020-14874-0 (PMC7044432; doi:10.1038/s41467-020-14874-0)
Supplement: Supplementary file 4 — Supplementary Data 1 [file 41467_2020_14874_MOESM4_ESM.zip › ANNCEST-master/NumericalSimulation/BlochFitting/toolbox/getSim.m]

function Sim=getSim(Sim)
% comments here
% last change: 2014/04/02 by PS

%references:
% Henkelman1993  MT agar parameters
% R. M. Henkelman, X. Huang, Q. S. Xiang, G. J. Stanisz, S. D. Swanson, and M. J. Bronskill, Magn Reson Med 29, 759–766 (1993).

%Singh2011 gagcest and cartilage
% A. Singh, M. Haris, K. Cai, V. B. Kassey, F. Kogan, D. Reddy, H. Hariharan, and R. Reddy, Magnetic Resonance in Medicine: Official Journal of the Society of Magnetic Resonance in Medicine / Society of Magnetic Resonance in Medicine (2011).

% Stanisz2005   MT vivo parameters
% G. J. Stanisz, E. E. Odrobina, J. Pun, M. Escaravage, S. J. Graham, M. J. Bronskill, and R. M. Henkelman, Magnetic Resonance in Medicine 54, 507–512 (2005).

% set initial values of CEST and MT pools (required for numeric solution)
Sim.fA=1;
Sim.fB=1e-32;Sim.R1B=1;Sim.R2B=1;Sim.kBA=0;Sim.kAB=0;Sim.dwB=0;
Sim.fC=1e-32;Sim.R1C=1;Sim.R2C=1;Sim.kCA=0;Sim.kAC=0;Sim.dwC=0;
Sim.fD=1e-32;Sim.R1D=1;Sim.R2D=1;Sim.kDA=0;Sim.kAD=0;Sim.dwD=0;
Sim.fE=1e-32;Sim.R1E=1;Sim.R2E=1;Sim.kEA=0;Sim.kAE=0;Sim.dwE=0;
Sim.fF=1e-32;Sim.R1F=1;Sim.R2F=1;Sim.kFA=0;Sim.kAF=0;Sim.dwF=0;
Sim.fG=1e-32;Sim.R1G=1;Sim.R2G=1;Sim.kGA=0;Sim.kAG=0;Sim.dwG=0;

% set initial values for intramolecular exchange
Sim.kBD=0; Sim.kBE=0; Sim.kBF=0; Sim.kBG=0;
Sim.kDE=0; Sim.kDF=0; Sim.kDG=0;
Sim.kEF=0; Sim.kEG=0;
Sim.kFG=0;


switch Sim.tissue
    case 'simulation' % schuenke
        T1=0.100;
        T2=0.090;
        Sim.dwA=0;
        Sim.R1A=1/T1;
        Sim.R2A=1/T2;
        
     case 'PBS_PARA' 
        T1=3.34;
        T2=2;
        Sim.dwA=0;
        Sim.R1A=1/T1;
        Sim.R2A=1/T2;
        
     case 'PBS_PARA_dota' 
        T1=3;
        T2=0.537;
        Sim.dwA=0;
        Sim.R1A=1/T1;
        Sim.R2A=1/T2;
        
        
     case 'PBS_unito' %Zaiss: P. 87 notebook #III
        T1=3;
        T2=1.5;
        Sim.dwA=0;
        Sim.R1A=1/T1;
        Sim.R2A=1/T2;
        
     case 'PBS_eleni' %Zaiss: P. 87 notebook #III
        T1=3.3;
        T2=1.2;
        Sim.dwA=0;
        Sim.R1A=1/T1;
        Sim.R2A=1/T2;
        
     case 'PBS_telaviv' %Zaiss: P. 87 notebook #III
        T1=4.65;
        T2=1;
        Sim.dwA=0;
        Sim.R1A=1/T1;
        Sim.R2A=1/T2;
        
        
        
    case 'PBS' %Zaiss: P. 87 notebook #III
        T1=2;
        T2=2;
        Sim.dwA=0;
        Sim.R1A=1/T1;
        Sim.R2A=1/T2;
        
    case 'PBS_3T' %schuenke (not correct yet)
        T1=2.92;
        T2=2;
        Sim.dwA=0;
        Sim.R1A=1/T1;
        Sim.R2A=1/T2;
        
    case 'PBS_7T' %schuenke (not correct yet)
        T1=3.0;
        T2=2;
        Sim.dwA=0;
        Sim.R1A=1/T1;
        Sim.R2A=1/T2;
        
    case 'PBS_14T' %schuenke (not correct yet)
        T1=3.2;
        T2=2;
        Sim.dwA=0;
        Sim.R1A=1/T1;
        Sim.R2A=1/T2;
        
    case 'PBS_rerich' %P. 21 notebook L15000
        T1=4.2;
        T2=1.2;
        Sim.dwA=0;
        Sim.R1A=1/T1;
        Sim.R2A=1/T2;
        
    case 'agar0.2%' %Zaiss: P. 87 notebook #III
        T1=2.99;
        T2=0.1755;
        Sim.dwA=0;
        Sim.R1A=1/T1;
        Sim.R2A=1/T2;
        
    case 'agar0.4%' %Zaiss: P. 87 notebook #III
        T1=2.99;
        T2=0.3597;
        Sim.dwA=0;
        Sim.R1A=1/T1;
        Sim.R2A=1/T2;
        
    case 'agar0.4%_pulsedCESL_pub' %Zaiss: P. 111 notebook #III
        T1=3;
        T2=1/3;
        Sim.dwA=0;
        Sim.R1A=1/T1;
        Sim.R2A=1/T2;
        
    case 'agar1%' %Zaiss: P. 87 notebook #III
        T1=2.93;
        T2=0.1587;
        Sim.dwA=0;
        Sim.R1A=1/T1;
        Sim.R2A=1/T2;
        
    case 'WM'  % stanisz 3T
        T1=1.084;
        T2=0.069;
        Sim.dwA=0.0;
        Sim.R1A=1/T1;
        Sim.R2A=1/T2;
        
        %MT
        Sim.R1C=1/T1;
        Sim.fC=0.139;
        Sim.R2C=100000;
        Sim.kCA=23;
        Sim.kAC=Sim.kCA*Sim.fC;
        Sim.dwC=0;
        
    case 'GM' % stanisz 3T
        T1=1.820;
        T2=0.099;
        Sim.dwA=0;
        Sim.R1A=1/T1;
        Sim.R2A=1/T2;
        
        %MT
        Sim.R1C=1/T1;
        Sim.fC=0.05;
        Sim.R2C=109890;  % 1/9.1µs
        Sim.kCA=40;
        Sim.kAC=Sim.kCA*Sim.fC;
        Sim.dwC=-2.6;             %asymmetric MT ?
        
    case 'cartilage3T'
        T1=1.2;       % reddy gagCEST
        T2=0.038;
        Sim.dwA=0;
        Sim.R1A=1/T1;
        Sim.R2A=1/T2;   % /reddy gagCEST
        
        Sim.R1C=1/T1;   % stanisz  3T cartilage 55°
        Sim.dwC=0;
        Sim.fC=0.182;
        Sim.R2C=1/(8.3*10^-6);  %8.3ms
        Sim.kCA=60;
        Sim.kAC=Sim.kCA*Sim.fC;        % /stanisz
        
    case 'cartilage7T'
        T1=1.5;
        T2=0.032;
        Sim.dwA=0;
        Sim.R1A=1/T1;
        Sim.R2A=1/T2;  %% until here reddy paper
        
        Sim.R1C=1/T1;   % stanisz  3T cartilage 55°
        Sim.dwC=0;
        Sim.fC=0.182;
        Sim.R2C=1/(8.3*10^-6);  %8.3ms
        Sim.kCA=60;
        Sim.kAC=Sim.kCA*Sim.fC;        % /stanisz
        
    case 'muscle' % stanisz 3T
        T1=1.412;
        T2=0.050;
        Sim.dwA=0;
        Sim.R1A=1/T1;
        Sim.R2A=1/T2;
        
        %MT
        Sim.R1C=1/T1;
        Sim.fC=0.074; % M0B aus stanisz
        Sim.R2C=114942.53;  % 1/8.7µs
        Sim.kCA=66; % R aus stanisz
        Sim.kAC=Sim.kCA*Sim.fC;
        Sim.dwC=0;             %asymmetric MT ?
        
    case 'muscle_7T' % stanisz 3T extrapoliert
        T1=1.834;
        T2=0.050;
        Sim.dwA=0;
        Sim.R1A=1/T1;
        Sim.R2A=1/T2;
        
        %MT
        Sim.R1C=1/T1;
        Sim.fC=0.074; % M0B aus stanisz
        Sim.R2C=114942.53;  % 1/8.7µs
        Sim.kCA=66; % R aus stanisz
        Sim.kAC=Sim.kCA*Sim.fC;
        Sim.dwC=0;             %asymmetric MT ?
        
    case 'egg_3T'  % Meißner
        T1=2.37;
        T2=1.07;
        Sim.dwA=0;
        Sim.R1A=1/T1;
        Sim.R2A=1/T2;
        
        %MT
        Sim.R1C=1/T1;
        Sim.fC=0.01;
        Sim.R2C=10000;
        Sim.kCA=20;
        Sim.kAC=Sim.kCA*Sim.fC;
        Sim.dwC=0;
        
    otherwise
       warning('NO case was selected for tissue');
        
end;

%%%%%%%%%%%%%%%%%%%%%%%%%%%%%%%%%%%%%%%%%%%%%%%%%%%%%%%%%%%%
% all R1B values are assummed to be R1B=R1A
% R2B values are often guessed or used as amine 66.66 Hz from Sun.

switch Sim.CESTagent
    
    case 'none'
        
    case 'glutamate_7.4'
        Sim.R2B=66.66;
        Sim.dwB=3.098651;
        Sim.fB=0.001331;
        Sim.kBA=2896;
        Sim.kAB=Sim.kBA*Sim.fB;
        
        Sim.R2A=0.272532;
        
    case 'glutamate_6.1'
        Sim.R2B=66.66;
        Sim.dwB=3.097;
        Sim.fB=0.001135;
        Sim.kBA=639;
        Sim.kAB=Sim.kBA*Sim.fB;
        Sim.R2A=0.498;      

        
    case 'alanin_ucl'
        Sim.R2B=66.66;
        Sim.dwB=3;
        Sim.fB=1.0*0.1/111;
        Sim.kBA=700;
        Sim.kAB=Sim.kBA*Sim.fB;
        
        Sim.R2D=66.66;
        Sim.dwD=2;
        Sim.fD=1.0*0.1/111;
        Sim.kDA=700;
        Sim.kAD=Sim.kDA*Sim.fD;
        
    case 'PARACEST'        
        Sim.R2B=66.66;
        Sim.dwB=50;
        Sim.fB=1.0*0.015/111;
        Sim.kBA=9000;
        Sim.kAB=Sim.kBA*Sim.fB;
        
    case 'PARACEST_dota'        
        Sim.R2B=66.66;
        Sim.dwB=50;
        Sim.fB=1.0*0.01/111;
        Sim.kBA=9000;
        Sim.kAB=Sim.kBA*Sim.fB;
        
    case 'PARACEST_wanted'        
        Sim.R2B=66.66;
        Sim.dwB=50;
        Sim.fB=1.0*0.015/111;
        Sim.kBA=1000;
        Sim.kAB=Sim.kBA*Sim.fB;
        
        
     case 'PARACEST_3pool'     
         
        Sim.R2B=66.66;
        Sim.dwB=45;
        Sim.fB=1.0*0.015/111;
        Sim.kBA=2000;
        Sim.kAB=Sim.kBA*Sim.fB;
        
        Sim.R2D=66.66;
        Sim.dwD=54;
        Sim.fD=1.0*0.015/111;
        Sim.kDA=10000;
        Sim.kAD=Sim.kDA*Sim.fD;
        
        Sim.R2E=66.66;
        Sim.dwE=3.5;
        Sim.fE=4*0.015/111;
        Sim.kEA=50;
        Sim.kAE=Sim.kEA*Sim.fE;
        
    case 'gagOH'        %Zaiss: Singh2011
        Sim.R2B=66.66;
        Sim.dwB=1;
        Sim.fB=0.0027;
        Sim.kBA=1000;
        Sim.kAB=Sim.kBA*Sim.fB;
        
    case 'gagNH'        %Zaiss: Singh2011
        Sim.dwB=3.5;
        Sim.R2B=66.66;
        Sim.fB=0.0027;
        Sim.kBA=50;
        Sim.kAB=Sim.kBA*Sim.fB;
        
    case 'APT'    %Zaiss: van zijl und zhou review: 72mM labile protons
        Sim.R2B=66.66;
        Sim.dwB=3.5;
        Sim.fB=0.007;
        Sim.kBA=30;
        Sim.kAB=Sim.kBA*Sim.fB;
        
    case 'APT_review'  %Zaiss: wie im NMRBIOMED articel Zaiss et al.
        Sim.dwB=3.5;
        Sim.R1B=1/T1;
        Sim.R2B=66.66;
        Sim.fB=0.01;
        Sim.kBA=25;
        Sim.kAB=Sim.kBA*Sim.fB;
        
    case 'APEX_review'  %Zaiss: amine creatine like or glutamate? halt intermediate exchange
        Sim.dwB=1.9;
        Sim.R1B=1/T1;
        Sim.R2B=66.66;
        Sim.fB=0.01;
        Sim.kBA=1000;
        Sim.kAB=Sim.kBA*Sim.fB;
        
    case 'creatine_vivo'  %Rerich: T=37, pH=7.09;
        Sim.dwB=1.9;
        Sim.R1B=Sim.R1A;
        Sim.R2B=66.66;
        Sim.fB=0.007;
        Sim.kBA=1500;
        Sim.kAB=Sim.kBA*Sim.fB;
        
    case 'creatine_eugenia'  %Rerich: T=37, pH=6.9;
        Sim.dwB=1.9;
        Sim.R1B=Sim.R1A;
        Sim.R2B=66.66;
        Sim.fB=0.000468;     % 13 mM und 4 Protonen (Biochemie L. Stryer)
        Sim.kBA=945; % Görke
        Sim.kAB=Sim.kBA*Sim.fB;
        
    case 'creatine_eugenia2'  %Rerich: T=37, pH=6.9;
        Sim.dwB=1.9;
        Sim.R1B=Sim.R1A;
        Sim.R2B=66.66;
        Sim.fB=0.002;     % 26mM ???
        Sim.kBA=945; % Görke
        Sim.kAB=Sim.kBA*Sim.fB;
        
    case 'creatine_test'  %Rerich: T=37, pH=6.9;
        Sim.dwB=1.88;
        Sim.R1B=Sim.R1A;
        Sim.R2B=66.66;
        Sim.fB=0.0018;     % 26mM ???
        Sim.kBA=945; % Görke
        Sim.kAB=Sim.kBA*Sim.fB;
        
    case 'creatine_pulsedCESL_pub'  % laborbuch III.111
        Sim.fB=0.002;
        Sim.kBA=35;           % entspricht ca. pH=6.4 T=19°
        Sim.kAB=Sim.kBA*Sim.fB;
        Sim.R1B=Sim.R1A;
        Sim.R2B=90.9;         % from  fit of suns correction of artifact paper
        Sim.dwB=1.9;          % deltaW_B in ppm
        
    case 'creatine_pH_T'     % creatine k(pH,T) from WEX Görke et al.
        dH0=55.84*10^3;
        kb=3.009*10^9;
        R=8.314;
        EA=32.27*10^3;
        T0=273.15;
        T25=T0+25;
        
        try
            pH=Sim.pH;
            T=T0+Sim.temperature;
        catch
            error('You have to give pH and temperature in P.pH and P.temperature.');
        end;
        
        Sim.fB=0.002;          % 55.5 mM
        Sim.kBA=kb*10.^(pH-14+ (dH0+EA)./(R.*log(10)).*(1./T25-1./T));
        Sim.kAB=Sim.kBA*Sim.fB;
        
        Sim.R1B=Sim.R1A;
        Sim.R2B=53;           % from own fit.
        Sim.dwB=1.9;
        
    case 'VR'
        Sim.dwB=1.8;% deltaW_B in ppm
        Sim.dwA=0.0;% deltaW_A in ppm
        Sim.R1A=0.3;
        Sim.R1B=Sim.R1A;
        Sim.R2A=3;
        Sim.R2B=Sim.R2A;
        Sim.fB=0.01;
        Sim.kBA=200;
        Sim.kAB=Sim.fB*Sim.kBA;
        
        Sim.R1C=1;
        Sim.dwC=0;
        Sim.fC=0;
        Sim.R2C=1;
        Sim.kCA=0;
        Sim.kAC=0;
        
    case 'choline_phantom_3T'
        T1=3.5;
        T2=1;
        Sim.R1A=1/T1;
        Sim.dwA=0;
        Sim.R2A=1/T2;
        
        % exchange group
        Sim.dwB=1.2;
        Sim.R1B=1/T1;
        Sim.R2B=66.66;
        Sim.fB=0.0036;    % bei 400mM und einem austauschbaren Proton
        Sim.kBA=6000;     % % f = (Konz. der Metaboliten * # austauschbaren Protonen)/(2*55.51mol/l)
        Sim.kAB=Sim.kBA*Sim.fB;
        
        % MT
        Sim.R1C=1/T1;
        Sim.fC=0;         % 0.14
        Sim.R2C=100000;
        Sim.kCA=0;        % 23
        Sim.kAC=Sim.kCA*Sim.fC;
        Sim.dwC=0;
        
    case 'choline_phantom_7T'
        T1=4;
        T2=1;
        Sim.R1A=1/T1;
        Sim.R1B=1/T1;
        Sim.R2A=1/T2;
        
        % exchange group
        Sim.dwB=1.2;
        Sim.R1B=1/T1;
        Sim.R2B=66.66;
        Sim.fB=0.0036;    % bei 400mM und einem austauschbaren Proton
        Sim.kBA=6000;     % f = (Konz. der Metaboliten * # austauschbaren Protonen)/(2*55.51mol/l)
        Sim.kAB=Sim.kBA*Sim.fB;
        
        % MT
        Sim.R1C=1/T1;
        Sim.fC=0;   %% 0.14
        Sim.R2C=100000;
        Sim.kCA=0;    %% 23
        Sim.kAC=Sim.kCA*Sim.fC;
        Sim.dwC=0;
        
    case 'choline_invivo' % Li et al., J Mol Imaging Dynam 2012
        T1=1.06;          % in Träber et al. (2004) T1=1.14s in Cho
        T2=0.170;         % in Träber et al. (2004) T2=0.222-0.276s
        Sim.R1A=1/T1;
        Sim.R2A=1/T2;
        
        % exchange group
        Sim.dwB=1.2;
        Sim.R1B=1/T1;
        Sim.R2B=66.66;
        Sim.fB=0.0036;    % bei 400mM und einem austauschbaren Proton
        Sim.kBA=6500;
        Sim.kAB=Sim.kBA*Sim.fB;
        
        % MT
        Sim.R1C=1/T1;
        Sim.fC=0;   %% 0.14
        Sim.R2C=100000;
        Sim.kCA=0;    %% 23
        Sim.kAC=Sim.kCA*Sim.fC;
        Sim.dwC=0;
        
    case 'glucose'     % schuenke simulationen (100mM)
        % Pool B
        Sim.dwB=2;
        Sim.R2B=66.66;
        Sim.fB=0.0045; % 0.0045/5 bei 100mM und 5 austauschenden Protonen
        Sim.kBA=5000;
        
        % Pool D
        Sim.dwD=2.2;
        Sim.R2D=66.66;
        Sim.fD=0.0009; % 0.0045/5 bei 100mM und 5 austauschenden Protonen
        Sim.kDA=500;
        
        % Pool E
        Sim.dwE=2.8;
        Sim.R2E=66.66;
        Sim.fE=0.0009; % 0.0045/5 bei 100mM und 5 austauschenden Protonen
        Sim.kEA=1000;
        
        % Pool F
        Sim.dwF=0.6;
        Sim.R2F=66.66;
        Sim.fF=0.0009; % 0.0045/5 bei 100mM und 5 austauschenden Protonen
        Sim.kFA=5000;
        
        % Pool G
        Sim.dwG=1.2;
        Sim.R2G=66.66;
        Sim.fG=0.0009; % 0.0045/5 bei 100mM und 5 austauschenden Protonen
        Sim.kGA=5000;
        
        
     case 'glucose_7T'     % schuenke simulationen (100mM)
        % Pool B
        Sim.dwB=1.3;
        Sim.R2B=120;
        Sim.fB=0.0009; % 0.0045/5 bei 100mM und 5 austauschenden Protonen
        Sim.kBA=300;
        
        % Pool D
        Sim.dwD=2.3;
        Sim.R2D=66.66;
        Sim.fD=0.0009; % 0.0045/5 bei 100mM und 5 austauschenden Protonen
        Sim.kDA=30;
        
        % Pool E
        Sim.dwE=2.9;
        Sim.R2E=66.66;
        Sim.fE=0.0009; % 0.0045/5 bei 100mM und 5 austauschenden Protonen
        Sim.kEA=155;
        
        % Pool F
        Sim.dwF=0.5;
        Sim.R2F=66.66;
        Sim.fF=0.0009; % 0.0045/5 bei 100mM und 5 austauschenden Protonen
        Sim.kFA=2000;
        
        % Pool G
        Sim.dwG=1.2;
        Sim.R2G=66.66;
        Sim.fG=0.0009; % 0.0045/5 bei 100mM und 5 austauschenden Protonen
        Sim.kGA=5000;
        
        case 'glucose_9.4T'     % schuenke simulationen (100mM)
        % Pool B
        Sim.dwB=1.3;
        Sim.R2B=120;
        Sim.fB=0.0009; % 0.0045/5 bei 100mM und 5 austauschenden Protonen
        Sim.kBA=1000;
        
        % Pool D
        Sim.dwD=2.08;
        Sim.R2D=66.66;
        Sim.fD=0.0009; % 0.0045/5 bei 100mM und 5 austauschenden Protonen
        Sim.kDA=100;
        
        % Pool E
        Sim.dwE=2.72;
        Sim.R2E=66.66;
        Sim.fE=0.0009; % 0.0045/5 bei 100mM und 5 austauschenden Protonen
        Sim.kEA=155;
        
        % Pool F
        Sim.dwF=0.5;
        Sim.R2F=66.66;
        Sim.fF=0.0009; % 0.0045/5 bei 100mM und 5 austauschenden Protonen
        Sim.kFA=2000;
        
        % Pool G
        Sim.dwG=1.2;
        Sim.R2G=66.66;
        Sim.fG=0.0009; % 0.0045/5 bei 100mM und 5 austauschenden Protonen
        Sim.kGA=5000;
        
     case 'glucose_eleni'     % elenis concentrationen und peak positions 
        % Pool B
        Sim.dwB=1.28; % ppm 
        Sim.R2B=120;
        Sim.fB=0.0027; % 0.0045/5 bei 100mM und 5 austauschenden Protonen
        Sim.kBA=1000;
        
        % Pool D
        Sim.dwD=2.88;
        Sim.R2D=66.66;
        Sim.fD=0.0000567; % 0.0045/5 bei 100mM und 5 austauschenden Protonen
        Sim.kDA=1000;
        
        % Pool E
        Sim.dwE=2.08;
        Sim.R2E=66.66;
        Sim.fE=0.00033; % 0.0045/5 bei 100mM und 5 austauschenden Protonen
        Sim.kEA=155;
        
        % Pool F
        Sim.dwF=0.66;
        Sim.R2F=66.66;
        Sim.fF=0.0009; % 0.0045/5 bei 100mM und 5 austauschenden Protonen
        Sim.kFA=2000;
        
        % Pool G
        Sim.dwG=1.2;
        Sim.R2G=66.66;
        Sim.fG=0.0009; % 0.0045/5 bei 100mM und 5 austauschenden Protonen
        Sim.kGA=5000;

    
    case 'glucose_unito'     % elenis concentrationen und peak positions 
        
        % Pool B
        Sim.dwB=0.66;
        Sim.R2B=66.66;
        Sim.fB= 0.00018018; % 20mM / 110mM
        Sim.kBA=1000;
        
        % Pool D
        Sim.dwD=1.28; % ppm 
        Sim.R2D=50;
        Sim.fD=3*0.00018018; 
        Sim.kDA=1500;
        
        % Pool E
        Sim.dwE=2.08;
        Sim.R2E=66.66;
        %Sim.fE=0.37* 0.00018018;
        Sim.anomer=0.37;
        Sim.fE=Sim.anomer * 0.00018018;
        Sim.kEA=1000;
        
        % Pool F
        Sim.dwF=2.88;
        Sim.R2F=66.66;
        %Sim.Ff=0.67 * 0.00018018;
        Sim.fF=(1-Sim.anomer)*0.00018018; 
        Sim.kFA=1000;
        
        % Pool G
        Sim.dwG=1.2;
        Sim.R2G=66.66;
        Sim.fG=0.00018018 % 0.0045/5 bei 100mM und 5 austauschenden Protonen
        Sim.kGA=5000;

    case 'glucose_physio1' % from multi-pH fit
        
        % Pool B
        Sim.dwB=0.66;
        Sim.R2B=50;
        Sim.fB= 0.00018018; % 20mM / 110mM
        Sim.kBA=1200;
        
        % Pool D
        Sim.dwD=1.28; % ppm 
        Sim.R2D=50;
        Sim.fD=3*0.00018018; 
        Sim.kDA=2997;
        
        % Pool E
        Sim.dwE=2.08;
        Sim.R2E=50;
        %Sim.fE=0.37* 0.00018018;
        Sim.anomer=0.7;
        Sim.fE=Sim.anomer * 0.00018018;
        Sim.kEA=3543;
        
        % Pool F
        Sim.dwF=2.88;
        Sim.R2F=50;
        %Sim.Ff=0.67 * 0.00018018;
        Sim.fF=(1-Sim.anomer)*0.00018018; 
        Sim.kFA=5863;
        
    case 'glucose_physioTpH002' % from multi-pH-multi-T fit
        
        % Pool B
        Sim.dwB=0.66;
        Sim.R2B=50;
        Sim.fB= 0.00018018; % 20mM / 110mM
        Sim.kBA=46000;
        
        % Pool D
        Sim.dwD=1.28; % ppm 
        Sim.R2D=50;
        Sim.fD=3*0.00018018; 
        Sim.kDA=3700;
        
        % Pool E
        Sim.dwE=2.08;
        Sim.R2E=50;
        %Sim.fE=0.37* 0.00018018;
        Sim.anomer=0.37;
        Sim.fE=Sim.anomer * 0.00018018;
        Sim.kEA=3600;
        
        % Pool F
        Sim.dwF=2.88;
        Sim.R2F=50;
        %Sim.Ff=0.67 * 0.00018018;
        Sim.fF=(1-Sim.anomer)*0.00018018; 
        Sim.kFA=50000;
        
    case 'glucose_physio2'
        
        % Pool B
        Sim.dwB=0.66;
        Sim.R2B=50;
        Sim.fB= 0.00018018; % 20mM / 110mM
        Sim.kBA=800;
        
        % Pool D
        Sim.dwD=1.28; % ppm 
        Sim.R2D=50;
        Sim.fD=3*0.00018018; 
        Sim.kDA=2000;
        
        % Pool E
        Sim.dwE=2.08;
        Sim.R2E=50;
        %Sim.fE=0.37* 0.00018018;
        Sim.anomer=0.7;
        Sim.fE=Sim.anomer * 0.00018018;
        Sim.kEA=2000;
        
        % Pool F
        Sim.dwF=2.88;
        Sim.R2F=50;
        %Sim.Ff=0.67 * 0.00018018;
        Sim.fF=(1-Sim.anomer)*0.00018018; 
        Sim.kFA=3500;
        
    case 'Carlos_3pool'
        
         % Pool B
        Sim.dwB=9;
        Sim.R2B=50;
        Sim.fB= 0.00018018; % 20mM / 110mM
        Sim.kBA=500;
        
        % Pool D
        Sim.dwD=14; % ppm 
        Sim.R2D=50;
        Sim.fD=3*0.00018018; 
        Sim.kDA=500;
        
        % Pool E
        Sim.dwE=15;
        Sim.R2E=50;
        %Sim.fE=0.37* 0.00018018;
        Sim.anomer=0.7;
        Sim.fE=Sim.anomer * 0.00018018;
        Sim.kEA=2000;
        
      
        
    case 'OMG_unito'     % elenis concentrationen und peak positions 
        
        % Pool B
        Sim.dwB=0.66;
        Sim.R2B=66.66;
        Sim.fB= 0.00018018; % 20mM / 110mM
        Sim.kBA=1000;
        
        % Pool D
        Sim.dwD=1.28; % ppm 
        Sim.R2D=50;
        Sim.fD=2*0.00018018; 
        Sim.kDA=1500;
        
        % Pool E
        Sim.dwE=2.08;
        Sim.R2E=66.66;
        %Sim.fE=0.37* 0.00018018;
        Sim.anomer=0.37;
        Sim.fE=Sim.anomer * 0.00018018;
        Sim.kEA=1000;
        
        % Pool F
        Sim.dwF=2.88;
        Sim.R2F=66.66;
        %Sim.Ff=0.67 * 0.00018018;
        Sim.fF=(1-Sim.anomer)*0.00018018; 
        Sim.kFA=1000;
        
        % Pool G
        Sim.dwG=1.2;
        Sim.R2G=66.66;
        Sim.fG=0.00018018 % 0.0045/5 bei 100mM und 5 austauschenden Protonen
        Sim.kGA=5000;
        
    case 'glucose_ta'     % elenis concentrationen und peak positions 
        % Pool B
        Sim.dwB=1.3;
        Sim.R2B=60;
        Sim.fB=0.0009; % 0.0045/5 bei 100mM und 5 austauschenden Protonen
        Sim.kBA=2000;
        
        % Pool D
        Sim.dwD=2.88;
        Sim.R2D=66.66;
        Sim.fD=0.000567; % 0.0045/5 bei 100mM und 5 austauschenden Protonen
        Sim.kDA=1000;
        
    case 'glucose_intraEx' % schuenke simulationen (20mM)
        % Pool B
        Sim.dwB=1.3;
        Sim.R2B=66.66;
        Sim.fB=(0.010*5)/(55.56*2);
        Sim.kBA=1500;
        
        Sim.kBD=100;
        Sim.kBE=100;
        Sim.kBF=100;
        Sim.kBG=100;
        
        % Pool D
        Sim.dwD=2.2;
        Sim.R2D=66.66;
        Sim.fD=(0.020*5)/(55.56*2)/5;
        Sim.kDA=500;
        
        Sim.kDE=100;
        Sim.kDF=100;
        Sim.kDG=100;
        
        % Pool E
        Sim.dwE=2.85;
        Sim.R2E=66.66;
        Sim.fE=(0.020*5)/(55.56*2)/5;
        Sim.kEA=800;
        
        Sim.kEF=100;
        Sim.kEG=100;
        
        % Pool F
        Sim.dwF=0.6;
        Sim.R2F=66.66;
        Sim.fF=(0.020*5)/(55.56*2)/5;
        Sim.kFA=2500;
        
        Sim.kFG=100;
        
        % Pool G
        Sim.dwG=1.2;
        Sim.R2G=66.66;
        Sim.fG=(0.020*5)/(55.56*2)/5;
        Sim.kGA=5000;
        
    case 'amide_amine'  % Meißner
        % Pool B (Amide)
        Sim.dwB=3.5;
        Sim.R1B=1/T1;
        Sim.R2B=66.66;
        Sim.fB=0.00025;
        Sim.kBA=50;
        Sim.kAB=Sim.kBA*Sim.fB;
        
        % Pool D (Amine)
        Sim.dwD=2.0;
        Sim.R1D=1/T1;
        Sim.R2D=66.66;
        Sim.fD=0.002;
        Sim.kDA=1000;
        Sim.kAD=Sim.kDA*Sim.fD;
        
        % Pool E (NOE)
        Sim.dwE=-3.5;
        Sim.R1E=1/T1;
        Sim.R2E=66.66;
        Sim.fE=0.0075;
        Sim.kEA=1000;
        Sim.kAE=Sim.kEA*Sim.fE;
        
    case 'simulation'  % Meißner % Schünke :)
        % Pool B
        Sim.dwB=1.3;
        Sim.R1B=1/T1;
        Sim.R2B=66.66;
        Sim.fB=(0.1*5)/(55.56*2);
        Sim.kBA=5000;
        
        %         Sim.kBD=50;
        %         Sim.kBE=50;
        %         Sim.kBF=50;
        %         Sim.kBG=100000;
        
        % Pool D
        Sim.dwD=-2;
        Sim.R1D=1/T1;
        Sim.R2D=66.66;
        Sim.fD=0.001;
        Sim.kDA=100;
        
        %         Sim.kDE=50;
        %         Sim.kDF=50;
        %         Sim.kDG=50;
        
        % Pool E
        Sim.dwE=5;
        Sim.R1E=1/T1;
        Sim.R2E=66.66;
        Sim.fE=0.001;
        Sim.kEA=100;
        
        Sim.kEF=50;
        Sim.kEG=50;
        
        % Pool F
        Sim.dwF=-5;
        Sim.R1F=1/T1;
        Sim.R2F=66.66;
        Sim.fF=0.001;
        Sim.kFA=100;
        
        Sim.kFG=50;
        
        % Pool G
        Sim.dwG=-15;
        Sim.R1G=1/T1;
        Sim.R2G=66.66;
        Sim.fG=0.001;
        Sim.kGA=100;
        
    case 'BarbiAcid'
        % Pool B (Barbituric Acid)
        Sim.dwB=4.9;
        Sim.R1B=1/T1;
        Sim.R2B=66.66;
        Sim.fB=0.002;
        Sim.kBA=250;
        Sim.kAB=Sim.kBA*Sim.fB;
        
        % Pool D Creatine
        Sim.dwD=1.88;
        Sim.R1D=1/T1;
        Sim.R2D=66.66;
        Sim.fD=0.0015;
        Sim.kDA=100;
        Sim.kAD=Sim.kDA*Sim.fD;
        
        case 'JWtest'  % Windschuh
        % Pool B (Amide)    
        Sim.dwB=3.5;
        Sim.R1B=1/T1;
        Sim.R2B=66.66;      %% 66.66
        Sim.fB=0.00045;     %% 0.00025-0.00065
        Sim.kBA=50;         %% 28.6, 280, 30
        Sim.kAB=Sim.kBA*Sim.fB;

        % Pool D (Amine)
        Sim.dwD=2;          
        Sim.R1D=1/T1;
        Sim.R2D=66.66;
        Sim.fD=0.0005;       %% >0.00025
        Sim.kDA=5000;       %% 700-10000
        Sim.kAD=Sim.kDA*Sim.fD;

        % Pool E (NOE)
        Sim.dwE=-3.5;
        Sim.R1E=1/T1;
        Sim.R2E=1000;
        Sim.fE=0.015;       %% 0.02-0.03    
        Sim.kEA=20;         %% 20-30, 17
        Sim.kAE=Sim.kEA*Sim.fE;
        
       otherwise
       warning('NO case was selected for cest pool');
end;

if Sim.n_cest_pool == 0
    Sim.kBA = 0; Sim.kDA = 0; Sim.kEA = 0; Sim.kFA = 0; Sim.kGA = 0;
end
