# Supplementary material for: In vivo imaging of phosphocreatine with artificial neural networks
Source: Nat Commun. 2020 Feb 26;11:1072. doi: 10.1038/s41467-020-14874-0 (PMC7044432; doi:10.1038/s41467-020-14874-0)
Supplement: Supplementary file 4 — Supplementary Data 1 [file 41467_2020_14874_MOESM4_ESM.zip › ANNCEST-master/NumericalSimulation/BlochFitting/toolbox/selectVars.m]

function [dep_vars, start, lower, upper  ] = selectVars( vary, dep_vars, start, lower, upper )
% comments here
% last change: 2014/04/09 by PS

dep_vars = dep_vars(vary==1);
start    = start(vary==1);
lower    = lower(vary==1);
upper    = upper(vary==1);

end
