# Supplementary material for: In vivo imaging of phosphocreatine with artificial neural networks
Source: Nat Commun. 2020 Feb 26;11:1072. doi: 10.1038/s41467-020-14874-0 (PMC7044432; doi:10.1038/s41467-020-14874-0)
Supplement: Supplementary file 4 — Supplementary Data 1 [file 41467_2020_14874_MOESM4_ESM.zip › ANNCEST-master/NumericalSimulation/BlochFitting/toolbox/timelabel.m]

function time_now = timelabel() 
% used to generate time label
% By Lin Chen 2017-4-11


date_now=datestr(now);
date_hour=num2str(hour(date_now));
date_minute=num2str(minute(date_now));
date_second=num2str(second(date_now));
time_now = ['_',date,'_',date_hour,'_',date_minute,'_',date_second,'_',num2str(floor(rand(1)*100000))];

end
