# Supplementary material for: In vivo imaging of phosphocreatine with artificial neural networks
Source: Nat Commun. 2020 Feb 26;11:1072. doi: 10.1038/s41467-020-14874-0 (PMC7044432; doi:10.1038/s41467-020-14874-0)
Supplement: Supplementary file 4 — Supplementary Data 1 [file 41467_2020_14874_MOESM4_ESM.zip › ANNCEST-master/NumericalSimulation/BlochFitting/toolbox/tinv.m]

function val=tinv(percent,dgrfreed)

load stud_t


vecx=stud_t(:,1);
vec= stud_t(:,[0 0.5 0.75 0.8 0.9 0.95 0.98 0.99 0.998]==percent);

vecii=interp1(vecx,vec,1:10000,'linear','extrap');

 val=squeeze(vecii(dgrfreed));

    
