# Supplementary material for: In vivo imaging of phosphocreatine with artificial neural networks
Source: Nat Commun. 2020 Feb 26;11:1072. doi: 10.1038/s41467-020-14874-0 (PMC7044432; doi:10.1038/s41467-020-14874-0)
Supplement: Supplementary file 4 — Supplementary Data 1 [file 41467_2020_14874_MOESM4_ESM.zip › ANNCEST-master/README.md]

# Matlab toolbox of ANNCEST MRI 

Author: Lin Chen

Email: chenlin@jhu.edu      chenlin0430@gmail.com

Affiliations:
Russell H. Morgan Department of Radiology and Radiological Science, The Johns Hopkins University School of Medicine, Baltimore, MD, USA

Matlab version: 9.4.0.813654 (R2018a)

This toolbox contains Matlab files that implement the ANNCEST MRI described in paper:

Lin Chen, Michael Schär, Kannie Chan, Jianpan Huang, Zhiliang Wei, Hanzhang Lu, Qin Qin, Robert Weiss, Peter van Zijl, Jiadi Xu*, In vivo imaging of phosphocreatine with artificial neural networks

You can download the paper at the following link:

***To be announced***

If you use this code, please cite the abovementioned paper.

Welcome your comments and suggestions.

For more information, please visit: https://linchenmri.com

Aug. 24, 2019
