# Supplementary material for: In vivo imaging of phosphocreatine with artificial neural networks
Source: Nat Commun. 2020 Feb 26;11:1072. doi: 10.1038/s41467-020-14874-0 (PMC7044432; doi:10.1038/s41467-020-14874-0)
Supplement: Supplementary file 6 — Source Data [file 41467_2020_14874_MOESM6_ESM.xlsx]

## Sheet: Figure 1d
0	0	0	0	0	0	0	0	0	0	0	0	0	0	0	0	0	0	0	0	0	0	0	0	0	0	0	0	0	0	0	0	0	0	0	0	0	0	0	0	0	0	0	0	0	0	0	0	0	0
0	0	0	0	0	0	0	0	0	0	0	0	0	0	0	0	0	0	0	0	0	0	0	0	0	0	0	0	0	0	0	0	0	0	0	0	0	0	0	0	0	0	0	0	0	0	0	0	0	0
0	0	0	0	0	0	0	0	0	0	0	0	0	0	0	0	0	0	0	0	0	0	0	0	0	0	0	0	0	0	0	0	0	0	0	0	0	0	0	0	0	0	0	0	0	0	0	0	0	0
0	0	0	0	0	0	0	0	0	0	0	0	0	0	0	0	0	0	0	0	0	0	0	0	0	0	0	0	0	0	0	0	0	0	0	0	0	0	0	0	0	0	0	0	0	0	0	0	0	0
0	0	0	0	0	0	0	0	0	0	0	0	0	0	0	0	0	0	0	0	0	0	0	0	0	0	0	0	0	0	0	0	0	0	0	0	0	0	0	0	0	0	0	0	0	0	0	0	0	0
0	0	0	0	0	0	0	0	0	0	0	0	0	0	0	0	0	0	0	0	0	0	0	0	0	0	0	0	0	0	0	0	0	0	0	0	0	0	0	0	0	0	0	0	0	0	0	0	0	0
0	0	0	0	0	0	0	0	0	0	0	0	0	0	0	0	0	0	0	0	0	0	0	0	0	0	0	0	0	0	0	0	0	0	0	0	0	0	0	0	0	0	0	0	0	0	0	0	0	0
0	0	0	0	0	0	0	0	0	0	0	0	0	0	0	0	0	0	0	0	0	0	0	0	0	0	0	0	0	0	0	0	0	0	0	0	0	0	0	0	0	0	0	0	0	0	0	0	0	0
0	0	0	0	0	0	0	0	0	0	0	0	0	0	0	0	0	0	0	0	0	0	0	0	0	0	0	0	0	0	0	0	0	0	0	0	0	0	0	0	0	0	0	0	0	0	0	0	0	0
0	0	0	0	0	0	0	0	0	0	0	0	0	0	0	0	0	0	0	0	0	0	0	0	0	0	0	0	0	0	0	0	0	0	0	0	0	0	0	0	0	0	0	0	0	0	0	0	0	0
0	0	0	0	0	0	0	0	0	0	0	0	0	0	0	0	0	0	0	0	0	0	0	0	0	0	0	0	0	0	0	0	0	0	0	0	0	0	0	0	0	0	0	0	0	0	0	0	0	0
0	0	0	0	0	0	0	0	0	0	0	0	0	0	0	0	0	0	0	0	0	0	0	0	0	0	0	0	0	0	0	0	0	0	0	0	0	0	0	0	0	0	0	0	0	0	0	0	0	0
0	0	0	0	0	0	0	0	0	0	0	0	0	0	0	0	0	0	0	0	0	0	0	0	0	0	0	0	0	0	0	0	0	0	0	0	0	0	0	0	0	0	0	0	0	0	0	0	0	0
0	0	0	0	0	0	0	0	0	0	0	0	0	0	0	0	0	0	0	0	0	0	0	0	0	0	0	0	0	0	0	0	0	0	0	0	0	0	0	0	0	0	0	0	0	0	0	0	0	0
0	0	0	0	0	0	0	0	0	0	0	0	0	0	0	0	0	0	0	0	0	0	0	0	0	0	0	0	0	0	0	0	0	0	0	0	0	0	0	0	0	0	0	0	0	0	0	0	0	0
0	0	0	0	0	0	0	0	0	0	0	0	0	0	0	0	0	0	0	0	0	0	0	0	0	0	0	0	0	0	0	0	0	0	0	0	0	0	0	0	0	0	0	0	0	0	0	0	0	0
0	0	0	0	0	0	0	0	0	0	0	0	0	0	0	0	0	0	0	0	0	0	0	0	0	0	0	0	0	0	0	0	0	0	0	0	0	0	0	0	0	0	0	0	0	0	0	0	0	0
0	0	0	0	0	0	0	0	0	0	0	0	0	0	0	0	0	0	0	0	0	0	0	0	0	0	0	0	0	0	0	0	0	0	0	0	0	0	0	0	0	0	0	0	0	0	0	0	0	0
0	0	0	0	0	0	0	0	0	0	0	0	0	0	0	0	0	0	0	0	0	0	0	0	0	0	0	0	0	0	0	0	0	0	0	0	0	0	0	0	0	0	0	0	0	0	0	0	0	0
0	0	0	0	0	0	0	0	0	0	0	0	0	0	0	0	0	0	0	0	0	0	0	0	0	0	0	0	0	0	0	0	0	0	0	0	0	0	0	0	0	0	0	0	0	0	0	0	0	0
0	0	0	0	0	0	0	0	0	0	0	0	0	0	0	0	0	0	0	0	0	0	0	0	0	0	0	0	0	0	0	0	0	0	0	0	0	0	0	0	0	0	0	0	0	0	0	0	0	0
0	0	0	0	0	0	0	0	0	0	0	0	0	0	0	0	0	0	0	0	0	0	0	0	0	0	0	0	0	0	0	0	0	0	0	0	0	0	0	0	0	0	0	0	0	0	0	0	0	0
0	0	0	0	0	0	0	0	0	0	0	0	0	0	0	0	0	0	0	0	0	0	0	0	0	0	0	0	0	0	0	0	0	0	0	0	0	0	0	0	0	0	0	0	0	0	0	0	0	0
0	0	0	0	0	0	0	0	0	0	0	0	0	0	0	0	0	0	0	0	0	0	0	0	0	0	0	0	0	0	0	0	0	0	0	0	0	0	0	0	0	0	0	0	0	0	0	0	0	0
0	0	0	0	0	0	0	0	0	0	0	0	0	0	0	0	0	0	0	0	0	0	0	0	0	0	0	0	0	0	0	0	0	0	0	0	0	0	0	0	0	0	0	0	0	0	0	0	0	0
0	0	0	0	0	0	0	0	0	0	0	0	0	0	0	0	0	0	0	0	0	0	0	0	0	0	0	0	0	0	0	0	0	0	0	0	0	0	0	0	0	0	0	0	0	0	0	0	0	0
0	0	0	0	0	0	0	0	0	0	0	0	0	0	0	0	0	0	0	0	0	0	0	0	0	0	0	0	0	0	0	0	0	0	0	0	0	0	0	0	0	0	0	0	0	0	0	0	0	0
0	0	0	0	0	0	0	0	0	0	0	0	0	0	0	0	0	0	0	0	0	0	0	0	0	0	0	0	0	0	0	0	0	0	0	0	0	0	0	0	0	0	0	0	0	0	0	0	0	0
0	0	0	0	0	0	0	0	0	0	0	0	0	0	0	0	0	0	0	0	0	0	0	0	0	0	0	0	0	0	0	0	0	0	0	0	0	0	0	0	0	0	0	0	0	0	0	0	0	0
0	0	0	0	0	0	0	0	0	0	0	0	0	0	0	0	0	0	0	0	0	0	0	0	0	0	0	0	0	0	0	0	0	0	0	0	0	0	0	0	0	0	0	0	0	0	0	0	0	0
0	0	0	0	0	0	0	0	0	0	0	0	0	0	0	0	0	0	0	0	0	0	0	0	0	0	0	0	0	0	0	0	0	0	0	0	0	0	0	0	0	0	0	0	0	0	0	0	0	0
0	0	0	0	0	0	0	0	0	0	0	0	0	0	0	0	0	0	0	0	0	0	0	0	0	0	0	0	0	0	0	0	0	0	0	0	0	0	0	0	0	0	0	0	0	0	0	0	0	0
0	0	0	0	0	0	0	0	0	0	0	0	0	0	0	0	0	0	0	0	0	0	0	0	0	0	0	0	0	0	0	0	0	0	0	0	0	0	0	0	0	0	0	0	0	0	0	0	0	0
0	0	0	0	0	0	0	0	0	0	0	0	0	0	0	0	0	0	0	0	0	0	0	0	0	0	0	0	0	0	0	0	0	0	0	0	0	0	0	0	0	0	0	0	0	0	0	0	0	0
0	0	0	0	0	0	0	0	0	0	0	0	0	0	0	0	0	0	0	0	0	0	0	0	0	0	0	0	0	0	0	0	0	0	0	0	0	0	0	0	0	0	0	0	0	0	0	0	0	0
0	0	0	0	0	0	0	0	0	0	0	0	0	0	0	0	0	0	0	0	0	0	0	0	0	0	0	0	0	0	0	0	0	0	0	0	0	0	0	0	0	0	0	0	0	0	0	0	0	0
0	0	0	0	0	0	0	0	0	0	0	0	0	0	0	0	0	0	0	0	0	0	0	0	0	0	0	0	0	0	0	0	0	0	0	0	0	0	0	0	0	0	0	0	0	0	0	0	0	0
0	0	0	0	0	0	0	0	0	0	0	0	0	0	0	0	0	0	0	0	0	0	0	0	0	0	0	0	0	0	0	0	0	0	0	0	0	0	0	0	0	0	0	0	0	0	0	0	0	0
0	0	0	0	0	0	0	0	0	0	0	0	0	0	0	0	0	0	0	0	0	0	0	0	0	0	0	0	0	0	0	0	0	0	0	0	0	0	0	0	0	0	0	0	0	0	0	0	0	0
0	0	0	0	0	0	0	0	0	0	0	0	0	0	0	0	0	0	0	0	0	0	0	0	0	0	0	0	0	0	0	0	0	0	0	0	0	0	0	0	0	0	0	0	0	0	0	0	0	0
0	0	0	0	0	0	0	0	0	0	0	0	0	0	0	0	0	0	0	0	0	0	0	0	0	0	0	0	0	0	0	0	0	0	0	0	0	0	0	0	0	0	0	0	0	0	0	0	0	0
0	0	0	0	0	0	0	0	0	0	0	0	0	0	0	0	0	0	0	0	0	0	0	0	0	0	0	0	0	0	0	0	0	0	0	0	0	0	0	0	0	0	0	0	0	0	0	0	0	0
0	0	0	0	0	0	0	0	0	0	0	0	0	0	0	0	0	0	0	0	0	0	0	0	0	0	0	0	0	0	0	0	0	0	0	0	0	0	0	0	0	0	0	0	0	0	0	0	0	0
0	0	0	0	0	0	0	0	0	0	0	0	0	0	0	0	0	0	0	0	0	0	0	0	0	0	0	0	0	0	0	0	0	0	0	0	0	0	0	0	0	0	0	0	0	0	0	0	0	0
0	0	0	0	0	0	0	0	0	0	0	0	0	0	0	0	0	0	0	0	0	0	0	0	0	0	0	0	0	0	0	0	0	0	0	0	0	0	0	0	0	0	0	0	0	0	0	0	0	0
0	0	0	0	0	0	0	0	0	0	0	0	0	0	0	0	0	0	0	0	0	0	0	0	0	0	0	0	0	0	0	0	0	0	0	0	0	0	0	0	0	0	0	0	0	0	0	0	0	0
0	0	0	0	0	0	0	0	0	0	0	0	0	0	0	0	0	0	0	0	0	0	0	0	0	0	0	0	0	0	0	0	0	0	0	0	0	0	0	0	0	0	0	0	0	0	0	0	0	0
0	0	0	0	0	0	0	0	0	0	0	0	0	0	0	0	0	0	0	0	0	0	0	0	0	0	0	0	0	0	0	0	0	0	0	0	0	0	0	0	0	0	0	0	0	0	0	0	0	0
0	0	0	0	0	0	0	0	0	0	0	0	0	0	0	0	0	0	0	0	0	0	0	0	0	0	0	0	0	0	0	0	0	0	0	0	0	0	0	0	0	0	0	0	0	0	0	0	0	0
0	0	0	0	0	0	0	0	0	0	0	0	0	0	0	0	0	0	0	0	0	0	0	0	0	0	0	0	0	0	0	0	0	0	0	0	0	0	0	0	0	0	0	0	0	0	0	0	0	0
0	0	0	0	0	0	0	0	0	0	0	0	0	0	0	0	0	0	0	0	0	0	0	0	0	0	0	0	0	0	0	0	0	0	0	0	0	0	0	0	0	0	0	0	0	0	0	0	0	0
0	0	0	0	0	0	0	0	0	0	0	0	0	0	0	0	0	0	0	0	0	0	0	0	0	0	0	0	0	0	0	0	0	0	0	0	0	0	0	0	0	0	0	0	0	0	0	0	0	0
0	0	0	0	0	0	0	0	0	0	0	0	0	0	0	0	0	0	0	0	0	0	0	0	0	0	0	0	0	0	0	0	0	0	0	0	0	0	0	0	0	0	0	0	0	0	0	0	0	0
0	0	0	0	0	0	0	0	0	0	0	0	0	0	0	0	0	0	0	0	0	0	0	0	0	0	0	0	0	0	0	0	0	0	0	0	0	0	0	0	0	0	0	0	0	0	0	0	0	0
0	0	0	0	0	0	0	0	0	0	0	0	0	0	0	0	0	0	0	0	0	0	0	0	0	0	0	0	0	0	0	0	0	0	0	0	0	0	0	0	0	0	0	0	0	0	0	0	0	0
0	0	0	0	0	0	0	0	0	0	0	0	0	0	0	0	0	0	0	0	0	0	0	0	0	0	0	0	0	0	0	0	0	0	0	0	0	0	0	0	0	0	0	0	0	0	0	0	0	0
0	0	0	0	0	0	0	0	0	0	0	0	0	0	0	0	0	0	0	0	0	0	0	0	0	0	0	0	0	0	0	0	0	0	0	0	0	0	0	0	0	0	0	0	0	0	0	0	0	0
0	0	0	0	0	0	0	0	0	0	0	0	0	0	0	0	0	0	0	0	0	0	0	0	0	0	0	0	0	0	0	0	0	0	0	0	0	0	0	0	0	0	0	0	0	0	0	0	0	0
0	0	0	0	0	0	0	0	0	0	0	0	0	0	0	0	0	0	0	0	0	0	0	0	0	0	0	0	0	0	0	0	0	0	0	0	0	0	0	0	0	0	0	0	0	0	0	0	0	0
0	0	0	0	0	0	0	0	0	0	0	0	0	0	0	0	0	0	0	0	0	0	0	0	0	0	0	0	0	0	0	0	0	0	0	0	0	0	0	0	0	0	0	0	0	0	0	0	0	0
0	0	0	0	0	0	0	0	0	0	0	0	0	0	0	0	0	0	0	0	0	0	0	0	0	0	0	0	0	0	0	0	0	0	0	0	0	0	0	0	0	0	0	0	0	0	0	0	0	0
0	0	0	0	0	0	0	0	0	0	0	0	0	0	0	0	0	0	0	0	0	0	0	0	0	0	0	0	0	0	0	0	0	0	0	0	0	0	0	0	0	0	0	0	0	0	0	0	0	0
0	0	0	0	0	0	0	0	0	0	0	0	0	0	0	0	0	0	0	0	0	0	0	0	0	0	0	0	0	0	0	0	0	0	0	0	0	0	0	0	0	0	0	0	0	0	0	0	0	0
0	0	0	0	0	0	0	0	0	0	0	0	0	0	0	0	0	0	0	0	0	0	0	0	0	0	0	0	0	0	0	0	0	0	0	0	0	0	0	0	0	0	0	0	0	0	0	0	0	0
0	0	0	0	0	0	0	0	0	0	0	0	0	0	0	0	0	0	0	0	0	0	0	0	0	0	0	0	0	0	0	0	0	0	0	0	0	0	0	0	0	0	0	0	0	0	0	0	0	0
0	0	0	0	0	0	0	0	0	0	0	0	0	0	0	0	0	0	0	0	0	0	0	0	0	0	0	0	0	0	0	0	0	0	0	0	0	0	0	0	0	0	0	0	0	0	0	0	0	0
0	0	0	0	0	0	0	0	0	0	0	0	0	0	0	0	0	0	0	0	0	0	0	0	0	0	0	0	0	0	0	0	0	0	0	0	0	0	0	0	0	0	0	0	0	0	0	0	0	0
0	0	0	0	0	0	0	0	0	0	0	0	0	0	0	0	0	0	0	0	0	0	0	0	0	0	0	0	0	0	0	0	0	0	0	0	0	0	0	0	0	0	0	0	0	0	0	0	0	0
0	0	0	0	0	0	0	0	0	0	0	0	0	0	0	0	0	0	0	0	0	0	0	0	0	0	0	0	0	0	0	0	0	0	0	0	0	0	0	0	0	0	0	0	0	0	0	0	0	0
0	0	0	0	0	0	0	0	0	0	0	0	0	0	0	0	0	0	0	0	0	0	0	0	0	0	0	0	0	0	0	0	0	0	0	0	0	0	0	0	0	0	0	0	0	0	0	0	0	0
0	0	0	0	0	0	0	0	0	0	0	0	0	0	0	0	0	0	0	0	0	0	0	0	0	0	0	0	0	0	0	0	0	0	0	0	0	0	0	0	0	0	0	0	0	0	0	0	0	0
0	0	0	0	0	0	0	0	0	0	0	0	0	0	0	0	0	0	0	0	0	0	0	0	0	0	0	0	0	0	0	0	0	0	0	0	0	0	0	0	0	0	0	0	0	0	0	0	0	0
0	0	0	0	0	0	0	0	0	0	0	0	0	0	0	0	0	0	0	0	0	0	0	0	0	0	0	0	0	0	0	0	0	0	0	0	0	0	0	0	0	0	0	0	0	0	0	0	0	0
0	0	0	0	0	0	0	0	0	0	0	0	0	0	0	0	0	0	0	0	0	0	0	0	0	0	0	0	0	0	0	0	0	0	0	0	0	0	0	0	0	0	0	0	0	0	0	0	0	0
0	0	0	0	0	0	0	0	0	0	0	0	0	0	0	0	0	0	0	0	0	0	0	0	0	0	0	0	0	0	0	0	0	0	0	0	0	0	0	0	0	0	0	0	0	0	0	0	0	0
0	0	0	0	0	0	0	0	0	0	0	0	0	0	0	0	0	0	0	0	0	0	0	0	0	0	0	0	0	0	0	0	0	0	0	0	0	0	0	0	0	0	0	0	0	0	0	0	0	0
0	0	0	0	0	0	0	0	0	0	0	0	0	0	0	0	0	0	0	0	0	0	0	0	0	0	0	0	0	0	0	0	0	0	0	0	0	0	0	0	0	0	0	0	0	0	0	0	0	0
0	0	0	0	0	0	0	0	0	0	0	0	0	0	0	0	0	0	0	0	0	0	0	0	0	0	0	0	0	0	0	0	0	0	0	0	0	0	0	0	0	0	0	0	0	0	0	0	0	0
0	0	0	0	0	0	0	0	0	0	0	0	0	0	0	0	0	0	0	0	0	0	0	0	0	0	0	0	0	0	0	0	0	0	0	0	0	0	0	0	0	0	0	0	0	0	0	0	0	0
0	0	0	0	0	0	0	0	0	0	0	0	0	0	0	0	0	0	0	0	0	0	0	0	0	0	0	0	0	0	0	0	0	0	0	0	0	0	0	0	0	0	0	0	0	0	0	0	0	0
0	0	0	0	0	0	0	0	0	0	0	0	0	0	0	0	0	0	0	0	0	0	0	0	0	0	0	0	0	0	0	0	0	0	0	0	0	0	0	0	0	0	0	0	0	0	0	0	0	0
0	0	0	0	0	0	0	0	0	0	0	0	0	0	0	0	0	0	0	0	0	0	0	0	0	0	0	0	0	0	0	0	0	0	0	0	0	0	0	0	0	0	0	0	0	0	0	0	0	0
0	0	0	0	0	0	0	0	0	0	0	0	0	0	0	0	0	0	0	0	0	0	0	0	0	0	0	0	0	0	0	0	0	0	0	0	0	0	0	0	0	0	0	0	0	0	0	0	0	0
0	0	0	0	0	0	0	0	0	0	0	0	0	0	0	0	0	0	0	0	0	0	0	0	0	0	0	0	0	0	0	0	0	0	0	0	0	0	0	0	0	0	0	0	0	0	0	0	0	0
0	0	0	0	0	0	0	0	0	0	0	0	0	0	0	0	0	0	0	0	0	0	0	0	0	0	0	0	0	0	0	0	0	0	0	0	0	0	0	0	0	0	0	0	0	0	0	0	0	0
0	0	0	0	0	0	0	0	0	0	0	0	0	0	0	0	0	0	0	0	0	0	0	0	0	0	0	0	0	0	0	0	0	0	0	0	0	0	0	0	0	0	0	0	0	0	0	0	0	0
0	0	0	0	0	0	0	0	0	0	0	0	0	0	0	0	0	0	0	0	0	0	0	0	0	0	0	0	0	0	0	0	0	0	0	0	0	0	0	0	0	0	0	0	0	0	10	10	10	10
0	0	0	0	0	0	0	0	0	0	0	0	0	0	0	0	0	0	0	0	0	0	0	0	0	0	0	0	0	0	0	0	0	0	0	0	0	0	0	0	10	10	10	10	10	10	10	10	10	10
0	0	0	0	0	0	0	0	0	0	0	0	0	0	0	0	0	0	0	0	0	0	0	0	0	0	0	0	0	0	0	0	0	0	0	0	0	0	10	10	10	10	10	10	10	10	10	10	10	10
0	0	0	0	0	0	0	0	0	0	0	0	0	0	0	0	0	0	0	0	0	0	0	0	0	0	0	0	0	0	0	0	0	0	0	0	0	10	10	10	10	10	10	10	10	10	10	10	10	10
0	0	0	0	0	0	0	0	0	0	0	0	0	0	0	0	0	0	0	0	0	0	0	0	0	0	0	0	0	0	0	0	0	0	0	10	10	10	10	10	10	10	10	10	10	10	10	10	10	10
0	0	0	0	0	0	0	0	0	0	0	0	0	0	0	0	0	0	0	0	0	0	0	0	0	0	0	0	0	0	0	0	0	0	10	10	10	10	10	10	10	10	10	10	10	10	10	10	10	10
0	0	0	0	0	0	0	0	0	0	0	0	0	0	0	0	0	0	0	0	0	0	0	0	0	0	0	0	0	0	0	0	0	10	10	10	10	10	10	10	10	10	10	10	10	10	10	10	10	10
0	0	0	0	0	0	0	0	0	0	0	0	0	0	0	0	0	0	0	0	0	0	0	0	0	0	0	0	0	0	0	0	10	10	10	10	10	10	10	10	10	10	10	10	10	10	10	10	10	10
0	0	0	0	0	0	0	0	0	0	0	0	0	0	0	0	0	0	0	0	0	0	0	0	0	0	0	0	0	0	0	10	10	10	10	10	10	10	10	10	10	10	10	10	10	10	10	10	10	10
0	0	0	0	0	0	0	0	0	0	0	0	0	0	0	0	0	0	0	0	0	0	0	0	0	0	0	0	0	0	10	10	10	10	10	10	10	10	10	10	10	10	10	10	10	10	10	10	10	10
0	0	0	0	0	0	0	0	0	0	0	0	0	0	0	0	0	0	0	0	0	0	0	0	0	0	0	0	0	10	10	10	10	10	10	10	10	10	10	10	10	10	10	10	10	10	10	10	10	10
0	0	0	0	0	0	0	0	0	0	0	0	0	0	0	0	0	0	0	0	0	0	0	0	0	0	0	0	10	10	10	10	10	10	10	10	10	10	10	10	10	10	10	10	10	10	10	10	10	10
0	0	0	0	0	0	0	0	0	0	0	0	0	0	0	0	0	0	0	0	0	0	0	0	0	0	0	0	10	10	10	10	10	10	10	10	10	10	10	10	10	10	10	10	10	10	10	10	10	10
0	0	0	0	0	0	0	0	0	0	0	0	0	0	0	0	0	0	0	0	0	0	0	0	0	0	0	10	10	10	10	10	10	10	10	10	10	10	10	10	10	10	10	10	10	10	10	10	10	10
0	0	0	0	0	0	0	0	0	0	0	0	0	0	0	0	0	0	0	0	0	0	0	0	0	0	10	10	10	10	10	10	10	10	10	10	10	10	10	10	10	10	10	10	10	10	10	10	10	10
0	0	0	0	0	0	0	0	0	0	0	0	0	0	0	0	0	0	0	0	0	0	0	0	0	0	10	10	10	10	10	10	10	10	10	10	10	10	10	10	10	10	10	10	10	10	10	10	10	10
0	0	0	0	0	0	0	0	0	0	0	0	0	0	0	0	0	0	0	0	0	0	0	0	0	10	10	10	10	10	10	10	10	10	10	10	10	10	10	10	10	10	10	10	10	10	10	10	10	10
0	0	0	0	0	0	0	0	0	0	0	0	0	0	0	0	0	0	0	0	0	0	0	0	0	10	10	10	10	10	10	10	10	10	10	10	10	10	10	10	10	10	10	10	10	10	10	10	10	10
0	0	0	0	0	0	0	0	0	0	0	0	0	0	0	0	0	0	0	0	0	0	0	0	10	10	10	10	10	10	10	10	10	10	10	10	10	10	10	10	10	10	10	10	10	10	10	10	10	10
0	0	0	0	0	0	0	0	0	0	0	0	0	0	0	0	0	0	0	0	0	0	0	0	10	10	10	10	10	10	10	10	10	10	10	10	10	10	10	10	10	10	10	10	10	10	10	10	10	10
0	0	0	0	0	0	0	0	0	0	0	0	0	0	0	0	0	0	0	0	0	0	0	10	10	10	10	10	10	10	10	10	10	10	10	10	10	10	10	10	10	10	10	10	10	10	10	10	10	10
0	0	0	0	0	0	0	0	0	0	0	0	0	0	0	0	0	0	0	0	0	0	0	10	10	10	10	10	10	10	10	10	10	10	10	10	10	10	10	10	10	10	10	10	10	10	10	10	10	10
0	0	0	0	0	0	0	0	0	0	0	0	0	0	0	0	0	0	0	0	0	0	0	10	10	10	10	10	10	10	10	10	10	10	10	10	10	10	10	10	10	10	10	10	10	10	10	10	10	10
0	0	0	0	0	0	0	0	0	0	0	0	0	0	0	0	0	0	0	0	0	0	10	10	10	10	10	10	10	10	10	10	10	10	10	10	10	10	10	10	10	10	10	10	10	10	10	10	10	10
0	0	0	0	0	0	0	0	0	0	0	0	0	0	0	0	0	0	0	0	0	0	10	10	10	10	10	10	10	10	10	10	10	10	10	10	10	10	10	10	10	10	10	10	10	10	10	10	10	10
0	0	0	0	0	0	0	0	0	0	0	0	0	0	0	0	0	0	0	0	0	0	10	10	10	10	10	10	10	10	10	10	10	10	10	10	10	10	10	10	10	10	10	10	10	10	10	10	10	10
0	0	0	0	0	0	0	0	0	0	0	0	0	0	0	0	0	0	0	0	0	10	10	10	10	10	10	10	10	10	10	10	10	10	10	10	10	10	10	10	10	10	10	10	10	10	10	10	10	10
0	0	0	0	0	0	0	0	0	0	0	0	0	0	0	0	0	0	0	0	0	10	10	10	10	10	10	10	10	10	10	10	10	10	10	10	10	10	10	10	10	10	10	10	10	10	10	10	10	10
0	0	0	0	0	0	0	0	0	0	0	0	0	0	0	0	0	0	0	0	0	10	10	10	10	10	10	10	10	10	10	10	10	10	10	10	10	10	10	10	10	10	10	10	10	10	10	10	10	10
0	0	0	0	0	0	0	0	0	0	0	0	0	0	0	0	0	0	0	0	0	10	10	10	10	10	10	10	10	10	10	10	10	10	10	10	10	10	10	10	10	10	10	10	10	10	10	10	10	10
0	0	0	0	0	0	0	0	0	0	0	0	0	0	0	0	0	0	0	0	10	10	10	10	10	10	10	10	10	10	10	10	10	10	10	10	10	10	10	10	10	10	10	10	10	10	10	10	10	10
0	0	0	0	0	0	0	0	0	0	0	0	0	0	0	0	0	0	0	0	10	10	10	10	10	10	10	10	10	10	10	10	10	10	10	10	10	10	10	10	10	10	10	10	10	10	10	10	10	10
0	0	0	0	0	0	0	0	0	0	0	0	0	0	0	0	0	0	0	0	10	10	10	10	10	10	10	10	10	10	10	10	10	10	10	10	10	10	10	10	10	10	10	10	10	10	10	10	10	10
0	0	0	0	0	0	0	0	0	0	0	0	0	0	0	0	0	0	0	0	10	10	10	10	10	10	10	10	10	10	10	10	10	10	10	10	10	10	10	10	10	10	10	10	10	10	10	10	10	10
0	0	0	0	0	0	0	0	0	0	0	0	0	0	0	0	0	0	0	0	10	10	10	10	10	10	10	10	10	10	10	10	10	10	10	10	10	10	10	10	10	10	10	10	10	10	10	10	10	10
0	0	0	0	0	0	0	0	0	0	0	0	0	0	0	0	0	0	0	0	10	10	10	10	10	10	10	10	10	10	10	10	10	10	10	10	10	10	10	10	10	10	10	10	10	10	10	10	10	10
0	0	0	0	0	0	0	0	0	0	0	0	0	0	0	0	0	0	0	0	10	10	10	10	10	10	10	10	10	10	10	10	10	10	10	10	10	10	10	10	10	10	10	10	10	10	10	10	10	10
0	0	0	0	0	0	0	0	0	0	0	0	0	0	0	0	0	0	0	0	10	10	10	10	10	10	10	10	10	10	10	10	10	10	10	10	10	10	10	10	10	10	10	10	10	10	10	10	10	10
0	0	0	0	0	0	0	0	0	0	0	0	0	0	0	0	0	0	0	10	10	10	10	10	10	10	10	10	10	10	10	10	10	10	10	10	10	10	10	10	10	10	10	10	10	10	10	10	10	10
0	0	0	0	0	0	0	0	0	0	0	0	0	0	0	0	0	0	0	10	10	10	10	10	10	10	10	10	10	10	10	10	10	10	10	10	10	10	10	10	10	10	10	10	10	10	10	10	10	10
0	0	0	0	0	0	0	0	0	0	0	0	0	0	0	0	0	0	0	10	10	10	10	10	10	10	10	10	10	10	10	10	10	10	10	10	10	10	10	10	10	10	10	10	10	10	10	10	10	10
0	0	0	0	0	0	0	0	0	0	0	0	0	0	0	0	0	0	0	10	10	10	10	10	10	10	10	10	10	10	10	10	10	10	10	10	10	10	10	10	10	10	10	10	10	10	10	10	10	10
0	0	0	0	0	0	0	0	0	0	0	0	0	0	0	0	0	0	0	10	10	10	10	10	10	10	10	10	10	10	10	10	10	10	10	10	10	10	10	10	10	10	10	10	10	10	10	10	10	10
0	0	0	0	0	0	0	0	0	0	0	0	0	0	0	0	0	0	0	10	10	10	10	10	10	10	10	10	10	10	10	10	10	10	10	10	10	10	10	10	10	10	10	10	10	10	10	10	10	10
0	0	0	0	0	0	0	0	0	0	0	0	0	0	0	0	0	0	0	10	10	10	10	10	10	10	10	10	10	10	10	10	10	10	10	10	10	10	10	10	10	10	10	10	10	10	10	10	10	10
0	0	0	0	0	0	0	0	0	0	0	0	0	0	0	0	0	0	0	10	10	10	10	10	10	10	10	10	10	10	10	10	10	10	10	10	10	10	10	10	10	10	10	10	10	10	10	10	10	10
0	0	0	0	0	0	0	0	0	0	0	0	0	0	0	0	0	0	0	10	10	10	10	10	10	10	10	10	10	10	10	10	10	10	10	10	10	10	10	10	10	10	10	10	10	10	10	10	10	10
0	0	0	0	0	0	0	0	0	0	0	0	0	0	0	0	0	0	0	10	10	10	10	10	10	10	10	10	10	10	10	10	10	10	10	10	10	10	10	10	10	10	10	10	10	10	10	10	10	10
0	0	0	0	0	0	0	0	0	0	0	0	0	0	0	0	0	0	0	10	10	10	10	10	10	10	10	10	10	10	10	10	10	10	10	10	10	10	10	10	10	10	10	10	10	10	10	10	10	10
0	0	0	0	0	0	0	0	0	0	0	0	0	0	0	0	0	0	0	10	10	10	10	10	10	10	10	10	10	10	10	10	10	10	10	10	10	10	10	10	10	10	10	10	10	10	10	10	10	10
0	0	0	0	0	0	0	0	0	0	0	0	0	0	0	0	0	0	0	10	10	10	10	10	10	10	10	10	10	10	10	10	10	10	10	10	10	10	10	10	10	10	10	10	10	10	10	10	10	10
0	0	0	0	0	0	0	0	0	0	0	0	0	0	0	0	0	0	0	10	10	10	10	10	10	10	10	10	10	10	10	10	10	10	10	10	10	10	10	10	10	10	10	10	10	10	10	10	10	10
0	0	0	0	0	0	0	0	0	0	0	0	0	0	0	0	0	0	0	10	10	10	10	10	10	10	10	10	10	10	10	10	10	10	10	10	10	10	10	10	10	10	10	10	10	10	10	10	10	10
0	0	0	0	0	0	0	0	0	0	0	0	0	0	0	0	0	0	0	10	10	10	10	10	10	10	10	10	10	10	10	10	10	10	10	10	10	10	10	10	10	10	10	10	10	10	10	10	10	10
0	0	0	0	0	0	0	0	0	0	0	0	0	0	0	0	0	0	0	0	10	10	10	10	10	10	10	10	10	10	10	10	10	10	10	10	10	10	10	10	10	10	10	10	10	10	10	10	10	10
0	0	0	0	0	0	0	0	0	0	0	0	0	0	0	0	0	0	0	0	10	10	10	10	10	10	10	10	10	10	10	10	10	10	10	10	10	10	10	10	10	10	10	10	10	10	10	10	10	10
0	0	0	0	0	0	0	0	0	0	0	0	0	0	0	0	0	0	0	0	10	10	10	10	10	10	10	10	10	10	10	10	10	10	10	10	10	10	10	10	10	10	10	10	10	10	10	10	10	10
0	0	0	0	0	0	0	0	0	0	0	0	0	0	0	0	0	0	0	0	10	10	10	10	10	10	10	10	10	10	10	10	10	10	10	10	10	10	10	10	10	10	10	10	10	10	10	10	10	10
0	0	0	0	0	0	0	0	0	0	0	0	0	0	0	0	0	0	0	0	10	10	10	10	10	10	10	10	10	10	10	10	10	10	10	10	10	10	10	10	10	10	10	10	10	10	10	10	10	10
0	0	0	0	0	0	0	0	0	0	0	0	0	0	0	0	0	0	0	0	10	10	10	10	10	10	10	10	10	10	10	10	10	10	10	10	10	10	10	10	10	10	10	10	10	10	10	10	10	10
0	0	0	0	0	0	0	0	0	0	0	0	0	0	0	0	0	0	0	0	10	10	10	10	10	10	10	10	10	10	10	10	10	10	10	10	10	10	10	10	10	10	10	10	10	10	10	10	10	10
0	0	0	0	0	0	0	0	0	0	0	0	0	0	0	0	0	0	0	0	10	10	10	10	10	10	10	10	10	10	10	10	10	10	10	10	10	10	10	10	10	10	10	10	10	10	10	10	10	10
0	0	0	0	0	0	0	0	0	0	0	0	0	0	0	0	0	0	0	0	0	10	10	10	10	10	10	10	10	10	10	10	10	10	10	10	10	10	10	10	10	10	10	10	10	10	10	10	10	10
0	0	0	0	0	0	0	0	0	0	0	0	0	0	0	0	0	0	0	0	0	10	10	10	10	10	10	10	10	10	10	10	10	10	10	10	10	10	10	10	10	10	10	10	10	10	10	10	10	10
0	0	0	0	0	0	0	0	0	0	0	0	0	0	0	0	0	0	0	0	0	10	10	10	10	10	10	10	10	10	10	10	10	10	10	10	10	10	10	10	10	10	10	10	10	10	10	10	10	10
0	0	0	0	0	0	0	0	0	0	0	0	0	0	0	0	0	0	0	0	0	10	10	10	10	10	10	10	10	10	10	10	10	10	10	10	10	10	10	10	10	10	10	10	10	10	10	10	10	10
0	0	0	0	0	0	0	0	0	0	0	0	0	0	0	0	0	0	0	0	0	0	10	10	10	10	10	10	10	10	10	10	10	10	10	10	10	10	10	10	10	10	10	10	10	10	10	10	10	10
0	0	0	0	0	0	0	0	0	0	0	0	0	0	0	0	0	0	0	0	0	0	10	10	10	10	10	10	10	10	10	10	10	10	10	10	10	10	10	10	10	10	10	10	10	10	10	10	10	10
0	0	0	0	0	0	0	0	0	0	0	0	0	0	0	0	0	0	0	0	0	0	10	10	10	10	10	10	10	10	10	10	10	10	10	10	10	10	10	10	10	10	10	10	10	10	10	10	10	10
0	0	0	0	0	0	0	0	0	0	0	0	0	0	0	0	0	0	0	0	0	0	0	10	10	10	10	10	10	10	10	10	10	10	10	10	10	10	10	10	10	10	10	10	10	10	10	10	10	10
0	0	0	0	0	0	0	0	0	0	0	0	0	0	0	0	0	0	0	0	0	0	0	10	10	10	10	10	10	10	10	10	10	10	10	10	10	10	10	10	10	10	10	10	10	10	10	10	10	10
0	0	0	0	0	0	0	0	0	0	0	0	0	0	0	0	0	0	0	0	0	0	0	10	10	10	10	10	10	10	10	10	10	10	10	10	10	10	10	10	10	10	10	10	10	10	10	10	10	10
0	0	0	0	0	0	0	0	0	0	0	0	0	0	0	0	0	0	0	0	0	0	0	0	10	10	10	10	10	10	10	10	10	10	10	10	10	10	10	10	10	10	10	10	10	10	10	10	10	10
0	0	0	0	0	0	0	0	0	0	0	0	0	0	0	0	0	0	0	0	0	0	0	0	10	10	10	10	10	10	10	10	10	10	10	10	10	10	10	10	10	10	10	10	10	10	10	10	10	10
0	0	0	0	0	0	0	0	0	0	0	0	0	0	0	0	0	0	0	0	0	0	0	0	0	10	10	10	10	10	10	10	10	10	10	10	10	10	10	10	10	10	10	10	10	10	10	10	10	10
0	0	0	0	0	0	0	0	0	0	0	0	0	0	0	0	0	0	0	0	0	0	0	0	0	10	10	10	10	10	10	10	10	10	10	10	10	10	10	10	10	10	10	10	10	10	10	10	10	10
0	0	0	0	0	0	0	0	0	0	0	0	0	0	0	0	0	0	0	0	0	0	0	0	0	0	10	10	10	10	10	10	10	10	10	10	10	10	10	10	10	10	10	10	10	10	10	10	10	10
0	0	0	0	0	0	0	0	0	0	0	0	0	0	0	0	0	0	0	0	0	0	0	0	0	0	10	10	10	10	10	10	10	10	10	10	10	10	10	10	10	10	10	10	10	10	10	10	10	10
0	0	0	0	0	0	0	0	0	0	0	0	0	0	0	0	0	0	0	0	0	0	0	0	0	0	0	10	10	10	10	10	10	10	10	10	10	10	10	10	10	10	10	10	10	10	10	10	10	10
0	0	0	0	0	0	0	0	0	0	0	0	0	0	0	0	0	0	0	0	0	0	0	0	0	0	0	0	10	10	10	10	10	10	10	10	10	10	10	10	10	10	10	10	10	10	10	10	10	10
0	0	0	0	0	0	0	0	0	0	0	0	0	0	0	0	0	0	0	0	0	0	0	0	0	0	0	0	10	10	10	10	10	10	10	10	10	10	10	10	10	10	10	10	10	10	10	10	10	10
0	0	0	0	0	0	0	0	0	0	0	0	0	0	0	0	0	0	0	0	0	0	0	0	0	0	0	0	0	10	10	10	10	10	10	10	10	10	10	10	10	10	10	10	10	10	10	10	10	10
0	0	0	0	0	0	0	0	0	0	0	0	0	0	0	0	0	0	0	0	0	0	0	0	0	0	0	0	0	0	10	10	10	10	10	10	10	10	10	10	10	10	10	10	10	10	10	10	10	10
0	0	0	0	0	0	0	0	0	0	0	0	0	0	0	0	0	0	0	0	0	0	0	0	0	0	0	0	0	0	0	10	10	10	10	10	10	10	10	10	10	10	10	10	10	10	10	10	10	10
0	0	0	0	0	0	0	0	0	0	0	0	0	0	0	0	0	0	0	0	0	0	0	0	0	0	0	0	0	0	0	10	10	10	10	10	10	10	10	10	10	10	10	10	10	10	10	10	10	10
0	0	0	0	0	0	0	0	0	0	0	0	0	0	0	0	0	0	0	0	0	0	0	0	0	0	0	0	0	0	0	0	10	10	10	10	10	10	10	10	10	10	10	10	10	10	10	10	10	10
0	0	0	0	0	0	0	0	0	0	0	0	0	0	0	0	0	0	0	0	0	0	0	0	0	0	0	0	0	0	0	0	0	0	10	10	10	10	10	10	10	10	10	10	10	10	10	10	10	10
0	0	0	0	0	0	0	0	0	0	0	0	0	0	0	0	0	0	0	0	0	0	0	0	0	0	0	0	0	0	0	0	0	0	0	10	10	10	10	10	10	10	10	10	10	10	10	10	10	10
0	0	0	0	0	0	0	0	0	0	0	0	0	0	0	0	0	0	0	0	0	0	0	0	0	0	0	0	0	0	0	0	0	0	0	0	10	10	10	10	10	10	10	10	10	10	10	10	10	10
0	0	0	0	0	0	0	0	0	0	0	0	0	0	0	0	0	0	0	0	0	0	0	0	0	0	0	0	0	0	0	0	0	0	0	0	0	0	10	10	10	10	10	10	10	10	10	10	10	10
0	0	0	0	0	0	0	0	0	0	0	0	0	0	0	0	0	0	0	0	0	0	0	0	0	0	0	0	0	0	0	0	0	0	0	0	0	0	0	0	10	10	10	10	10	10	10	10	10	10
0	0	0	0	0	0	0	0	0	0	0	0	0	0	0	0	0	0	0	0	0	0	0	0	0	0	0	0	0	0	0	0	0	0	0	0	0	0	0	0	0	0	0	10	10	10	10	10	10	10
0	0	0	0	0	0	0	0	0	0	0	0	0	0	0	0	0	0	0	0	0	0	0	0	0	0	0	0	0	0	0	0	0	0	0	0	0	0	0	0	0	0	0	0	0	0	0	0	0	0
0	0	0	0	0	0	0	0	0	0	0	0	0	0	0	0	0	0	0	0	0	0	0	0	0	0	0	0	0	0	0	0	0	0	0	0	0	0	0	0	0	0	0	0	0	0	0	0	0	0
0	0	0	0	0	0	0	0	0	0	0	0	0	0	0	0	0	0	0	0	0	0	0	0	0	0	0	0	0	0	0	0	0	0	0	0	0	0	0	0	0	0	0	0	0	0	0	0	0	0
0	0	0	0	0	0	0	0	0	0	0	0	0	0	0	0	0	0	0	0	0	0	0	0	0	0	0	0	0	0	0	0	0	0	0	0	0	0	0	0	0	0	0	0	0	0	0	0	0	0
0	0	0	0	0	0	0	0	0	0	0	0	0	0	0	0	0	0	0	0	0	0	0	0	0	0	0	0	0	0	0	0	0	0	0	0	0	0	0	0	0	0	0	0	0	0	0	0	0	0
0	0	0	0	0	0	0	0	0	0	0	0	0	0	0	0	0	0	0	0	0	0	0	0	0	0	0	0	0	0	0	0	0	0	0	0	0	0	0	0	0	0	0	0	0	0	0	0	0	0
0	0	0	0	0	0	0	0	0	0	0	0	0	0	0	0	0	0	0	0	0	0	0	0	0	0	0	0	0	0	0	0	0	0	0	0	0	0	0	0	0	0	0	0	0	0	0	0	0	0
0	0	0	0	0	0	0	0	0	0	0	0	0	0	0	0	0	0	0	0	0	0	0	0	0	0	0	0	0	0	0	0	0	0	0	0	0	0	0	0	0	0	0	0	0	0	0	0	0	0
0	0	0	0	0	0	0	0	0	0	0	0	0	0	0	0	0	0	0	0	0	0	0	0	0	0	0	0	0	0	0	0	0	0	0	0	0	0	0	0	0	0	0	0	0	0	0	0	0	0
0	0	0	0	0	0	0	0	0	0	0	0	0	0	0	0	0	0	0	0	0	0	0	0	0	0	0	0	0	0	0	0	0	0	0	0	0	0	0	0	0	0	0	0	0	0	0	0	0	0
0	0	0	0	0	0	0	0	0	0	0	0	0	0	0	0	0	0	0	0	0	0	0	0	0	0	0	0	0	0	0	0	0	0	0	0	0	0	0	0	0	0	0	0	0	0	0	0	0	0
0	0	0	0	0	0	0	0	0	0	0	0	0	0	0	0	0	0	0	0	0	0	0	0	0	0	0	0	0	0	0	0	0	0	0	0	0	0	0	0	0	0	0	0	0	0	0	0	0	0
0	0	0	0	0	0	0	0	0	0	0	0	0	0	0	0	0	0	0	0	0	0	0	0	0	0	0	0	0	0	0	0	0	0	0	0	0	0	0	0	0	0	0	0	0	0	0	0	0	0
0	0	0	0	0	0	0	0	0	0	0	0	0	0	0	0	0	0	0	0	0	0	0	0	0	0	0	0	0	0	0	0	0	0	0	0	0	0	0	0	0	0	0	0	0	0	0	0	0	0
0	0	0	0	0	0	0	0	0	0	0	0	0	0	0	0	0	0	0	0	0	0	0	0	0	0	0	0	0	0	0	0	0	0	0	0	0	0	0	0	0	0	0	0	0	0	0	0	0	0
0	0	0	0	0	0	0	0	0	0	0	0	0	0	0	0	0	0	0	0	0	0	0	0	0	0	0	0	0	0	0	0	0	0	0	0	0	0	0	0	0	0	0	0	0	0	0	0	0	0
0	0	0	0	0	0	0	0	0	0	0	0	0	0	0	0	0	0	0	0	0	0	0	0	0	0	0	0	0	0	0	0	0	0	0	0	0	0	0	0	0	0	0	0	0	0	0	0	0	0
0	0	0	0	0	0	0	0	0	0	0	0	0	0	0	0	0	0	0	0	0	0	0	0	0	0	0	0	0	0	0	0	0	0	0	0	0	0	0	0	0	0	0	0	0	0	0	0	0	0
0	0	0	0	0	0	0	0	0	0	0	0	0	0	0	0	0	0	0	0	0	0	0	0	0	0	0	0	0	0	0	0	0	0	0	0	0	0	0	0	0	0	0	0	0	0	0	0	0	0
0	0	0	0	0	0	0	0	0	0	0	0	0	0	0	0	0	0	0	0	0	0	0	0	0	0	0	0	0	0	0	0	0	0	0	0	0	0	0	0	0	0	0	0	0	0	0	0	0	0
0	0	0	0	0	0	0	0	0	0	0	0	0	0	0	0	0	0	0	0	0	0	0	0	0	0	0	0	0	0	0	0	0	0	0	0	0	0	0	0	0	0	0	0	0	0	0	0	0	0
0	0	0	0	0	0	0	0	0	0	0	0	0	0	0	0	0	0	0	0	0	0	0	0	0	0	0	0	0	0	0	0	0	0	0	0	0	0	0	0	0	0	0	0	0	0	0	0	0	0
0	0	0	0	0	0	0	0	0	0	0	0	0	0	0	0	0	0	0	0	0	0	0	0	0	0	0	0	0	0	0	0	0	0	0	0	0	0	0	0	0	0	0	0	0	0	0	0	0	0
0	0	0	0	0	0	0	0	0	0	0	0	0	0	0	0	0	0	0	0	0	0	0	0	0	0	0	0	0	0	0	0	0	0	0	0	0	0	0	0	0	0	0	0	0	0	0	0	0	0
0	0	0	0	0	0	0	0	0	0	0	0	0	0	0	0	0	0	0	0	0	0	0	0	0	0	0	0	0	0	0	0	0	0	0	0	0	0	0	0	0	0	0	0	0	0	0	0	0	0
0	0	0	0	0	0	0	0	0	0	0	0	0	0	0	0	0	0	0	0	0	0	0	0	0	0	0	0	0	0	0	0	0	0	0	0	0	0	0	0	0	0	0	0	0	0	0	0	0	0
0	0	0	0	0	0	0	0	0	0	0	0	0	0	0	0	0	0	0	0	0	0	0	0	0	0	0	0	0	0	0	0	0	0	0	0	0	0	0	0	0	0	0	0	0	0	0	0	0	0
0	0	0	0	0	0	0	0	0	0	0	0	0	0	0	0	0	0	0	0	0	0	0	0	0	0	0	0	0	0	0	0	0	0	0	0	0	0	0	0	0	0	0	0	0	0	0	0	0	0
0	0	0	0	0	0	0	0	0	0	0	0	0	0	0	0	0	0	0	0	0	0	0	0	0	0	0	0	0	0	0	0	0	0	0	0	0	0	0	0	0	0	0	0	0	0	0	0	0	0
0	0	0	0	0	0	0	0	0	0	0	0	0	0	0	0	0	0	0	0	0	0	0	0	0	0	0	0	0	0	0	0	0	0	0	0	0	0	0	0	0	0	0	0	0	0	0	0	0	0
0	0	0	0	0	0	0	0	0	0	0	0	0	0	0	0	0	0	0	0	0	0	0	0	0	0	0	0	0	0	0	0	0	0	0	0	0	0	0	0	0	0	0	0	0	0	0	0	0	0
0	0	0	0	0	0	0	0	0	0	0	0	0	0	0	0	0	0	0	0	0	0	0	0	0	0	0	0	0	0	0	0	0	0	0	0	0	0	0	0	0	0	0	0	0	0	0	0	0	0
0	0	0	0	0	0	0	0	0	0	0	0	0	0	0	0	0	0	0	0	0	0	0	0	0	0	0	0	0	0	0	0	0	0	0	0	0	0	0	0	0	0	0	0	0	0	0	0	0	0
0	0	0	0	0	0	0	0	0	0	0	0	0	0	0	0	0	0	0	0	0	0	0	0	0	0	0	0	0	0	0	0	0	0	0	0	0	0	0	0	0	0	0	0	0	0	0	0	0	0
0	0	0	0	0	0	0	0	0	0	0	0	0	0	0	0	0	0	0	0	0	0	0	0	0	0	0	0	0	0	0	0	0	0	0	0	0	0	0	0	0	0	0	0	0	0	0	0	0	0
0	0	0	0	0	0	0	0	0	0	0	0	0	0	0	0	0	0	0	0	0	0	0	0	0	0	0	0	0	0	0	0	0	0	0	0	0	0	0	0	0	0	0	0	0	0	0	0	0	0
0	0	0	0	0	0	0	0	0	0	0	0	0	0	0	0	0	0	0	0	0	0	0	0	0	0	0	0	0	0	0	0	0	0	0	0	0	0	0	0	0	0	0	0	0	0	0	0	0	0
0	0	0	0	0	0	0	0	0	0	0	0	0	0	0	0	0	0	0	0	0	0	0	0	0	0	0	0	0	0	0	0	0	0	0	0	0	0	0	0	0	0	0	0	0	0	0	0	0	0
0	0	0	0	0	0	0	0	0	0	0	0	0	0	0	0	0	0	0	0	0	0	0	0	0	0	0	0	0	0	0	0	0	0	0	0	0	0	0	0	0	0	0	0	0	0	0	0	0	0
0	0	0	0	0	0	0	0	0	0	0	0	0	0	0	0	0	0	0	0	0	0	0	0	0	0	0	0	0	0	0	0	0	0	0	0	0	0	0	0	0	0	0	0	0	0	0	0	0	0
0	0	0	0	0	0	0	0	0	0	0	0	0	0	0	0	0	0	0	0	0	0	0	0	0	0	0	0	0	0	0	0	0	0	0	0	0	0	0	0	0	0	0	0	0	0	0	0	0	0
0	0	0	0	0	0	0	0	0	0	0	0	0	0	0	0	0	0	0	0	0	0	0	0	0	0	0	0	0	0	0	0	0	0	0	0	0	0	0	0	0	0	0	0	0	0	0	0	0	0
0	0	0	0	0	0	0	0	0	0	0	0	0	0	0	0	0	0	0	0	0	0	0	0	0	0	0	0	0	0	0	0	0	0	0	0	0	0	0	0	0	0	0	0	0	0	0	0	0	0
0	0	0	0	0	0	0	0	0	0	0	0	0	0	0	0	0	0	0	0	0	0	0	0	0	0	0	0	0	0	0	0	0	0	0	0	0	0	0	0	0	0	0	0	0	0	0	0	0	0
0	0	0	0	0	0	0	0	0	0	0	0	0	0	0	0	0	0	0	0	0	0	0	0	0	0	0	0	0	0	0	0	0	0	0	0	0	0	0	0	0	0	0	0	0	0	0	0	0	0
0	0	0	0	0	0	0	0	0	0	0	0	0	0	0	0	0	0	0	0	0	0	0	0	0	0	0	0	0	0	0	0	0	0	0	0	0	0	0	0	0	0	0	0	0	0	0	0	0	0
0	0	0	0	0	0	0	0	0	0	0	0	0	0	0	0	0	0	0	0	0	0	0	0	0	0	0	0	0	0	0	0	0	0	0	0	0	0	0	0	0	0	0	0	0	0	0	0	0	0
0	0	0	0	0	0	0	0	0	0	0	0	0	0	0	0	0	0	0	0	0	0	0	0	0	0	0	0	0	0	0	0	0	0	0	0	0	0	0	0	0	0	0	0	0	0	0	0	0	0
0	0	0	0	0	0	0	0	0	0	0	0	0	0	0	0	0	0	0	0	0	0	0	0	0	0	0	0	0	0	0	0	0	0	0	0	0	0	0	0	0	0	0	0	0	0	0	0	0	0
0	0	0	0	0	0	0	0	0	0	0	0	0	0	0	0	0	0	0	0	0	0	0	0	0	0	0	0	0	0	0	0	0	0	0	0	0	0	0	0	0	0	0	0	0	0	0	0	0	0
0	0	0	0	0	0	0	0	0	0	0	0	0	0	0	0	0	0	0	0	0	0	0	0	0	0	0	0	0	0	0	0	0	0	0	0	0	0	0	0	0	0	0	0	0	0	0	0	0	0
0	0	0	0	0	0	0	0	0	0	0	0	0	0	0	0	0	0	0	0	0	0	0	0	0	0	0	0	0	0	0	0	0	0	0	0	0	0	0	0	0	0	0	0	0	0	0	0	0	0
0	0	0	0	0	0	0	0	0	0	0	0	0	0	0	0	0	0	0	0	0	0	0	0	0	0	0	0	0	0	0	0	0	0	0	0	0	0	0	0	0	0	0	0	0	0	0	0	0	0
0	0	0	0	0	0	0	0	0	0	0	0	0	0	0	0	0	0	0	0	0	0	0	0	0	0	0	0	0	0	0	0	0	0	0	0	0	0	0	0	0	0	0	0	0	0	0	0	0	0
0	0	0	0	0	0	0	0	0	0	0	0	0	0	0	0	0	0	0	0	0	0	0	0	0	0	0	0	0	0	0	0	0	0	0	0	0	0	0	0	0	0	0	0	0	0	0	0	0	0
0	0	0	0	0	0	0	0	0	0	0	0	0	0	0	0	0	0	0	0	0	0	0	0	0	0	0	0	0	0	0	0	0	0	0	0	0	0	0	0	0	0	0	0	0	0	0	0	0	0
0	0	0	0	0	0	0	0	0	0	0	0	0	0	0	0	0	0	0	0	0	0	0	0	0	0	0	0	0	0	0	0	0	0	0	0	0	0	0	0	0	0	0	0	0	0	0	0	0	0
0	0	0	0	0	0	0	0	0	0	0	0	0	0	0	0	0	0	0	0	0	0	0	0	0	0	0	0	0	0	0	0	0	0	0	0	0	0	0	0	0	0	0	0	0	0	0	0	0	0
0	0	0	0	0	0	0	0	0	0	0	0	0	0	0	0	0	0	0	0	0	0	0	0	0	0	0	0	0	0	0	0	0	0	0	0	0	0	0	0	0	0	0	0	0	0	0	0	0	0
0	0	0	0	0	0	0	0	0	0	0	0	0	0	0	0	0	0	0	0	0	0	0	0	0	0	0	0	0	0	0	0	0	0	0	0	0	0	0	0	0	0	0	0	0	0	0	0	0	0
0	0	0	0	0	0	0	0	0	0	0	0	0	0	0	0	0	0	0	0	0	0	0	0	0	0	0	0	0	0	0	0	0	0	0	0	0	0	0	0	0	0	0	0	0	0	0	0	0	0
0	0	0	0	0	0	0	0	0	0	0	0	0	0	0	0	0	0	0	0	0	0	0	0	0	0	0	0	0	0	0	0	0	0	0	0	0	0	0	0	0	0	0	0	0	0	0	0	0	0
0	0	0	0	0	0	0	0	0	0	0	0	0	0	0	0	0	0	0	0	0	0	0	0	0	0	0	0	0	0	0	0	0	0	0	0	0	0	0	0	0	0	0	0	0	0	0	0	0	0
0	0	0	0	0	0	0	0	0	0	0	0	0	0	0	0	0	0	0	0	0	0	0	0	0	0	0	0	0	0	0	0	0	0	0	0	0	0	0	0	0	0	0	0	0	0	0	0	0	0
0	0	0	0	0	0	0	0	0	0	0	0	0	0	0	0	0	0	0	0	0	0	0	0	0	0	0	0	0	0	0	0	0	0	0	0	0	0	0	0	0	0	0	0	0	0	0	0	0	0
0	0	0	0	0	0	0	0	0	0	0	0	0	0	0	0	0	0	0	0	0	0	0	0	0	0	0	0	0	0	0	0	0	0	0	0	0	0	0	0	0	0	0	0	0	0	0	0	0	0
0	0	0	0	0	0	0	0	0	0	0	0	0	0	0	0	0	0	0	0	0	0	0	0	0	0	0	0	0	0	0	0	0	0	0	0	0	0	0	0	0	0	0	0	0	0	0	0	0	0
0	0	0	0	0	0	0	0	0	0	0	0	0	0	0	0	0	0	0	0	0	0	0	0	0	0	0	0	0	0	0	0	0	0	0	0	0	0	0	0	0	0	0	0	0	0	0	0	0	0
0	0	0	0	0	0	0	0	0	0	0	0	0	0	0	0	0	0	0	0	0	0	0	0	0	0	0	0	0	0	0	0	0	0	0	0	0	0	0	0	0	0	0	0	0	0	0	0	0	0
0	0	0	0	0	0	0	0	0	0	0	0	0	0	0	0	0	0	0	0	0	0	0	0	0	0	0	0	0	0	0	0	0	0	0	0	0	0	0	0	0	0	0	0	0	0	0	0	0	0
0	0	0	0	0	0	0	0	0	0	0	0	0	0	0	0	0	0	0	0	0	0	0	0	0	0	0	0	0	0	0	0	0	0	0	0	0	0	0	0	0	0	0	0	0	0	0	0	0	0
0	0	0	0	0	0	0	0	0	0	0	0	0	0	0	0	0	0	0	0	0	0	0	0	0	0	0	0	0	0	0	0	0	0	0	0	0	0	0	0	0	0	0	0	0	0	0	0	0	0
0	0	0	0	0	0	0	0	0	0	0	0	0	0	0	0	0	0	0	0	0	0	0	0	0	0	0	0	0	0	0	0	0	0	0	0	0	0	0	0	0	0	0	0	0	0	0	0	0	0
0	0	0	0	0	0	0	0	0	0	0	0	0	0	0	0	0	0	0	0	0	0	0	0	0	0	0	0	0	0	0	0	0	0	0	0	0	0	0	0	0	0	0	0	0	0	0	0	0	0
0	0	0	0	0	0	0	0	0	0	0	0	0	0	0	0	0	0	0	0	0	0	0	0	0	0	0	0	0	0	0	0	0	0	0	0	0	0	0	0	0	0	0	0	0	0	0	0	0	0
0	0	0	0	0	0	0	0	0	0	0	0	0	0	0	0	0	0	0	0	0	0	0	0	0	0	0	0	0	0	0	0	0	0	0	0	0	0	0	0	0	0	0	0	0	0	0	0	0	0
0	0	0	0	0	0	0	0	0	0	0	0	0	0	0	0	0	0	0	0	0	0	0	0	0	0	0	0	0	0	0	0	0	0	0	0	0	0	0	0	0	0	0	0	0	0	0	0	0	0
0	0	0	0	0	0	0	0	0	0	0	0	0	0	0	0	0	0	0	0	0	0	0	0	0	0	0	0	0	0	0	0	0	0	0	0	0	0	0	0	0	0	0	0	0	0	0	0	0	0
[truncated: 206 more columns]

## Sheet: Figure 1e
0	0	0	0	0	0	0	0	0	0	0	0	0	0	0	0	0	0	0	0	0	0	0	0	0	0	0	0	0	0	0	0	0	0	0	0	0	0	0	0	0	0	0	0	0	0	0	0	0	0
0	0	0	0	0	0	0	0	0	0	0	0	0	0	0	0	0	0	0	0	0	0	0	0	0	0	0	0	0	0	0	0	0	0	0	0	0	0	0	0	0	0	0	0	0	0	0	0	0	0
0	0	0	0	0	0	0	0	0	0	0	0	0	0	0	0	0	0	0	0	0	0	0	0	0	0	0	0	0	0	0	0	0	0	0	0	0	0	0	0	0	0	0	0	0	0	0	0	0	0
0	0	0	0	0	0	0	0	0	0	0	0	0	0	0	0	0	0	0	0	0	0	0	0	0	0	0	0	0	0	0	0	0	0	0	0	0	0	0	0	0	0	0	0	0	0	0	0	0	0
0	0	0	0	0	0	0	0	0	0	0	0	0	0	0	0	0	0	0	0	0	0	0	0	0	0	0	0	0	0	0	0	0	0	0	0	0	0	0	0	0	0	0	0	0	0	0	0	0	0
0	0	0	0	0	0	0	0	0	0	0	0	0	0	0	0	0	0	0	0	0	0	0	0	0	0	0	0	0	0	0	0	0	0	0	0	0	0	0	0	0	0	0	0	0	0	0	0	0	0
0	0	0	0	0	0	0	0	0	0	0	0	0	0	0	0	0	0	0	0	0	0	0	0	0	0	0	0	0	0	0	0	0	0	0	0	0	0	0	0	0	0	0	0	0	0	0	0	0	0
0	0	0	0	0	0	0	0	0	0	0	0	0	0	0	0	0	0	0	0	0	0	0	0	0	0	0	0	0	0	0	0	0	0	0	0	0	0	0	0	0	0	0	0	0	0	0	0	0	0
0	0	0	0	0	0	0	0	0	0	0	0	0	0	0	0	0	0	0	0	0	0	0	0	0	0	0	0	0	0	0	0	0	0	0	0	0	0	0	0	0	0	0	0	0	0	0	0	0	0
0	0	0	0	0	0	0	0	0	0	0	0	0	0	0	0	0	0	0	0	0	0	0	0	0	0	0	0	0	0	0	0	0	0	0	0	0	0	0	0	0	0	0	0	0	0	0	0	0	0
0	0	0	0	0	0	0	0	0	0	0	0	0	0	0	0	0	0	0	0	0	0	0	0	0	0	0	0	0	0	0	0	0	0	0	0	0	0	0	0	0	0	0	0	0	0	0	0	0	0
0	0	0	0	0	0	0	0	0	0	0	0	0	0	0	0	0	0	0	0	0	0	0	0	0	0	0	0	0	0	0	0	0	0	0	0	0	0	0	0	0	0	0	0	0	0	0	0	0	0
0	0	0	0	0	0	0	0	0	0	0	0	0	0	0	0	0	0	0	0	0	0	0	0	0	0	0	0	0	0	0	0	0	0	0	0	0	0	0	0	0	0	0	0	0	0	0	0	0	0
0	0	0	0	0	0	0	0	0	0	0	0	0	0	0	0	0	0	0	0	0	0	0	0	0	0	0	0	0	0	0	0	0	0	0	0	0	0	0	0	0	0	0	0	0	0	0	0	0	0
0	0	0	0	0	0	0	0	0	0	0	0	0	0	0	0	0	0	0	0	0	0	0	0	0	0	0	0	0	0	0	0	0	0	0	0	0	0	0	0	0	0	0	0	0	0	0	0	0	0
0	0	0	0	0	0	0	0	0	0	0	0	0	0	0	0	0	0	0	0	0	0	0	0	0	0	0	0	0	0	0	0	0	0	0	0	0	0	0	0	0	0	0	0	0	0	0	0	0	0
0	0	0	0	0	0	0	0	0	0	0	0	0	0	0	0	0	0	0	0	0	0	0	0	0	0	0	0	0	0	0	0	0	0	0	0	0	0	0	0	0	0	0	0	0	0	0	0	0	0
0	0	0	0	0	0	0	0	0	0	0	0	0	0	0	0	0	0	0	0	0	0	0	0	0	0	0	0	0	0	0	0	0	0	0	0	0	0	0	0	0	0	0	0	0	0	0	0	0	0
0	0	0	0	0	0	0	0	0	0	0	0	0	0	0	0	0	0	0	0	0	0	0	0	0	0	0	0	0	0	0	0	0	0	0	0	0	0	0	0	0	0	0	0	0	0	0	0	0	0
0	0	0	0	0	0	0	0	0	0	0	0	0	0	0	0	0	0	0	0	0	0	0	0	0	0	0	0	0	0	0	0	0	0	0	0	0	0	0	0	0	0	0	0	0	0	0	0	0	0
0	0	0	0	0	0	0	0	0	0	0	0	0	0	0	0	0	0	0	0	0	0	0	0	0	0	0	0	0	0	0	0	0	0	0	0	0	0	0	0	0	0	0	0	0	0	0	0	0	0
0	0	0	0	0	0	0	0	0	0	0	0	0	0	0	0	0	0	0	0	0	0	0	0	0	0	0	0	0	0	0	0	0	0	0	0	0	0	0	0	0	0	0	0	0	0	0	0	0	0
0	0	0	0	0	0	0	0	0	0	0	0	0	0	0	0	0	0	0	0	0	0	0	0	0	0	0	0	0	0	0	0	0	0	0	0	0	0	0	0	0	0	0	0	0	0	0	0	0	0
0	0	0	0	0	0	0	0	0	0	0	0	0	0	0	0	0	0	0	0	0	0	0	0	0	0	0	0	0	0	0	0	0	0	0	0	0	0	0	0	0	0	0	0	0	0	0	0	0	0
0	0	0	0	0	0	0	0	0	0	0	0	0	0	0	0	0	0	0	0	0	0	0	0	0	0	0	0	0	0	0	0	0	0	0	0	0	0	0	0	0	0	0	0	0	0	0	0	0	0
0	0	0	0	0	0	0	0	0	0	0	0	0	0	0	0	0	0	0	0	0	0	0	0	0	0	0	0	0	0	0	0	0	0	0	0	0	0	0	0	0	0	0	0	0	0	0	0	0	0
0	0	0	0	0	0	0	0	0	0	0	0	0	0	0	0	0	0	0	0	0	0	0	0	0	0	0	0	0	0	0	0	0	0	0	0	0	0	0	0	0	0	0	0	0	0	0	0	0	0
0	0	0	0	0	0	0	0	0	0	0	0	0	0	0	0	0	0	0	0	0	0	0	0	0	0	0	0	0	0	0	0	0	0	0	0	0	0	0	0	0	0	0	0	0	0	0	0	0	0
0	0	0	0	0	0	0	0	0	0	0	0	0	0	0	0	0	0	0	0	0	0	0	0	0	0	0	0	0	0	0	0	0	0	0	0	0	0	0	0	0	0	0	0	0	0	0	0	0	0
0	0	0	0	0	0	0	0	0	0	0	0	0	0	0	0	0	0	0	0	0	0	0	0	0	0	0	0	0	0	0	0	0	0	0	0	0	0	0	0	0	0	0	0	0	0	0	0	0	0
0	0	0	0	0	0	0	0	0	0	0	0	0	0	0	0	0	0	0	0	0	0	0	0	0	0	0	0	0	0	0	0	0	0	0	0	0	0	0	0	0	0	0	0	0	0	0	0	0	0
0	0	0	0	0	0	0	0	0	0	0	0	0	0	0	0	0	0	0	0	0	0	0	0	0	0	0	0	0	0	0	0	0	0	0	0	0	0	0	0	0	0	0	0	0	0	0	0	0	0
0	0	0	0	0	0	0	0	0	0	0	0	0	0	0	0	0	0	0	0	0	0	0	0	0	0	0	0	0	0	0	0	0	0	0	0	0	0	0	0	0	0	0	0	0	0	0	0	0	0
0	0	0	0	0	0	0	0	0	0	0	0	0	0	0	0	0	0	0	0	0	0	0	0	0	0	0	0	0	0	0	0	0	0	0	0	0	0	0	0	0	0	0	0	0	0	0	0	0	0
0	0	0	0	0	0	0	0	0	0	0	0	0	0	0	0	0	0	0	0	0	0	0	0	0	0	0	0	0	0	0	0	0	0	0	0	0	0	0	0	0	0	0	0	0	0	0	0	0	0
0	0	0	0	0	0	0	0	0	0	0	0	0	0	0	0	0	0	0	0	0	0	0	0	0	0	0	0	0	0	0	0	0	0	0	0	0	0	0	0	0	0	0	0	0	0	0	0	0	0
0	0	0	0	0	0	0	0	0	0	0	0	0	0	0	0	0	0	0	0	0	0	0	0	0	0	0	0	0	0	0	0	0	0	0	0	0	0	0	0	0	0	0	0	0	0	0	0	0	0
0	0	0	0	0	0	0	0	0	0	0	0	0	0	0	0	0	0	0	0	0	0	0	0	0	0	0	0	0	0	0	0	0	0	0	0	0	0	0	0	0	0	0	0	0	0	0	0	0	0
0	0	0	0	0	0	0	0	0	0	0	0	0	0	0	0	0	0	0	0	0	0	0	0	0	0	0	0	0	0	0	0	0	0	0	0	0	0	0	0	0	0	0	0	0	0	0	0	0	0
0	0	0	0	0	0	0	0	0	0	0	0	0	0	0	0	0	0	0	0	0	0	0	0	0	0	0	0	0	0	0	0	0	0	0	0	0	0	0	0	0	0	0	0	0	0	0	0	0	0
0	0	0	0	0	0	0	0	0	0	0	0	0	0	0	0	0	0	0	0	0	0	0	0	0	0	0	0	0	0	0	0	0	0	0	0	0	0	0	0	0	0	0	0	0	0	0	0	0	0
0	0	0	0	0	0	0	0	0	0	0	0	0	0	0	0	0	0	0	0	0	0	0	0	0	0	0	0	0	0	0	0	0	0	0	0	0	0	0	0	0	0	0	0	0	0	0	0	0	0
0	0	0	0	0	0	0	0	0	0	0	0	0	0	0	0	0	0	0	0	0	0	0	0	0	0	0	0	0	0	0	0	0	0	0	0	0	0	0	0	0	0	0	0	0	0	0	0	0	0
0	0	0	0	0	0	0	0	0	0	0	0	0	0	0	0	0	0	0	0	0	0	0	0	0	0	0	0	0	0	0	0	0	0	0	0	0	0	0	0	0	0	0	0	0	0	0	0	0	0
0	0	0	0	0	0	0	0	0	0	0	0	0	0	0	0	0	0	0	0	0	0	0	0	0	0	0	0	0	0	0	0	0	0	0	0	0	0	0	0	0	0	0	0	0	0	0	0	0	0
0	0	0	0	0	0	0	0	0	0	0	0	0	0	0	0	0	0	0	0	0	0	0	0	0	0	0	0	0	0	0	0	0	0	0	0	0	0	0	0	0	0	0	0	0	0	0	0	0	0
0	0	0	0	0	0	0	0	0	0	0	0	0	0	0	0	0	0	0	0	0	0	0	0	0	0	0	0	0	0	0	0	0	0	0	0	0	0	0	0	0	0	0	0	0	0	0	0	0	0
0	0	0	0	0	0	0	0	0	0	0	0	0	0	0	0	0	0	0	0	0	0	0	0	0	0	0	0	0	0	0	0	0	0	0	0	0	0	0	0	0	0	0	0	0	0	0	0	0	0
0	0	0	0	0	0	0	0	0	0	0	0	0	0	0	0	0	0	0	0	0	0	0	0	0	0	0	0	0	0	0	0	0	0	0	0	0	0	0	0	0	0	0	0	0	0	0	0	0	0
0	0	0	0	0	0	0	0	0	0	0	0	0	0	0	0	0	0	0	0	0	0	0	0	0	0	0	0	0	0	0	0	0	0	0	0	0	0	0	0	0	0	0	0	0	0	0	0	0	0
0	0	0	0	0	0	0	0	0	0	0	0	0	0	0	0	0	0	0	0	0	0	0	0	0	0	0	0	0	0	0	0	0	0	0	0	0	0	0	0	0	0	0	0	0	0	0	0	0	0
0	0	0	0	0	0	0	0	0	0	0	0	0	0	0	0	0	0	0	0	0	0	0	0	0	0	0	0	0	0	0	0	0	0	0	0	0	0	0	0	0	0	0	0	0	0	0	0	0	0
0	0	0	0	0	0	0	0	0	0	0	0	0	0	0	0	0	0	0	0	0	0	0	0	0	0	0	0	0	0	0	0	0	0	0	0	0	0	0	0	0	0	0	0	0	0	0	0	0	0
0	0	0	0	0	0	0	0	0	0	0	0	0	0	0	0	0	0	0	0	0	0	0	0	0	0	0	0	0	0	0	0	0	0	0	0	0	0	0	0	0	0	0	0	0	0	0	0	0	0
0	0	0	0	0	0	0	0	0	0	0	0	0	0	0	0	0	0	0	0	0	0	0	0	0	0	0	0	0	0	0	0	0	0	0	0	0	0	0	0	0	0	0	0	0	0	0	0	0	0
0	0	0	0	0	0	0	0	0	0	0	0	0	0	0	0	0	0	0	0	0	0	0	0	0	0	0	0	0	0	0	0	0	0	0	0	0	0	0	0	0	0	0	0	0	0	0	0	0	0
0	0	0	0	0	0	0	0	0	0	0	0	0	0	0	0	0	0	0	0	0	0	0	0	0	0	0	0	0	0	0	0	0	0	0	0	0	0	0	0	0	0	0	0	0	0	0	0	0	0
0	0	0	0	0	0	0	0	0	0	0	0	0	0	0	0	0	0	0	0	0	0	0	0	0	0	0	0	0	0	0	0	0	0	0	0	0	0	0	0	0	0	0	0	0	0	0	0	0	0
0	0	0	0	0	0	0	0	0	0	0	0	0	0	0	0	0	0	0	0	0	0	0	0	0	0	0	0	0	0	0	0	0	0	0	0	0	0	0	0	0	0	0	0	0	0	0	0	0	0
0	0	0	0	0	0	0	0	0	0	0	0	0	0	0	0	0	0	0	0	0	0	0	0	0	0	0	0	0	0	0	0	0	0	0	0	0	0	0	0	0	0	0	0	0	0	0	0	0	0
0	0	0	0	0	0	0	0	0	0	0	0	0	0	0	0	0	0	0	0	0	0	0	0	0	0	0	0	0	0	0	0	0	0	0	0	0	0	0	0	0	0	0	0	0	0	0	0	0	0
0	0	0	0	0	0	0	0	0	0	0	0	0	0	0	0	0	0	0	0	0	0	0	0	0	0	0	0	0	0	0	0	0	0	0	0	0	0	0	0	0	0	0	0	0	0	0	0	0	0
0	0	0	0	0	0	0	0	0	0	0	0	0	0	0	0	0	0	0	0	0	0	0	0	0	0	0	0	0	0	0	0	0	0	0	0	0	0	0	0	0	0	0	0	0	0	0	0	0	0
0	0	0	0	0	0	0	0	0	0	0	0	0	0	0	0	0	0	0	0	0	0	0	0	0	0	0	0	0	0	0	0	0	0	0	0	0	0	0	0	0	0	0	0	0	0	0	0	0	0
0	0	0	0	0	0	0	0	0	0	0	0	0	0	0	0	0	0	0	0	0	0	0	0	0	0	0	0	0	0	0	0	0	0	0	0	0	0	0	0	0	0	0	0	0	0	0	0	0	0
0	0	0	0	0	0	0	0	0	0	0	0	0	0	0	0	0	0	0	0	0	0	0	0	0	0	0	0	0	0	0	0	0	0	0	0	0	0	0	0	0	0	0	0	0	0	0	0	0	0
0	0	0	0	0	0	0	0	0	0	0	0	0	0	0	0	0	0	0	0	0	0	0	0	0	0	0	0	0	0	0	0	0	0	0	0	0	0	0	0	0	0	0	0	0	0	0	0	0	0
0	0	0	0	0	0	0	0	0	0	0	0	0	0	0	0	0	0	0	0	0	0	0	0	0	0	0	0	0	0	0	0	0	0	0	0	0	0	0	0	0	0	0	0	0	0	0	0	0	0
0	0	0	0	0	0	0	0	0	0	0	0	0	0	0	0	0	0	0	0	0	0	0	0	0	0	0	0	0	0	0	0	0	0	0	0	0	0	0	0	0	0	0	0	0	0	0	0	0	0
0	0	0	0	0	0	0	0	0	0	0	0	0	0	0	0	0	0	0	0	0	0	0	0	0	0	0	0	0	0	0	0	0	0	0	0	0	0	0	0	0	0	0	0	0	0	0	0	0	0
0	0	0	0	0	0	0	0	0	0	0	0	0	0	0	0	0	0	0	0	0	0	0	0	0	0	0	0	0	0	0	0	0	0	0	0	0	0	0	0	0	0	0	0	0	0	0	0	0	0
0	0	0	0	0	0	0	0	0	0	0	0	0	0	0	0	0	0	0	0	0	0	0	0	0	0	0	0	0	0	0	0	0	0	0	0	0	0	0	0	0	0	0	0	0	0	0	0	0	0
0	0	0	0	0	0	0	0	0	0	0	0	0	0	0	0	0	0	0	0	0	0	0	0	0	0	0	0	0	0	0	0	0	0	0	0	0	0	0	0	0	0	0	0	0	0	0	0	0	0
0	0	0	0	0	0	0	0	0	0	0	0	0	0	0	0	0	0	0	0	0	0	0	0	0	0	0	0	0	0	0	0	0	0	0	0	0	0	0	0	0	0	0	0	0	0	0	0	0	0
0	0	0	0	0	0	0	0	0	0	0	0	0	0	0	0	0	0	0	0	0	0	0	0	0	0	0	0	0	0	0	0	0	0	0	0	0	0	0	0	0	0	0	0	0	0	0	0	0	0
0	0	0	0	0	0	0	0	0	0	0	0	0	0	0	0	0	0	0	0	0	0	0	0	0	0	0	0	0	0	0	0	0	0	0	0	0	0	0	0	0	0	0	0	0	0	0	0	0	0
0	0	0	0	0	0	0	0	0	0	0	0	0	0	0	0	0	0	0	0	0	0	0	0	0	0	0	0	0	0	0	0	0	0	0	0	0	0	0	0	0	0	0	0	0	0	0	0	0	0
0	0	0	0	0	0	0	0	0	0	0	0	0	0	0	0	0	0	0	0	0	0	0	0	0	0	0	0	0	0	0	0	0	0	0	0	0	0	0	0	0	0	0	0	0	0	0	0	0	0
0	0	0	0	0	0	0	0	0	0	0	0	0	0	0	0	0	0	0	0	0	0	0	0	0	0	0	0	0	0	0	0	0	0	0	0	0	0	0	0	0	0	0	0	0	0	0	0	0	0
0	0	0	0	0	0	0	0	0	0	0	0	0	0	0	0	0	0	0	0	0	0	0	0	0	0	0	0	0	0	0	0	0	0	0	0	0	0	0	0	0	0	0	0	0	0	0	0	0	0
0	0	0	0	0	0	0	0	0	0	0	0	0	0	0	0	0	0	0	0	0	0	0	0	0	0	0	0	0	0	0	0	0	0	0	0	0	0	0	0	0	0	0	0	0	0	0	0	0	0
0	0	0	0	0	0	0	0	0	0	0	0	0	0	0	0	0	0	0	0	0	0	0	0	0	0	0	0	0	0	0	0	0	0	0	0	0	0	0	0	0	0	0	0	0	0	0	0	0	0
0	0	0	0	0	0	0	0	0	0	0	0	0	0	0	0	0	0	0	0	0	0	0	0	0	0	0	0	0	0	0	0	0	0	0	0	0	0	0	0	0	0	0	0	0	0	0	0	0	0
0	0	0	0	0	0	0	0	0	0	0	0	0	0	0	0	0	0	0	0	0	0	0	0	0	0	0	0	0	0	0	0	0	0	0	0	0	0	0	0	0	0	0	0	0	0	0	0	0	0
0	0	0	0	0	0	0	0	0	0	0	0	0	0	0	0	0	0	0	0	0	0	0	0	0	0	0	0	0	0	0	0	0	0	0	0	0	0	0	0	0	0	0	0	0	0	0	0	0	0
0	0	0	0	0	0	0	0	0	0	0	0	0	0	0	0	0	0	0	0	0	0	0	0	0	0	0	0	0	0	0	0	0	0	0	0	0	0	0	0	0	0	0	0	0	0	0	0	0	0
0	0	0	0	0	0	0	0	0	0	0	0	0	0	0	0	0	0	0	0	0	0	0	0	0	0	0	0	0	0	0	0	0	0	0	0	0	0	0	0	0	0	0	0	0	0	180	180	180	180
0	0	0	0	0	0	0	0	0	0	0	0	0	0	0	0	0	0	0	0	0	0	0	0	0	0	0	0	0	0	0	0	0	0	0	0	0	0	0	0	180	180	180	180	180	180	180	180	180	180
0	0	0	0	0	0	0	0	0	0	0	0	0	0	0	0	0	0	0	0	0	0	0	0	0	0	0	0	0	0	0	0	0	0	0	0	0	0	180	180	180	180	180	180	180	180	180	180	180	180
0	0	0	0	0	0	0	0	0	0	0	0	0	0	0	0	0	0	0	0	0	0	0	0	0	0	0	0	0	0	0	0	0	0	0	0	0	180	180	180	180	180	180	180	180	180	180	180	180	180
0	0	0	0	0	0	0	0	0	0	0	0	0	0	0	0	0	0	0	0	0	0	0	0	0	0	0	0	0	0	0	0	0	0	0	180	180	180	180	180	180	180	180	180	180	180	180	180	180	180
0	0	0	0	0	0	0	0	0	0	0	0	0	0	0	0	0	0	0	0	0	0	0	0	0	0	0	0	0	0	0	0	0	0	180	180	180	180	180	180	180	180	180	180	180	180	180	180	180	180
0	0	0	0	0	0	0	0	0	0	0	0	0	0	0	0	0	0	0	0	0	0	0	0	0	0	0	0	0	0	0	0	0	180	180	180	180	180	180	180	180	180	180	180	180	180	180	180	180	180
0	0	0	0	0	0	0	0	0	0	0	0	0	0	0	0	0	0	0	0	0	0	0	0	0	0	0	0	0	0	0	0	180	180	180	180	180	180	180	180	180	180	180	180	180	180	180	180	180	180
0	0	0	0	0	0	0	0	0	0	0	0	0	0	0	0	0	0	0	0	0	0	0	0	0	0	0	0	0	0	0	180	180	180	180	180	180	180	180	180	180	180	180	180	180	180	180	180	180	180
0	0	0	0	0	0	0	0	0	0	0	0	0	0	0	0	0	0	0	0	0	0	0	0	0	0	0	0	0	0	180	180	180	180	180	180	180	180	180	180	180	180	180	180	180	180	180	180	180	180
0	0	0	0	0	0	0	0	0	0	0	0	0	0	0	0	0	0	0	0	0	0	0	0	0	0	0	0	0	180	180	180	180	180	180	180	180	180	180	180	180	180	180	180	180	180	180	180	180	180
0	0	0	0	0	0	0	0	0	0	0	0	0	0	0	0	0	0	0	0	0	0	0	0	0	0	0	0	180	180	180	180	180	180	180	180	180	180	180	180	180	180	180	180	180	180	180	180	180	180
0	0	0	0	0	0	0	0	0	0	0	0	0	0	0	0	0	0	0	0	0	0	0	0	0	0	0	0	180	180	180	180	180	180	180	180	180	180	180	180	180	180	180	180	180	180	180	180	180	180
0	0	0	0	0	0	0	0	0	0	0	0	0	0	0	0	0	0	0	0	0	0	0	0	0	0	0	180	180	180	180	180	180	180	180	180	180	180	180	180	180	180	180	180	180	180	180	180	180	180
0	0	0	0	0	0	0	0	0	0	0	0	0	0	0	0	0	0	0	0	0	0	0	0	0	0	180	180	180	180	180	180	180	180	180	180	180	180	180	180	180	180	180	180	180	180	180	180	180	180
0	0	0	0	0	0	0	0	0	0	0	0	0	0	0	0	0	0	0	0	0	0	0	0	0	0	180	180	180	180	180	180	180	180	180	180	180	180	180	180	180	180	180	180	180	180	180	180	180	180
0	0	0	0	0	0	0	0	0	0	0	0	0	0	0	0	0	0	0	0	0	0	0	0	0	180	180	180	180	180	180	180	180	180	180	180	180	180	180	180	180	180	180	180	180	180	180	180	180	180
0	0	0	0	0	0	0	0	0	0	0	0	0	0	0	0	0	0	0	0	0	0	0	0	0	180	180	180	180	180	180	180	180	180	180	180	180	180	180	180	180	180	180	180	180	180	180	180	180	180
0	0	0	0	0	0	0	0	0	0	0	0	0	0	0	0	0	0	0	0	0	0	0	0	180	180	180	180	180	180	180	180	180	180	180	180	180	180	180	180	180	180	180	180	180	180	180	180	180	180
0	0	0	0	0	0	0	0	0	0	0	0	0	0	0	0	0	0	0	0	0	0	0	0	180	180	180	180	180	180	180	180	180	180	180	180	180	180	180	180	180	180	180	180	180	180	180	180	180	180
0	0	0	0	0	0	0	0	0	0	0	0	0	0	0	0	0	0	0	0	0	0	0	180	180	180	180	180	180	180	180	180	180	180	180	180	180	180	180	180	180	180	180	180	180	180	180	180	180	180
0	0	0	0	0	0	0	0	0	0	0	0	0	0	0	0	0	0	0	0	0	0	0	180	180	180	180	180	180	180	180	180	180	180	180	180	180	180	180	180	180	180	180	180	180	180	180	180	180	180
0	0	0	0	0	0	0	0	0	0	0	0	0	0	0	0	0	0	0	0	0	0	0	180	180	180	180	180	180	180	180	180	180	180	180	180	180	180	180	180	180	180	180	180	180	180	180	180	180	180
0	0	0	0	0	0	0	0	0	0	0	0	0	0	0	0	0	0	0	0	0	0	180	180	180	180	180	180	180	180	180	180	180	180	180	180	180	180	180	180	180	180	180	180	180	180	180	180	180	180
0	0	0	0	0	0	0	0	0	0	0	0	0	0	0	0	0	0	0	0	0	0	180	180	180	180	180	180	180	180	180	180	180	180	180	180	180	180	180	180	180	180	180	180	180	180	180	180	180	180
0	0	0	0	0	0	0	0	0	0	0	0	0	0	0	0	0	0	0	0	0	0	180	180	180	180	180	180	180	180	180	180	180	180	180	180	180	180	180	180	180	180	180	180	180	180	180	180	180	180
0	0	0	0	0	0	0	0	0	0	0	0	0	0	0	0	0	0	0	0	0	180	180	180	180	180	180	180	180	180	180	180	180	180	180	180	180	180	180	180	180	180	180	180	180	180	180	180	180	180
0	0	0	0	0	0	0	0	0	0	0	0	0	0	0	0	0	0	0	0	0	180	180	180	180	180	180	180	180	180	180	180	180	180	180	180	180	180	180	180	180	180	180	180	180	180	180	180	180	180
0	0	0	0	0	0	0	0	0	0	0	0	0	0	0	0	0	0	0	0	0	180	180	180	180	180	180	180	180	180	180	180	180	180	180	180	180	180	180	180	180	180	180	180	180	180	180	180	180	180
0	0	0	0	0	0	0	0	0	0	0	0	0	0	0	0	0	0	0	0	0	180	180	180	180	180	180	180	180	180	180	180	180	180	180	180	180	180	180	180	180	180	180	180	180	180	180	180	180	180
0	0	0	0	0	0	0	0	0	0	0	0	0	0	0	0	0	0	0	0	180	180	180	180	180	180	180	180	180	180	180	180	180	180	180	180	180	180	180	180	180	180	180	180	180	180	180	180	180	180
0	0	0	0	0	0	0	0	0	0	0	0	0	0	0	0	0	0	0	0	180	180	180	180	180	180	180	180	180	180	180	180	180	180	180	180	180	180	180	180	180	180	180	180	180	180	180	180	180	180
0	0	0	0	0	0	0	0	0	0	0	0	0	0	0	0	0	0	0	0	180	180	180	180	180	180	180	180	180	180	180	180	180	180	180	180	180	180	180	180	180	180	180	180	180	180	180	180	180	180
0	0	0	0	0	0	0	0	0	0	0	0	0	0	0	0	0	0	0	0	180	180	180	180	180	180	180	180	180	180	180	180	180	180	180	180	180	180	180	180	180	180	180	180	180	180	180	180	180	180
0	0	0	0	0	0	0	0	0	0	0	0	0	0	0	0	0	0	0	0	180	180	180	180	180	180	180	180	180	180	180	180	180	180	180	180	180	180	180	180	180	180	180	180	180	180	180	180	180	180
0	0	0	0	0	0	0	0	0	0	0	0	0	0	0	0	0	0	0	0	180	180	180	180	180	180	180	180	180	180	180	180	180	180	180	180	180	180	180	180	180	180	180	180	180	180	180	180	180	180
0	0	0	0	0	0	0	0	0	0	0	0	0	0	0	0	0	0	0	0	180	180	180	180	180	180	180	180	180	180	180	180	180	180	180	180	180	180	180	180	180	180	180	180	180	180	180	180	180	180
0	0	0	0	0	0	0	0	0	0	0	0	0	0	0	0	0	0	0	0	180	180	180	180	180	180	180	180	180	180	180	180	180	180	180	180	180	180	180	180	180	180	180	180	180	180	180	180	180	180
0	0	0	0	0	0	0	0	0	0	0	0	0	0	0	0	0	0	0	180	180	180	180	180	180	180	180	180	180	180	180	180	180	180	180	180	180	180	180	180	180	180	180	180	180	180	180	180	180	180
0	0	0	0	0	0	0	0	0	0	0	0	0	0	0	0	0	0	0	180	180	180	180	180	180	180	180	180	180	180	180	180	180	180	180	180	180	180	180	180	180	180	180	180	180	180	180	180	180	180
0	0	0	0	0	0	0	0	0	0	0	0	0	0	0	0	0	0	0	180	180	180	180	180	180	180	180	180	180	180	180	180	180	180	180	180	180	180	180	180	180	180	180	180	180	180	180	180	180	180
0	0	0	0	0	0	0	0	0	0	0	0	0	0	0	0	0	0	0	180	180	180	180	180	180	180	180	180	180	180	180	180	180	180	180	180	180	180	180	180	180	180	180	180	180	180	180	180	180	180
0	0	0	0	0	0	0	0	0	0	0	0	0	0	0	0	0	0	0	180	180	180	180	180	180	180	180	180	180	180	180	180	180	180	180	180	180	180	180	180	180	180	180	180	180	180	180	180	180	180
0	0	0	0	0	0	0	0	0	0	0	0	0	0	0	0	0	0	0	180	180	180	180	180	180	180	180	180	180	180	180	180	180	180	180	180	180	180	180	180	180	180	180	180	180	180	180	180	180	180
0	0	0	0	0	0	0	0	0	0	0	0	0	0	0	0	0	0	0	180	180	180	180	180	180	180	180	180	180	180	180	180	180	180	180	180	180	180	180	180	180	180	180	180	180	180	180	180	180	180
0	0	0	0	0	0	0	0	0	0	0	0	0	0	0	0	0	0	0	180	180	180	180	180	180	180	180	180	180	180	180	180	180	180	180	180	180	180	180	180	180	180	180	180	180	180	180	180	180	180
0	0	0	0	0	0	0	0	0	0	0	0	0	0	0	0	0	0	0	180	180	180	180	180	180	180	180	180	180	180	180	180	180	180	180	180	180	180	180	180	180	180	180	180	180	180	180	180	180	180
0	0	0	0	0	0	0	0	0	0	0	0	0	0	0	0	0	0	0	180	180	180	180	180	180	180	180	180	180	180	180	180	180	180	180	180	180	180	180	180	180	180	180	180	180	180	180	180	180	180
0	0	0	0	0	0	0	0	0	0	0	0	0	0	0	0	0	0	0	180	180	180	180	180	180	180	180	180	180	180	180	180	180	180	180	180	180	180	180	180	180	180	180	180	180	180	180	180	180	180
0	0	0	0	0	0	0	0	0	0	0	0	0	0	0	0	0	0	0	180	180	180	180	180	180	180	180	180	180	180	180	180	180	180	180	180	180	180	180	180	180	180	180	180	180	180	180	180	180	180
0	0	0	0	0	0	0	0	0	0	0	0	0	0	0	0	0	0	0	180	180	180	180	180	180	180	180	180	180	180	180	180	180	180	180	180	180	180	180	180	180	180	180	180	180	180	180	180	180	180
0	0	0	0	0	0	0	0	0	0	0	0	0	0	0	0	0	0	0	180	180	180	180	180	180	180	180	180	180	180	180	180	180	180	180	180	180	180	180	180	180	180	180	180	180	180	180	180	180	180
0	0	0	0	0	0	0	0	0	0	0	0	0	0	0	0	0	0	0	180	180	180	180	180	180	180	180	180	180	180	180	180	180	180	180	180	180	180	180	180	180	180	180	180	180	180	180	180	180	180
0	0	0	0	0	0	0	0	0	0	0	0	0	0	0	0	0	0	0	180	180	180	180	180	180	180	180	180	180	180	180	180	180	180	180	180	180	180	180	180	180	180	180	180	180	180	180	180	180	180
0	0	0	0	0	0	0	0	0	0	0	0	0	0	0	0	0	0	0	0	180	180	180	180	180	180	180	180	180	180	180	180	180	180	180	180	180	180	180	180	180	180	180	180	180	180	180	180	180	180
0	0	0	0	0	0	0	0	0	0	0	0	0	0	0	0	0	0	0	0	180	180	180	180	180	180	180	180	180	180	180	180	180	180	180	180	180	180	180	180	180	180	180	180	180	180	180	180	180	180
0	0	0	0	0	0	0	0	0	0	0	0	0	0	0	0	0	0	0	0	180	180	180	180	180	180	180	180	180	180	180	180	180	180	180	180	180	180	180	180	180	180	180	180	180	180	180	180	180	180
0	0	0	0	0	0	0	0	0	0	0	0	0	0	0	0	0	0	0	0	180	180	180	180	180	180	180	180	180	180	180	180	180	180	180	180	180	180	180	180	180	180	180	180	180	180	180	180	180	180
0	0	0	0	0	0	0	0	0	0	0	0	0	0	0	0	0	0	0	0	180	180	180	180	180	180	180	180	180	180	180	180	180	180	180	180	180	180	180	180	180	180	180	180	180	180	180	180	180	180
0	0	0	0	0	0	0	0	0	0	0	0	0	0	0	0	0	0	0	0	180	180	180	180	180	180	180	180	180	180	180	180	180	180	180	180	180	180	180	180	180	180	180	180	180	180	180	180	180	180
0	0	0	0	0	0	0	0	0	0	0	0	0	0	0	0	0	0	0	0	180	180	180	180	180	180	180	180	180	180	180	180	180	180	180	180	180	180	180	180	180	180	180	180	180	180	180	180	180	180
0	0	0	0	0	0	0	0	0	0	0	0	0	0	0	0	0	0	0	0	180	180	180	180	180	180	180	180	180	180	180	180	180	180	180	180	180	180	180	180	180	180	180	180	180	180	180	180	180	180
0	0	0	0	0	0	0	0	0	0	0	0	0	0	0	0	0	0	0	0	0	180	180	180	180	180	180	180	180	180	180	180	180	180	180	180	180	180	180	180	180	180	180	180	180	180	180	180	180	180
0	0	0	0	0	0	0	0	0	0	0	0	0	0	0	0	0	0	0	0	0	180	180	180	180	180	180	180	180	180	180	180	180	180	180	180	180	180	180	180	180	180	180	180	180	180	180	180	180	180
0	0	0	0	0	0	0	0	0	0	0	0	0	0	0	0	0	0	0	0	0	180	180	180	180	180	180	180	180	180	180	180	180	180	180	180	180	180	180	180	180	180	180	180	180	180	180	180	180	180
0	0	0	0	0	0	0	0	0	0	0	0	0	0	0	0	0	0	0	0	0	180	180	180	180	180	180	180	180	180	180	180	180	180	180	180	180	180	180	180	180	180	180	180	180	180	180	180	180	180
0	0	0	0	0	0	0	0	0	0	0	0	0	0	0	0	0	0	0	0	0	0	180	180	180	180	180	180	180	180	180	180	180	180	180	180	180	180	180	180	180	180	180	180	180	180	180	180	180	180
0	0	0	0	0	0	0	0	0	0	0	0	0	0	0	0	0	0	0	0	0	0	180	180	180	180	180	180	180	180	180	180	180	180	180	180	180	180	180	180	180	180	180	180	180	180	180	180	180	180
0	0	0	0	0	0	0	0	0	0	0	0	0	0	0	0	0	0	0	0	0	0	180	180	180	180	180	180	180	180	180	180	180	180	180	180	180	180	180	180	180	180	180	180	180	180	180	180	180	180
0	0	0	0	0	0	0	0	0	0	0	0	0	0	0	0	0	0	0	0	0	0	0	180	180	180	180	180	180	180	180	180	180	180	180	180	180	180	180	180	180	180	180	180	180	180	180	180	180	180
0	0	0	0	0	0	0	0	0	0	0	0	0	0	0	0	0	0	0	0	0	0	0	180	180	180	180	180	180	180	180	180	180	180	180	180	180	180	180	180	180	180	180	180	180	180	180	180	180	180
0	0	0	0	0	0	0	0	0	0	0	0	0	0	0	0	0	0	0	0	0	0	0	180	180	180	180	180	180	180	180	180	180	180	180	180	180	180	180	180	180	180	180	180	180	180	180	180	180	180
0	0	0	0	0	0	0	0	0	0	0	0	0	0	0	0	0	0	0	0	0	0	0	0	180	180	180	180	180	180	180	180	180	180	180	180	180	180	180	180	180	180	180	180	180	180	180	180	180	180
0	0	0	0	0	0	0	0	0	0	0	0	0	0	0	0	0	0	0	0	0	0	0	0	180	180	180	180	180	180	180	180	180	180	180	180	180	180	180	180	180	180	180	180	180	180	180	180	180	180
0	0	0	0	0	0	0	0	0	0	0	0	0	0	0	0	0	0	0	0	0	0	0	0	0	180	180	180	180	180	180	180	180	180	180	180	180	180	180	180	180	180	180	180	180	180	180	180	180	180
0	0	0	0	0	0	0	0	0	0	0	0	0	0	0	0	0	0	0	0	0	0	0	0	0	180	180	180	180	180	180	180	180	180	180	180	180	180	180	180	180	180	180	180	180	180	180	180	180	180
0	0	0	0	0	0	0	0	0	0	0	0	0	0	0	0	0	0	0	0	0	0	0	0	0	0	180	180	180	180	180	180	180	180	180	180	180	180	180	180	180	180	180	180	180	180	180	180	180	180
0	0	0	0	0	0	0	0	0	0	0	0	0	0	0	0	0	0	0	0	0	0	0	0	0	0	180	180	180	180	180	180	180	180	180	180	180	180	180	180	180	180	180	180	180	180	180	180	180	180
0	0	0	0	0	0	0	0	0	0	0	0	0	0	0	0	0	0	0	0	0	0	0	0	0	0	0	180	180	180	180	180	180	180	180	180	180	180	180	180	180	180	180	180	180	180	180	180	180	180
0	0	0	0	0	0	0	0	0	0	0	0	0	0	0	0	0	0	0	0	0	0	0	0	0	0	0	0	180	180	180	180	180	180	180	180	180	180	180	180	180	180	180	180	180	180	180	180	180	180
0	0	0	0	0	0	0	0	0	0	0	0	0	0	0	0	0	0	0	0	0	0	0	0	0	0	0	0	180	180	180	180	180	180	180	180	180	180	180	180	180	180	180	180	180	180	180	180	180	180
0	0	0	0	0	0	0	0	0	0	0	0	0	0	0	0	0	0	0	0	0	0	0	0	0	0	0	0	0	180	180	180	180	180	180	180	180	180	180	180	180	180	180	180	180	180	180	180	180	180
0	0	0	0	0	0	0	0	0	0	0	0	0	0	0	0	0	0	0	0	0	0	0	0	0	0	0	0	0	0	180	180	180	180	180	180	180	180	180	180	180	180	180	180	180	180	180	180	180	180
0	0	0	0	0	0	0	0	0	0	0	0	0	0	0	0	0	0	0	0	0	0	0	0	0	0	0	0	0	0	0	180	180	180	180	180	180	180	180	180	180	180	180	180	180	180	180	180	180	180
0	0	0	0	0	0	0	0	0	0	0	0	0	0	0	0	0	0	0	0	0	0	0	0	0	0	0	0	0	0	0	180	180	180	180	180	180	180	180	180	180	180	180	180	180	180	180	180	180	180
0	0	0	0	0	0	0	0	0	0	0	0	0	0	0	0	0	0	0	0	0	0	0	0	0	0	0	0	0	0	0	0	180	180	180	180	180	180	180	180	180	180	180	180	180	180	180	180	180	180
0	0	0	0	0	0	0	0	0	0	0	0	0	0	0	0	0	0	0	0	0	0	0	0	0	0	0	0	0	0	0	0	0	0	180	180	180	180	180	180	180	180	180	180	180	180	180	180	180	180
0	0	0	0	0	0	0	0	0	0	0	0	0	0	0	0	0	0	0	0	0	0	0	0	0	0	0	0	0	0	0	0	0	0	0	180	180	180	180	180	180	180	180	180	180	180	180	180	180	180
0	0	0	0	0	0	0	0	0	0	0	0	0	0	0	0	0	0	0	0	0	0	0	0	0	0	0	0	0	0	0	0	0	0	0	0	180	180	180	180	180	180	180	180	180	180	180	180	180	180
0	0	0	0	0	0	0	0	0	0	0	0	0	0	0	0	0	0	0	0	0	0	0	0	0	0	0	0	0	0	0	0	0	0	0	0	0	0	180	180	180	180	180	180	180	180	180	180	180	180
0	0	0	0	0	0	0	0	0	0	0	0	0	0	0	0	0	0	0	0	0	0	0	0	0	0	0	0	0	0	0	0	0	0	0	0	0	0	0	0	180	180	180	180	180	180	180	180	180	180
0	0	0	0	0	0	0	0	0	0	0	0	0	0	0	0	0	0	0	0	0	0	0	0	0	0	0	0	0	0	0	0	0	0	0	0	0	0	0	0	0	0	0	180	180	180	180	180	180	180
0	0	0	0	0	0	0	0	0	0	0	0	0	0	0	0	0	0	0	0	0	0	0	0	0	0	0	0	0	0	0	0	0	0	0	0	0	0	0	0	0	0	0	0	0	0	0	0	0	0
0	0	0	0	0	0	0	0	0	0	0	0	0	0	0	0	0	0	0	0	0	0	0	0	0	0	0	0	0	0	0	0	0	0	0	0	0	0	0	0	0	0	0	0	0	0	0	0	0	0
0	0	0	0	0	0	0	0	0	0	0	0	0	0	0	0	0	0	0	0	0	0	0	0	0	0	0	0	0	0	0	0	0	0	0	0	0	0	0	0	0	0	0	0	0	0	0	0	0	0
0	0	0	0	0	0	0	0	0	0	0	0	0	0	0	0	0	0	0	0	0	0	0	0	0	0	0	0	0	0	0	0	0	0	0	0	0	0	0	0	0	0	0	0	0	0	0	0	0	0
0	0	0	0	0	0	0	0	0	0	0	0	0	0	0	0	0	0	0	0	0	0	0	0	0	0	0	0	0	0	0	0	0	0	0	0	0	0	0	0	0	0	0	0	0	0	0	0	0	0
0	0	0	0	0	0	0	0	0	0	0	0	0	0	0	0	0	0	0	0	0	0	0	0	0	0	0	0	0	0	0	0	0	0	0	0	0	0	0	0	0	0	0	0	0	0	0	0	0	0
0	0	0	0	0	0	0	0	0	0	0	0	0	0	0	0	0	0	0	0	0	0	0	0	0	0	0	0	0	0	0	0	0	0	0	0	0	0	0	0	0	0	0	0	0	0	0	0	0	0
0	0	0	0	0	0	0	0	0	0	0	0	0	0	0	0	0	0	0	0	0	0	0	0	0	0	0	0	0	0	0	0	0	0	0	0	0	0	0	0	0	0	0	0	0	0	0	0	0	0
0	0	0	0	0	0	0	0	0	0	0	0	0	0	0	0	0	0	0	0	0	0	0	0	0	0	0	0	0	0	0	0	0	0	0	0	0	0	0	0	0	0	0	0	0	0	0	0	0	0
0	0	0	0	0	0	0	0	0	0	0	0	0	0	0	0	0	0	0	0	0	0	0	0	0	0	0	0	0	0	0	0	0	0	0	0	0	0	0	0	0	0	0	0	0	0	0	0	0	0
0	0	0	0	0	0	0	0	0	0	0	0	0	0	0	0	0	0	0	0	0	0	0	0	0	0	0	0	0	0	0	0	0	0	0	0	0	0	0	0	0	0	0	0	0	0	0	0	0	0
0	0	0	0	0	0	0	0	0	0	0	0	0	0	0	0	0	0	0	0	0	0	0	0	0	0	0	0	0	0	0	0	0	0	0	0	0	0	0	0	0	0	0	0	0	0	0	0	0	0
0	0	0	0	0	0	0	0	0	0	0	0	0	0	0	0	0	0	0	0	0	0	0	0	0	0	0	0	0	0	0	0	0	0	0	0	0	0	0	0	0	0	0	0	0	0	0	0	0	0
0	0	0	0	0	0	0	0	0	0	0	0	0	0	0	0	0	0	0	0	0	0	0	0	0	0	0	0	0	0	0	0	0	0	0	0	0	0	0	0	0	0	0	0	0	0	0	0	0	0
0	0	0	0	0	0	0	0	0	0	0	0	0	0	0	0	0	0	0	0	0	0	0	0	0	0	0	0	0	0	0	0	0	0	0	0	0	0	0	0	0	0	0	0	0	0	0	0	0	0
0	0	0	0	0	0	0	0	0	0	0	0	0	0	0	0	0	0	0	0	0	0	0	0	0	0	0	0	0	0	0	0	0	0	0	0	0	0	0	0	0	0	0	0	0	0	0	0	0	0
0	0	0	0	0	0	0	0	0	0	0	0	0	0	0	0	0	0	0	0	0	0	0	0	0	0	0	0	0	0	0	0	0	0	0	0	0	0	0	0	0	0	0	0	0	0	0	0	0	0
0	0	0	0	0	0	0	0	0	0	0	0	0	0	0	0	0	0	0	0	0	0	0	0	0	0	0	0	0	0	0	0	0	0	0	0	0	0	0	0	0	0	0	0	0	0	0	0	0	0
0	0	0	0	0	0	0	0	0	0	0	0	0	0	0	0	0	0	0	0	0	0	0	0	0	0	0	0	0	0	0	0	0	0	0	0	0	0	0	0	0	0	0	0	0	0	0	0	0	0
0	0	0	0	0	0	0	0	0	0	0	0	0	0	0	0	0	0	0	0	0	0	0	0	0	0	0	0	0	0	0	0	0	0	0	0	0	0	0	0	0	0	0	0	0	0	0	0	0	0
0	0	0	0	0	0	0	0	0	0	0	0	0	0	0	0	0	0	0	0	0	0	0	0	0	0	0	0	0	0	0	0	0	0	0	0	0	0	0	0	0	0	0	0	0	0	0	0	0	0
0	0	0	0	0	0	0	0	0	0	0	0	0	0	0	0	0	0	0	0	0	0	0	0	0	0	0	0	0	0	0	0	0	0	0	0	0	0	0	0	0	0	0	0	0	0	0	0	0	0
0	0	0	0	0	0	0	0	0	0	0	0	0	0	0	0	0	0	0	0	0	0	0	0	0	0	0	0	0	0	0	0	0	0	0	0	0	0	0	0	0	0	0	0	0	0	0	0	0	0
0	0	0	0	0	0	0	0	0	0	0	0	0	0	0	0	0	0	0	0	0	0	0	0	0	0	0	0	0	0	0	0	0	0	0	0	0	0	0	0	0	0	0	0	0	0	0	0	0	0
0	0	0	0	0	0	0	0	0	0	0	0	0	0	0	0	0	0	0	0	0	0	0	0	0	0	0	0	0	0	0	0	0	0	0	0	0	0	0	0	0	0	0	0	0	0	0	0	0	0
0	0	0	0	0	0	0	0	0	0	0	0	0	0	0	0	0	0	0	0	0	0	0	0	0	0	0	0	0	0	0	0	0	0	0	0	0	0	0	0	0	0	0	0	0	0	0	0	0	0
0	0	0	0	0	0	0	0	0	0	0	0	0	0	0	0	0	0	0	0	0	0	0	0	0	0	0	0	0	0	0	0	0	0	0	0	0	0	0	0	0	0	0	0	0	0	0	0	0	0
0	0	0	0	0	0	0	0	0	0	0	0	0	0	0	0	0	0	0	0	0	0	0	0	0	0	0	0	0	0	0	0	0	0	0	0	0	0	0	0	0	0	0	0	0	0	0	0	0	0
0	0	0	0	0	0	0	0	0	0	0	0	0	0	0	0	0	0	0	0	0	0	0	0	0	0	0	0	0	0	0	0	0	0	0	0	0	0	0	0	0	0	0	0	0	0	0	0	0	0
0	0	0	0	0	0	0	0	0	0	0	0	0	0	0	0	0	0	0	0	0	0	0	0	0	0	0	0	0	0	0	0	0	0	0	0	0	0	0	0	0	0	0	0	0	0	0	0	0	0
0	0	0	0	0	0	0	0	0	0	0	0	0	0	0	0	0	0	0	0	0	0	0	0	0	0	0	0	0	0	0	0	0	0	0	0	0	0	0	0	0	0	0	0	0	0	0	0	0	0
0	0	0	0	0	0	0	0	0	0	0	0	0	0	0	0	0	0	0	0	0	0	0	0	0	0	0	0	0	0	0	0	0	0	0	0	0	0	0	0	0	0	0	0	0	0	0	0	0	0
0	0	0	0	0	0	0	0	0	0	0	0	0	0	0	0	0	0	0	0	0	0	0	0	0	0	0	0	0	0	0	0	0	0	0	0	0	0	0	0	0	0	0	0	0	0	0	0	0	0
0	0	0	0	0	0	0	0	0	0	0	0	0	0	0	0	0	0	0	0	0	0	0	0	0	0	0	0	0	0	0	0	0	0	0	0	0	0	0	0	0	0	0	0	0	0	0	0	0	0
0	0	0	0	0	0	0	0	0	0	0	0	0	0	0	0	0	0	0	0	0	0	0	0	0	0	0	0	0	0	0	0	0	0	0	0	0	0	0	0	0	0	0	0	0	0	0	0	0	0
0	0	0	0	0	0	0	0	0	0	0	0	0	0	0	0	0	0	0	0	0	0	0	0	0	0	0	0	0	0	0	0	0	0	0	0	0	0	0	0	0	0	0	0	0	0	0	0	0	0
0	0	0	0	0	0	0	0	0	0	0	0	0	0	0	0	0	0	0	0	0	0	0	0	0	0	0	0	0	0	0	0	0	0	0	0	0	0	0	0	0	0	0	0	0	0	0	0	0	0
0	0	0	0	0	0	0	0	0	0	0	0	0	0	0	0	0	0	0	0	0	0	0	0	0	0	0	0	0	0	0	0	0	0	0	0	0	0	0	0	0	0	0	0	0	0	0	0	0	0
0	0	0	0	0	0	0	0	0	0	0	0	0	0	0	0	0	0	0	0	0	0	0	0	0	0	0	0	0	0	0	0	0	0	0	0	0	0	0	0	0	0	0	0	0	0	0	0	0	0
0	0	0	0	0	0	0	0	0	0	0	0	0	0	0	0	0	0	0	0	0	0	0	0	0	0	0	0	0	0	0	0	0	0	0	0	0	0	0	0	0	0	0	0	0	0	0	0	0	0
0	0	0	0	0	0	0	0	0	0	0	0	0	0	0	0	0	0	0	0	0	0	0	0	0	0	0	0	0	0	0	0	0	0	0	0	0	0	0	0	0	0	0	0	0	0	0	0	0	0
0	0	0	0	0	0	0	0	0	0	0	0	0	0	0	0	0	0	0	0	0	0	0	0	0	0	0	0	0	0	0	0	0	0	0	0	0	0	0	0	0	0	0	0	0	0	0	0	0	0
0	0	0	0	0	0	0	0	0	0	0	0	0	0	0	0	0	0	0	0	0	0	0	0	0	0	0	0	0	0	0	0	0	0	0	0	0	0	0	0	0	0	0	0	0	0	0	0	0	0
0	0	0	0	0	0	0	0	0	0	0	0	0	0	0	0	0	0	0	0	0	0	0	0	0	0	0	0	0	0	0	0	0	0	0	0	0	0	0	0	0	0	0	0	0	0	0	0	0	0
0	0	0	0	0	0	0	0	0	0	0	0	0	0	0	0	0	0	0	0	0	0	0	0	0	0	0	0	0	0	0	0	0	0	0	0	0	0	0	0	0	0	0	0	0	0	0	0	0	0
0	0	0	0	0	0	0	0	0	0	0	0	0	0	0	0	0	0	0	0	0	0	0	0	0	0	0	0	0	0	0	0	0	0	0	0	0	0	0	0	0	0	0	0	0	0	0	0	0	0
0	0	0	0	0	0	0	0	0	0	0	0	0	0	0	0	0	0	0	0	0	0	0	0	0	0	0	0	0	0	0	0	0	0	0	0	0	0	0	0	0	0	0	0	0	0	0	0	0	0
0	0	0	0	0	0	0	0	0	0	0	0	0	0	0	0	0	0	0	0	0	0	0	0	0	0	0	0	0	0	0	0	0	0	0	0	0	0	0	0	0	0	0	0	0	0	0	0	0	0
0	0	0	0	0	0	0	0	0	0	0	0	0	0	0	0	0	0	0	0	0	0	0	0	0	0	0	0	0	0	0	0	0	0	0	0	0	0	0	0	0	0	0	0	0	0	0	0	0	0
0	0	0	0	0	0	0	0	0	0	0	0	0	0	0	0	0	0	0	0	0	0	0	0	0	0	0	0	0	0	0	0	0	0	0	0	0	0	0	0	0	0	0	0	0	0	0	0	0	0
0	0	0	0	0	0	0	0	0	0	0	0	0	0	0	0	0	0	0	0	0	0	0	0	0	0	0	0	0	0	0	0	0	0	0	0	0	0	0	0	0	0	0	0	0	0	0	0	0	0
0	0	0	0	0	0	0	0	0	0	0	0	0	0	0	0	0	0	0	0	0	0	0	0	0	0	0	0	0	0	0	0	0	0	0	0	0	0	0	0	0	0	0	0	0	0	0	0	0	0
0	0	0	0	0	0	0	0	0	0	0	0	0	0	0	0	0	0	0	0	0	0	0	0	0	0	0	0	0	0	0	0	0	0	0	0	0	0	0	0	0	0	0	0	0	0	0	0	0	0
0	0	0	0	0	0	0	0	0	0	0	0	0	0	0	0	0	0	0	0	0	0	0	0	0	0	0	0	0	0	0	0	0	0	0	0	0	0	0	0	0	0	0	0	0	0	0	0	0	0
0	0	0	0	0	0	0	0	0	0	0	0	0	0	0	0	0	0	0	0	0	0	0	0	0	0	0	0	0	0	0	0	0	0	0	0	0	0	0	0	0	0	0	0	0	0	0	0	0	0
0	0	0	0	0	0	0	0	0	0	0	0	0	0	0	0	0	0	0	0	0	0	0	0	0	0	0	0	0	0	0	0	0	0	0	0	0	0	0	0	0	0	0	0	0	0	0	0	0	0
0	0	0	0	0	0	0	0	0	0	0	0	0	0	0	0	0	0	0	0	0	0	0	0	0	0	0	0	0	0	0	0	0	0	0	0	0	0	0	0	0	0	0	0	0	0	0	0	0	0
0	0	0	0	0	0	0	0	0	0	0	0	0	0	0	0	0	0	0	0	0	0	0	0	0	0	0	0	0	0	0	0	0	0	0	0	0	0	0	0	0	0	0	0	0	0	0	0	0	0
0	0	0	0	0	0	0	0	0	0	0	0	0	0	0	0	0	0	0	0	0	0	0	0	0	0	0	0	0	0	0	0	0	0	0	0	0	0	0	0	0	0	0	0	0	0	0	0	0	0
0	0	0	0	0	0	0	0	0	0	0	0	0	0	0	0	0	0	0	0	0	0	0	0	0	0	0	0	0	0	0	0	0	0	0	0	0	0	0	0	0	0	0	0	0	0	0	0	0	0
0	0	0	0	0	0	0	0	0	0	0	0	0	0	0	0	0	0	0	0	0	0	0	0	0	0	0	0	0	0	0	0	0	0	0	0	0	0	0	0	0	0	0	0	0	0	0	0	0	0
0	0	0	0	0	0	0	0	0	0	0	0	0	0	0	0	0	0	0	0	0	0	0	0	0	0	0	0	0	0	0	0	0	0	0	0	0	0	0	0	0	0	0	0	0	0	0	0	0	0
0	0	0	0	0	0	0	0	0	0	0	0	0	0	0	0	0	0	0	0	0	0	0	0	0	0	0	0	0	0	0	0	0	0	0	0	0	0	0	0	0	0	0	0	0	0	0	0	0	0
0	0	0	0	0	0	0	0	0	0	0	0	0	0	0	0	0	0	0	0	0	0	0	0	0	0	0	0	0	0	0	0	0	0	0	0	0	0	0	0	0	0	0	0	0	0	0	0	0	0
0	0	0	0	0	0	0	0	0	0	0	0	0	0	0	0	0	0	0	0	0	0	0	0	0	0	0	0	0	0	0	0	0	0	0	0	0	0	0	0	0	0	0	0	0	0	0	0	0	0
0	0	0	0	0	0	0	0	0	0	0	0	0	0	0	0	0	0	0	0	0	0	0	0	0	0	0	0	0	0	0	0	0	0	0	0	0	0	0	0	0	0	0	0	0	0	0	0	0	0
0	0	0	0	0	0	0	0	0	0	0	0	0	0	0	0	0	0	0	0	0	0	0	0	0	0	0	0	0	0	0	0	0	0	0	0	0	0	0	0	0	0	0	0	0	0	0	0	0	0
0	0	0	0	0	0	0	0	0	0	0	0	0	0	0	0	0	0	0	0	0	0	0	0	0	0	0	0	0	0	0	0	0	0	0	0	0	0	0	0	0	0	0	0	0	0	0	0	0	0
0	0	0	0	0	0	0	0	0	0	0	0	0	0	0	0	0	0	0	0	0	0	0	0	0	0	0	0	0	0	0	0	0	0	0	0	0	0	0	0	0	0	0	0	0	0	0	0	0	0
0	0	0	0	0	0	0	0	0	0	0	0	0	0	0	0	0	0	0	0	0	0	0	0	0	0	0	0	0	0	0	0	0	0	0	0	0	0	0	0	0	0	0	0	0	0	0	0	0	0
0	0	0	0	0	0	0	0	0	0	0	0	0	0	0	0	0	0	0	0	0	0	0	0	0	0	0	0	0	0	0	0	0	0	0	0	0	0	0	0	0	0	0	0	0	0	0	0	0	0
0	0	0	0	0	0	0	0	0	0	0	0	0	0	0	0	0	0	0	0	0	0	0	0	0	0	0	0	0	0	0	0	0	0	0	0	0	0	0	0	0	0	0	0	0	0	0	0	0	0
0	0	0	0	0	0	0	0	0	0	0	0	0	0	0	0	0	0	0	0	0	0	0	0	0	0	0	0	0	0	0	0	0	0	0	0	0	0	0	0	0	0	0	0	0	0	0	0	0	0
0	0	0	0	0	0	0	0	0	0	0	0	0	0	0	0	0	0	0	0	0	0	0	0	0	0	0	0	0	0	0	0	0	0	0	0	0	0	0	0	0	0	0	0	0	0	0	0	0	0
0	0	0	0	0	0	0	0	0	0	0	0	0	0	0	0	0	0	0	0	0	0	0	0	0	0	0	0	0	0	0	0	0	0	0	0	0	0	0	0	0	0	0	0	0	0	0	0	0	0
0	0	0	0	0	0	0	0	0	0	0	0	0	0	0	0	0	0	0	0	0	0	0	0	0	0	0	0	0	0	0	0	0	0	0	0	0	0	0	0	0	0	0	0	0	0	0	0	0	0
0	0	0	0	0	0	0	0	0	0	0	0	0	0	0	0	0	0	0	0	0	0	0	0	0	0	0	0	0	0	0	0	0	0	0	0	0	0	0	0	0	0	0	0	0	0	0	0	0	0
0	0	0	0	0	0	0	0	0	0	0	0	0	0	0	0	0	0	0	0	0	0	0	0	0	0	0	0	0	0	0	0	0	0	0	0	0	0	0	0	0	0	0	0	0	0	0	0	0	0
[truncated: 206 more columns]

## Sheet: Figure 1f
-6.56705e-20	-0.00325398	-0.00761973	-0.0122045	-0.0167524	-0.0212635	-0.0257378	-0.0301753	-0.0345759	-0.0389397	-0.0432667	-0.0475568	-0.0518101	-0.0560266	-0.0602063	-0.0643492	-0.0684552	-0.0725244	-0.0765568	-0.0805523	-0.0845111	-0.088433	-0.092318	-0.0961663	-0.0999777	-0.103752	-0.10749	-0.111191	-0.114855	-0.118482	-0.122073	-0.125627	-0.129143	-0.132623	-0.136067	-0.139473	-0.142842	-0.146175	-0.149471	-0.15273	-0.155952	-0.159138	-0.162286	-0.165398	-0.168473	-0.171511	-0.174512	-0.177477	-0.180404	-0.183295
0.00325398	8.22798e-20	-0.00436574	-0.0089505	-0.0134984	-0.0180095	-0.0224838	-0.0269213	-0.0313219	-0.0356857	-0.0400127	-0.0443028	-0.0485562	-0.0527727	-0.0569523	-0.0610952	-0.0652012	-0.0692704	-0.0733028	-0.0772984	-0.0812571	-0.085179	-0.089064	-0.0929123	-0.0967237	-0.100498	-0.104236	-0.107937	-0.111601	-0.115228	-0.118819	-0.122373	-0.125889	-0.129369	-0.132813	-0.136219	-0.139588	-0.142921	-0.146217	-0.149476	-0.152698	-0.155884	-0.159032	-0.162144	-0.165219	-0.168257	-0.171258	-0.174223	-0.17715	-0.180041
0.00761973	0.00436574	-1.47439e-19	-0.00458476	-0.00913269	-0.0136438	-0.0181181	-0.0225555	-0.0269562	-0.03132	-0.0356469	-0.0399371	-0.0441904	-0.0484069	-0.0525866	-0.0567295	-0.0608355	-0.0649047	-0.0689371	-0.0729326	-0.0768913	-0.0808132	-0.0846983	-0.0885466	-0.092358	-0.0961326	-0.0998703	-0.103571	-0.107235	-0.110863	-0.114453	-0.118007	-0.121524	-0.125004	-0.128447	-0.131853	-0.135223	-0.138555	-0.141851	-0.14511	-0.148333	-0.151518	-0.154666	-0.157778	-0.160853	-0.163891	-0.166892	-0.169857	-0.172785	-0.175675
0.0122045	0.0089505	0.00458476	3.70259e-19	-0.00454793	-0.00905904	-0.0135333	-0.0179708	-0.0223714	-0.0267352	-0.0310622	-0.0353523	-0.0396057	-0.0438222	-0.0480018	-0.0521447	-0.0562507	-0.0603199	-0.0643523	-0.0683478	-0.0723066	-0.0762285	-0.0801135	-0.0839618	-0.0877732	-0.0915478	-0.0952856	-0.0989865	-0.102651	-0.106278	-0.109868	-0.113422	-0.116939	-0.120419	-0.123862	-0.127268	-0.130638	-0.133971	-0.137266	-0.140526	-0.143748	-0.146933	-0.150082	-0.153193	-0.156268	-0.159306	-0.162308	-0.165272	-0.1682	-0.171091
0.0167524	0.0134984	0.00913269	0.00454793	1.76569e-19	-0.00451111	-0.00898539	-0.0134228	-0.0178235	-0.0221873	-0.0265143	-0.0308044	-0.0350577	-0.0392742	-0.0434539	-0.0475968	-0.0517028	-0.055772	-0.0598044	-0.0637999	-0.0677586	-0.0716805	-0.0755656	-0.0794139	-0.0832253	-0.0869999	-0.0907377	-0.0944386	-0.0981027	-0.10173	-0.105321	-0.108874	-0.112391	-0.115871	-0.119314	-0.12272	-0.12609	-0.129423	-0.132719	-0.135978	-0.1392	-0.142385	-0.145534	-0.148646	-0.15172	-0.154759	-0.15776	-0.160724	-0.163652	-0.166543
0.0212635	0.0180095	0.0136438	0.00905904	0.00451111	1.1371e-19	-0.00447428	-0.00891173	-0.0133124	-0.0176762	-0.0220031	-0.0262933	-0.0305466	-0.0347631	-0.0389428	-0.0430857	-0.0471917	-0.0512609	-0.0552933	-0.0592888	-0.0632475	-0.0671694	-0.0710545	-0.0749028	-0.0787142	-0.0824888	-0.0862266	-0.0899275	-0.0935916	-0.0972189	-0.100809	-0.104363	-0.10788	-0.11136	-0.114803	-0.118209	-0.121579	-0.124912	-0.128207	-0.131467	-0.134689	-0.137874	-0.141023	-0.144134	-0.147209	-0.150247	-0.153249	-0.156213	-0.159141	-0.162032
0.0257378	0.0224838	0.0181181	0.0135333	0.00898539	0.00447428	-2.27419e-20	-0.00443745	-0.00883808	-0.0132019	-0.0175289	-0.021819	-0.0260723	-0.0302889	-0.0344685	-0.0386114	-0.0427174	-0.0467866	-0.050819	-0.0548145	-0.0587733	-0.0626952	-0.0665802	-0.0704285	-0.0742399	-0.0780145	-0.0817523	-0.0854532	-0.0891173	-0.0927446	-0.0963351	-0.0998888	-0.103406	-0.106886	-0.110329	-0.113735	-0.117105	-0.120437	-0.123733	-0.126992	-0.130214	-0.1334	-0.136548	-0.13966	-0.142735	-0.145773	-0.148774	-0.151739	-0.154666	-0.157557
0.0301753	0.0269213	0.0225555	0.0179708	0.0134228	0.00891173	0.00443745	1.76058e-19	-0.00440063	-0.00876443	-0.0130914	-0.0173816	-0.0216349	-0.0258514	-0.0300311	-0.0341739	-0.03828	-0.0423492	-0.0463815	-0.0503771	-0.0543358	-0.0582577	-0.0621428	-0.065991	-0.0698025	-0.073577	-0.0773148	-0.0810158	-0.0846799	-0.0883072	-0.0918977	-0.0954513	-0.0989681	-0.102448	-0.105891	-0.109298	-0.112667	-0.116	-0.119296	-0.122555	-0.125777	-0.128962	-0.132111	-0.135223	-0.138298	-0.141336	-0.144337	-0.147301	-0.150229	-0.15312
0.0345759	0.0313219	0.0269562	0.0223714	0.0178235	0.0133124	0.00883808	0.00440063	-8.30463e-20	-0.0043638	-0.00869078	-0.0129809	-0.0172343	-0.0214508	-0.0256304	-0.0297733	-0.0338793	-0.0379485	-0.0419809	-0.0459764	-0.0499352	-0.0538571	-0.0577421	-0.0615904	-0.0654018	-0.0691764	-0.0729142	-0.0766151	-0.0802793	-0.0839066	-0.087497	-0.0910507	-0.0945675	-0.0980475	-0.101491	-0.104897	-0.108267	-0.111599	-0.114895	-0.118154	-0.121376	-0.124562	-0.12771	-0.130822	-0.133897	-0.136935	-0.139936	-0.142901	-0.145828	-0.148719
0.0389397	0.0356857	0.03132	0.0267352	0.0221873	0.0176762	0.0132019	0.00876443	0.0043638	2.46584e-19	-0.00432698	-0.00861713	-0.0128705	-0.017087	-0.0212666	-0.0254095	-0.0295155	-0.0335847	-0.0376171	-0.0416126	-0.0455714	-0.0494933	-0.0533783	-0.0572266	-0.061038	-0.0648126	-0.0685504	-0.0722513	-0.0759155	-0.0795428	-0.0831332	-0.0866869	-0.0902037	-0.0936837	-0.0971269	-0.100533	-0.103903	-0.107235	-0.110531	-0.11379	-0.117013	-0.120198	-0.123347	-0.126458	-0.129533	-0.132571	-0.135573	-0.138537	-0.141465	-0.144355
0.0432667	0.0400127	0.0356469	0.0310622	0.0265143	0.0220031	0.0175289	0.0130914	0.00869078	0.00432698	-1.25208e-20	-0.00429015	-0.00854348	-0.01276	-0.0169397	-0.0210825	-0.0251885	-0.0292577	-0.0332901	-0.0372857	-0.0412444	-0.0451663	-0.0490514	-0.0528996	-0.056711	-0.0604856	-0.0642234	-0.0679244	-0.0715885	-0.0752158	-0.0788062	-0.0823599	-0.0858767	-0.0893567	-0.0927999	-0.0962062	-0.0995757	-0.102908	-0.106204	-0.109463	-0.112686	-0.115871	-0.11902	-0.122131	-0.125206	-0.128244	-0.131246	-0.13421	-0.137138	-0.140028
0.0475568	0.0443028	0.0399371	0.0353523	0.0308044	0.0262933	0.021819	0.0173816	0.0129809	0.00861713	0.00429015	-1.81424e-20	-0.00425333	-0.00846983	-0.0126495	-0.0167924	-0.0208984	-0.0249676	-0.029	-0.0329955	-0.0369542	-0.0408761	-0.0447612	-0.0486095	-0.0524209	-0.0561955	-0.0599333	-0.0636342	-0.0672983	-0.0709256	-0.0745161	-0.0780697	-0.0815866	-0.0850666	-0.0885097	-0.0919161	-0.0952856	-0.0986183	-0.101914	-0.105173	-0.108395	-0.111581	-0.114729	-0.117841	-0.120916	-0.123954	-0.126955	-0.12992	-0.132847	-0.135738
0.0518101	0.0485562	0.0441904	0.0396057	0.0350577	0.0305466	0.0260723	0.0216349	0.0172343	0.0128705	0.00854348	0.00425333	4.98278e-20	-0.0042165	-0.00839618	-0.012539	-0.0166451	-0.0207143	-0.0247466	-0.0287422	-0.0327009	-0.0366228	-0.0405079	-0.0443561	-0.0481676	-0.0519422	-0.0556799	-0.0593809	-0.063045	-0.0666723	-0.0702628	-0.0738164	-0.0773332	-0.0808132	-0.0842564	-0.0876627	-0.0910323	-0.094365	-0.0976608	-0.10092	-0.104142	-0.107327	-0.110476	-0.113588	-0.116663	-0.119701	-0.122702	-0.125667	-0.128594	-0.131485
0.0560266	0.0527727	0.0484069	0.0438222	0.0392742	0.0347631	0.0302889	0.0258514	0.0214508	0.017087	0.01276	0.00846983	0.0042165	3.14043e-19	-0.00417968	-0.00832253	-0.0124286	-0.0164978	-0.0205301	-0.0245257	-0.0284844	-0.0324063	-0.0362914	-0.0401396	-0.0439511	-0.0477257	-0.0514634	-0.0551644	-0.0588285	-0.0624558	-0.0660463	-0.0695999	-0.0731167	-0.0765967	-0.0800399	-0.0834462	-0.0868158	-0.0901485	-0.0934443	-0.0967034	-0.0999256	-0.103111	-0.10626	-0.109371	-0.112446	-0.115484	-0.118486	-0.12145	-0.124378	-0.127268
0.0602063	0.0569523	0.0525866	0.0480018	0.0434539	0.0389428	0.0344685	0.0300311	0.0256304	0.0212666	0.0169397	0.0126495	0.00839618	0.00417968	-4.11143e-19	-0.00414285	-0.00824888	-0.0123181	-0.0163505	-0.020346	-0.0243047	-0.0282266	-0.0321117	-0.03596	-0.0397714	-0.043546	-0.0472837	-0.0509847	-0.0546488	-0.0582761	-0.0618666	-0.0654202	-0.0689371	-0.0724171	-0.0758602	-0.0792666	-0.0826361	-0.0859688	-0.0892646	-0.0925237	-0.0957459	-0.0989313	-0.10208	-0.105192	-0.108267	-0.111305	-0.114306	-0.11727	-0.120198	-0.123089
0.0643492	0.0610952	0.0567295	0.0521447	0.0475968	0.0430857	0.0386114	0.0341739	0.0297733	0.0254095	0.0210825	0.0167924	0.012539	0.00832253	0.00414285	4.93167e-20	-0.00410603	-0.00817523	-0.0122076	-0.0162032	-0.0201619	-0.0240838	-0.0279689	-0.0318171	-0.0356285	-0.0394031	-0.0431409	-0.0468418	-0.050506	-0.0541333	-0.0577237	-0.0612774	-0.0647942	-0.0682742	-0.0717174	-0.0751237	-0.0784932	-0.0818259	-0.0851218	-0.0883808	-0.0916031	-0.0947885	-0.097937	-0.101049	-0.104124	-0.107162	-0.110163	-0.113127	-0.116055	-0.118946
0.0684552	0.0652012	0.0608355	0.0562507	0.0517028	0.0471917	0.0427174	0.03828	0.0338793	0.0295155	0.0251885	0.0208984	0.0166451	0.0124286	0.00824888	0.00410603	3.13532e-19	-0.0040692	-0.00810158	-0.0120971	-0.0160559	-0.0199778	-0.0238628	-0.0277111	-0.0315225	-0.0352971	-0.0390349	-0.0427358	-0.0463999	-0.0500272	-0.0536177	-0.0571714	-0.0606882	-0.0641682	-0.0676113	-0.0710177	-0.0743872	-0.0777199	-0.0810158	-0.0842748	-0.087497	-0.0906824	-0.093831	-0.0969427	-0.100018	-0.103056	-0.106057	-0.109021	-0.111949	-0.11484
0.0725244	0.0692704	0.0649047	0.0603199	0.055772	0.0512609	0.0467866	0.0423492	0.0379485	0.0335847	0.0292577	0.0249676	0.0207143	0.0164978	0.0123181	0.00817523	0.0040692	-7.64026e-20	-0.00403238	-0.00802793	-0.0119867	-0.0159086	-0.0197936	-0.0236419	-0.0274533	-0.0312279	-0.0349657	-0.0386666	-0.0423307	-0.045958	-0.0495485	-0.0531022	-0.056619	-0.060099	-0.0635421	-0.0669485	-0.070318	-0.0736507	-0.0769466	-0.0802056	-0.0834278	-0.0866132	-0.0897618	-0.0928735	-0.0959484	-0.0989865	-0.101988	-0.104952	-0.10788	-0.110771
0.0765568	0.0733028	0.0689371	0.0643523	0.0598044	0.0552933	0.050819	0.0463815	0.0419809	0.0376171	0.0332901	0.029	0.0247466	0.0205301	0.0163505	0.0122076	0.00810158	0.00403238	-1.39262e-19	-0.00399555	-0.00795428	-0.0118762	-0.0157612	-0.0196095	-0.0234209	-0.0271955	-0.0309333	-0.0346342	-0.0382984	-0.0419257	-0.0455161	-0.0490698	-0.0525866	-0.0560666	-0.0595098	-0.0629161	-0.0662856	-0.0696183	-0.0729142	-0.0761732	-0.0793955	-0.0825808	-0.0857294	-0.0888412	-0.0919161	-0.0949542	-0.0979554	-0.10092	-0.103847	-0.106738
0.0805523	0.0772984	0.0729326	0.0683478	0.0637999	0.0592888	0.0548145	0.0503771	0.0459764	0.0416126	0.0372857	0.0329955	0.0287422	0.0245257	0.020346	0.0162032	0.0120971	0.00802793	0.00399555	3.78436e-19	-0.00395873	-0.00788062	-0.0117657	-0.0156139	-0.0194254	-0.0232	-0.0269377	-0.0306387	-0.0343028	-0.0379301	-0.0415206	-0.0450742	-0.048591	-0.052071	-0.0555142	-0.0589206	-0.0622901	-0.0656228	-0.0689186	-0.0721777	-0.0753999	-0.0785853	-0.0817339	-0.0848456	-0.0879205	-0.0909586	-0.0939599	-0.0969243	-0.0998519	-0.102743
0.0845111	0.0812571	0.0768913	0.0723066	0.0677586	0.0632475	0.0587733	0.0543358	0.0499352	0.0455714	0.0412444	0.0369542	0.0327009	0.0284844	0.0243047	0.0201619	0.0160559	0.0119867	0.00795428	0.00395873	-1.14987e-20	-0.0039219	-0.00780697	-0.0116552	-0.0154666	-0.0192412	-0.022979	-0.02668	-0.0303441	-0.0339714	-0.0375619	-0.0411155	-0.0446323	-0.0481123	-0.0515555	-0.0549618	-0.0583314	-0.061664	-0.0649599	-0.068219	-0.0714412	-0.0746266	-0.0777751	-0.0808869	-0.0839618	-0.0869999	-0.0900012	-0.0929656	-0.0958932	-0.098784
0.088433	0.085179	0.0808132	0.0762285	0.0716805	0.0671694	0.0626952	0.0582577	0.0538571	0.0494933	0.0451663	0.0408761	0.0366228	0.0324063	0.0282266	0.0240838	0.0199778	0.0159086	0.0118762	0.00788062	0.0039219	1.87301e-19	-0.00388507	-0.00773332	-0.0115447	-0.0153193	-0.0190571	-0.0227581	-0.0264222	-0.0300495	-0.03364	-0.0371936	-0.0407104	-0.0441904	-0.0476336	-0.0510399	-0.0544095	-0.0577421	-0.061038	-0.0642971	-0.0675193	-0.0707047	-0.0738532	-0.076965	-0.0800399	-0.083078	-0.0860793	-0.0890437	-0.0919713	-0.0948621
0.092318	0.089064	0.0846983	0.0801135	0.0755656	0.0710545	0.0665802	0.0621428	0.0577421	0.0533783	0.0490514	0.0447612	0.0405079	0.0362914	0.0321117	0.0279689	0.0238628	0.0197936	0.0157612	0.0117657	0.00780697	0.00388507	1.8168e-19	-0.00384825	-0.00765967	-0.0114343	-0.015172	-0.018873	-0.0225371	-0.0261644	-0.0297549	-0.0333085	-0.0368254	-0.0403053	-0.0437485	-0.0471549	-0.0505244	-0.0538571	-0.0571529	-0.060412	-0.0636342	-0.0668196	-0.0699682	-0.0730799	-0.0761548	-0.0791929	-0.0821942	-0.0851586	-0.0880862	-0.090977
0.0961663	0.0929123	0.0885466	0.0839618	0.0794139	0.0749028	0.0704285	0.065991	0.0615904	0.0572266	0.0528996	0.0486095	0.0443561	0.0401396	0.03596	0.0318171	0.0277111	0.0236419	0.0196095	0.0156139	0.0116552	0.00773332	0.00384825	-1.20098e-20	-0.00381142	-0.00758602	-0.0113238	-0.0150247	-0.0186889	-0.0223162	-0.0259066	-0.0294603	-0.0329771	-0.0364571	-0.0399003	-0.0433066	-0.0466761	-0.0500088	-0.0533047	-0.0565637	-0.059786	-0.0629713	-0.0661199	-0.0692317	-0.0723066	-0.0753447	-0.0783459	-0.0813104	-0.084238	-0.0871288
0.0999777	0.0967237	0.092358	0.0877732	0.0832253	0.0787142	0.0742399	0.0698025	0.0654018	0.061038	0.056711	0.0524209	0.0481676	0.0439511	0.0397714	0.0356285	0.0315225	0.0274533	0.0234209	0.0194254	0.0154666	0.0115447	0.00765967	0.00381142	-7.48695e-20	-0.0037746	-0.00751237	-0.0112133	-0.0148774	-0.0185047	-0.0220952	-0.0256489	-0.0291657	-0.0326457	-0.0360888	-0.0394952	-0.0428647	-0.0461974	-0.0494933	-0.0527523	-0.0559745	-0.0591599	-0.0623085	-0.0654202	-0.0684952	-0.0715332	-0.0745345	-0.0774989	-0.0804266	-0.0833174
0.103752	0.100498	0.0961326	0.0915478	0.0869999	0.0824888	0.0780145	0.073577	0.0691764	0.0648126	0.0604856	0.0561955	0.0519422	0.0477257	0.043546	0.0394031	0.0352971	0.0312279	0.0271955	0.0232	0.0192412	0.0153193	0.0114343	0.00758602	0.0037746	2.54761e-19	-0.00373777	-0.00743872	-0.0111028	-0.0147301	-0.0183206	-0.0218743	-0.0253911	-0.0288711	-0.0323142	-0.0357206	-0.0390901	-0.0424228	-0.0457187	-0.0489777	-0.0521999	-0.0553853	-0.0585339	-0.0616456	-0.0647206	-0.0677586	-0.0707599	-0.0737244	-0.076652	-0.0795428
0.10749	0.104236	0.0998703	0.0952856	0.0907377	0.0862266	0.0817523	0.0773148	0.0729142	0.0685504	0.0642234	0.0599333	0.0556799	0.0514634	0.0472837	0.0431409	0.0390349	0.0349657	0.0309333	0.0269377	0.022979	0.0190571	0.015172	0.0113238	0.00751237	0.00373777	1.91901e-19	-0.00370095	-0.00736507	-0.0109924	-0.0145828	-0.0181365	-0.0216533	-0.0251333	-0.0285765	-0.0319828	-0.0353523	-0.038685	-0.0419809	-0.0452399	-0.0484622	-0.0516476	-0.0547961	-0.0579079	-0.0609828	-0.0640209	-0.0670221	-0.0699866	-0.0729142	-0.075805
0.111191	0.107937	0.103571	0.0989865	0.0944386	0.0899275	0.0854532	0.0810158	0.0766151	0.0722513	0.0679244	0.0636342	0.0593809	0.0551644	0.0509847	0.0468418	0.0427358	0.0386666	0.0346342	0.0306387	0.02668	0.0227581	0.018873	0.0150247	0.0112133	0.00743872	0.00370095	-9.96556e-21	-0.00366412	-0.00729142	-0.0108819	-0.0144355	-0.0179524	-0.0214324	-0.0248755	-0.0282819	-0.0316514	-0.0349841	-0.03828	-0.041539	-0.0447612	-0.0479466	-0.0510952	-0.0542069	-0.0572818	-0.0603199	-0.0633212	-0.0662856	-0.0692132	-0.072104
0.114855	0.111601	0.107235	0.102651	0.0981027	0.0935916	0.0891173	0.0846799	0.0802793	0.0759155	0.0715885	0.0672983	0.063045	0.0588285	0.0546488	0.050506	0.0463999	0.0423307	0.0382984	0.0343028	0.0303441	0.0264222	0.0225371	0.0186889	0.0148774	0.0111028	0.00736507	0.00366412	5.80047e-20	-0.0036273	-0.00721777	-0.0107714	-0.0142882	-0.0177682	-0.0212114	-0.0246177	-0.0279873	-0.03132	-0.0346158	-0.0378749	-0.0410971	-0.0442825	-0.0474311	-0.0505428	-0.0536177	-0.0566558	-0.0596571	-0.0626215	-0.0655491	-0.0684399
0.118482	0.115228	0.110863	0.106278	0.10173	0.0972189	0.0927446	0.0883072	0.0839066	0.0795428	0.0752158	0.0709256	0.0666723	0.0624558	0.0582761	0.0541333	0.0500272	0.045958	0.0419257	0.0379301	0.0339714	0.0300495	0.0261644	0.0223162	0.0185047	0.0147301	0.0109924	0.00729142	0.0036273	2.56805e-19	-0.00359047	-0.00714412	-0.0106609	-0.0141409	-0.0175841	-0.0209904	-0.02436	-0.0276927	-0.0309885	-0.0342476	-0.0374698	-0.0406552	-0.0438038	-0.0469155	-0.0499904	-0.0530285	-0.0560298	-0.0589942	-0.0619218	-0.0648126
0.122073	0.118819	0.114453	0.109868	0.105321	0.100809	0.0963351	0.0918977	0.087497	0.0831332	0.0788062	0.0745161	0.0702628	0.0660463	0.0618666	0.0577237	0.0536177	0.0495485	0.0455161	0.0415206	0.0375619	0.03364	0.0297549	0.0259066	0.0220952	0.0183206	0.0145828	0.0108819	0.00721777	0.00359047	-7.58916e-20	-0.00355365	-0.00707047	-0.0105505	-0.0139936	-0.0174	-0.0207695	-0.0241022	-0.0273981	-0.0306571	-0.0338793	-0.0370647	-0.0402133	-0.043325	-0.0463999	-0.049438	-0.0524393	-0.0554037	-0.0583314	-0.0612221
0.125627	0.122373	0.118007	0.113422	0.108874	0.104363	0.0998888	0.0954513	0.0910507	0.0866869	0.0823599	0.0780697	0.0738164	0.0695999	0.0654202	0.0612774	0.0571714	0.0531022	0.0490698	0.0450742	0.0411155	0.0371936	0.0333085	0.0294603	0.0256489	0.0218743	0.0181365	0.0144355	0.0107714	0.00714412	0.00355365	1.22909e-19	-0.00351682	-0.00699682	-0.01044	-0.0138463	-0.0172159	-0.0205485	-0.0238444	-0.0271035	-0.0303257	-0.0335111	-0.0366596	-0.0397714	-0.0428463	-0.0458844	-0.0488857	-0.0518501	-0.0547777	-0.0576685
0.129143	0.125889	0.121524	0.116939	0.112391	0.10788	0.103406	0.0989681	0.0945675	0.0902037	0.0858767	0.0815866	0.0773332	0.0731167	0.0689371	0.0647942	0.0606882	0.056619	0.0525866	0.048591	0.0446323	0.0407104	0.0368254	0.0329771	0.0291657	0.0253911	0.0216533	0.0179524	0.0142882	0.0106609	0.00707047	0.00351682	-1.68903e-19	-0.00348	-0.00692317	-0.0103295	-0.013699	-0.0170317	-0.0203276	-0.0235866	-0.0268089	-0.0299942	-0.0331428	-0.0362546	-0.0393295	-0.0423676	-0.0453688	-0.0483333	-0.0512609	-0.0541517
0.132623	0.129369	0.125004	0.120419	0.115871	0.11136	0.106886	0.102448	0.0980475	0.0936837	0.0893567	0.0850666	0.0808132	0.0765967	0.0724171	0.0682742	0.0641682	0.060099	0.0560666	0.052071	0.0481123	0.0441904	0.0403053	0.0364571	0.0326457	0.0288711	0.0251333	0.0214324	0.0177682	0.0141409	0.0105505	0.00699682	0.00348	1.60727e-19	-0.00344317	-0.00684952	-0.010219	-0.0135517	-0.0168476	-0.0201066	-0.0233289	-0.0265143	-0.0296628	-0.0327746	-0.0358495	-0.0388876	-0.0418888	-0.0448533	-0.0477809	-0.0506717
0.136067	0.132813	0.128447	0.123862	0.119314	0.114803	0.110329	0.105891	0.101491	0.0971269	0.0927999	0.0885097	0.0842564	0.0800399	0.0758602	0.0717174	0.0676113	0.0635421	0.0595098	0.0555142	0.0515555	0.0476336	0.0437485	0.0399003	0.0360888	0.0323142	0.0285765	0.0248755	0.0212114	0.0175841	0.0139936	0.01044	0.00692317	0.00344317	2.28697e-19	-0.00340634	-0.00677586	-0.0101086	-0.0134044	-0.0166635	-0.0198857	-0.0230711	-0.0262196	-0.0293314	-0.0324063	-0.0354444	-0.0384457	-0.0414101	-0.0443377	-0.0472285
0.139473	0.136219	0.131853	0.127268	0.12272	0.118209	0.113735	0.109298	0.104897	0.100533	0.0962062	0.0919161	0.0876627	0.0834462	0.0792666	0.0751237	0.0710177	0.0669485	0.0629161	0.0589206	0.0549618	0.0510399	0.0471549	0.0433066	0.0394952	0.0357206	0.0319828	0.0282819	0.0246177	0.0209904	0.0174	0.0138463	0.0103295	0.00684952	0.00340634	-1.04e-19	-0.00336952	-0.00670221	-0.00999808	-0.0132571	-0.0164793	-0.0196647	-0.0228133	-0.025925	-0.029	-0.0320381	-0.0350393	-0.0380038	-0.0409314	-0.0438222
0.142842	0.139588	0.135223	0.130638	0.12609	0.121579	0.117105	0.112667	0.108267	0.103903	0.0995757	0.0952856	0.0910323	0.0868158	0.0826361	0.0784932	0.0743872	0.070318	0.0662856	0.0622901	0.0583314	0.0544095	0.0505244	0.0466761	0.0428647	0.0390901	0.0353523	0.0316514	0.0279873	0.02436	0.0207695	0.0172159	0.013699	0.010219	0.00677586	0.00336952	2.25631e-19	-0.00333269	-0.00662856	-0.00988761	-0.0131098	-0.0162952	-0.0194438	-0.0225555	-0.0256304	-0.0286685	-0.0316698	-0.0346342	-0.0375619	-0.0404526
0.146175	0.142921	0.138555	0.133971	0.129423	0.124912	0.120437	0.116	0.111599	0.107235	0.102908	0.0986183	0.094365	0.0901485	0.0859688	0.0818259	0.0777199	0.0736507	0.0696183	0.0656228	0.061664	0.0577421	0.0538571	0.0500088	0.0461974	0.0424228	0.038685	0.0349841	0.03132	0.0276927	0.0241022	0.0205485	0.0170317	0.0135517	0.0101086	0.00670221	0.00333269	-9.8889e-20	-0.00329587	-0.00655491	-0.00977713	-0.0129625	-0.0161111	-0.0192228	-0.0222977	-0.0253358	-0.0283371	-0.0313015	-0.0342292	-0.03712
0.149471	0.146217	0.141851	0.137266	0.132719	0.128207	0.123733	0.119296	0.114895	0.110531	0.106204	0.101914	0.0976608	0.0934443	0.0892646	0.0851218	0.0810158	0.0769466	0.0729142	0.0689186	0.0649599	0.061038	0.0571529	0.0533047	0.0494933	0.0457187	0.0419809	0.03828	0.0346158	0.0309885	0.0273981	0.0238444	0.0203276	0.0168476	0.0134044	0.00999808	0.00662856	0.00329587	-3.90957e-20	-0.00325904	-0.00648126	-0.00966665	-0.0128152	-0.015927	-0.0190019	-0.02204	-0.0250412	-0.0280057	-0.0309333	-0.0338241
0.15273	0.149476	0.14511	0.140526	0.135978	0.131467	0.126992	0.122555	0.118154	0.11379	0.109463	0.105173	0.10092	0.0967034	0.0925237	0.0883808	0.0842748	0.0802056	0.0761732	0.0721777	0.068219	0.0642971	0.060412	0.0565637	0.0527523	0.0489777	0.0452399	0.041539	0.0378749	0.0342476	0.0306571	0.0271035	0.0235866	0.0201066	0.0166635	0.0132571	0.00988761	0.00655491	0.00325904	2.88746e-20	-0.00322222	-0.00640761	-0.00955618	-0.0126679	-0.0157428	-0.0187809	-0.0217822	-0.0247466	-0.0276743	-0.030565
0.155952	0.152698	0.148333	0.143748	0.1392	0.134689	0.130214	0.125777	0.121376	0.117013	0.112686	0.108395	0.104142	0.0999256	0.0957459	0.0916031	0.087497	0.0834278	0.0793955	0.0753999	0.0714412	0.0675193	0.0636342	0.059786	0.0559745	0.0521999	0.0484622	0.0447612	0.0410971	0.0374698	0.0338793	0.0303257	0.0268089	0.0233289	0.0198857	0.0164793	0.0131098	0.00977713	0.00648126	0.00322222	9.68448e-20	-0.00318539	-0.00633396	-0.0094457	-0.0125206	-0.0155587	-0.01856	-0.0215244	-0.024452	-0.0273428
0.159138	0.155884	0.151518	0.146933	0.142385	0.137874	0.1334	0.128962	0.124562	0.120198	0.115871	0.111581	0.107327	0.103111	0.0989313	0.0947885	0.0906824	0.0866132	0.0825808	0.0785853	0.0746266	0.0707047	0.0668196	0.0629713	0.0591599	0.0553853	0.0516476	0.0479466	0.0442825	0.0406552	0.0370647	0.0335111	0.0299942	0.0265143	0.0230711	0.0196647	0.0162952	0.0129625	0.00966665	0.00640761	0.00318539	-2.27675e-19	-0.00314857	-0.00626031	-0.00933523	-0.0123733	-0.0153746	-0.018339	-0.0212666	-0.0241574
0.162286	0.159032	0.154666	0.150082	0.145534	0.141023	0.136548	0.132111	0.12771	0.123347	0.11902	0.114729	0.110476	0.10626	0.10208	0.097937	0.093831	0.0897618	0.0857294	0.0817339	0.0777751	0.0738532	0.0699682	0.0661199	0.0623085	0.0585339	0.0547961	0.0510952	0.0474311	0.0438038	0.0402133	0.0366596	0.0331428	0.0296628	0.0262196	0.0228133	0.0194438	0.0161111	0.0128152	0.00955618	0.00633396	0.00314857	1.6737e-19	-0.00311174	-0.00618666	-0.00922475	-0.012226	-0.0151905	-0.0181181	-0.0210089
0.165398	0.162144	0.157778	0.153193	0.148646	0.144134	0.13966	0.135223	0.130822	0.126458	0.122131	0.117841	0.113588	0.109371	0.105192	0.101049	0.0969427	0.0928735	0.0888412	0.0848456	0.0808869	0.076965	0.0730799	0.0692317	0.0654202	0.0616456	0.0579079	0.0542069	0.0505428	0.0469155	0.043325	0.0397714	0.0362546	0.0327746	0.0293314	0.025925	0.0225555	0.0192228	0.015927	0.0126679	0.0094457	0.00626031	0.00311174	-3.44962e-20	-0.00307492	-0.00611301	-0.00911427	-0.0120787	-0.0150063	-0.0178971
0.168473	0.165219	0.160853	0.156268	0.15172	0.147209	0.142735	0.138298	0.133897	0.129533	0.125206	0.120916	0.116663	0.112446	0.108267	0.104124	0.100018	0.0959484	0.0919161	0.0879205	0.0839618	0.0800399	0.0761548	0.0723066	0.0684952	0.0647206	0.0609828	0.0572818	0.0536177	0.0499904	0.0463999	0.0428463	0.0393295	0.0358495	0.0324063	0.029	0.0256304	0.0222977	0.0190019	0.0157428	0.0125206	0.00933523	0.00618666	0.00307492	-3.19409e-20	-0.00303809	-0.00603936	-0.0090038	-0.0119314	-0.0148222
0.171511	0.168257	0.163891	0.159306	0.154759	0.150247	0.145773	0.141336	0.136935	0.132571	0.128244	0.123954	0.119701	0.115484	0.111305	0.107162	0.103056	0.0989865	0.0949542	0.0909586	0.0869999	0.083078	0.0791929	0.0753447	0.0715332	0.0677586	0.0640209	0.0603199	0.0566558	0.0530285	0.049438	0.0458844	0.0423676	0.0388876	0.0354444	0.0320381	0.0286685	0.0253358	0.02204	0.0187809	0.0155587	0.0123733	0.00922475	0.00611301	0.00303809	3.60293e-20	-0.00300127	-0.00596571	-0.00889332	-0.0117841
0.174512	0.171258	0.166892	0.162308	0.15776	0.153249	0.148774	0.144337	0.139936	0.135573	0.131246	0.126955	0.122702	0.118486	0.114306	0.110163	0.106057	0.101988	0.0979554	0.0939599	0.0900012	0.0860793	0.0821942	0.0783459	0.0745345	0.0707599	0.0670221	0.0633212	0.0596571	0.0560298	0.0524393	0.0488857	0.0453688	0.0418888	0.0384457	0.0350393	0.0316698	0.0283371	0.0250412	0.0217822	0.01856	0.0153746	0.012226	0.00911427	0.00603936	0.00300127	-3.50072e-20	-0.00296444	-0.00589206	-0.00878285
0.177477	0.174223	0.169857	0.165272	0.160724	0.156213	0.151739	0.147301	0.142901	0.138537	0.13421	0.12992	0.125667	0.12145	0.11727	0.113127	0.109021	0.104952	0.10092	0.0969243	0.0929656	0.0890437	0.0851586	0.0813104	0.0774989	0.0737244	0.0699866	0.0662856	0.0626215	0.0589942	0.0554037	0.0518501	0.0483333	0.0448533	0.0414101	0.0380038	0.0346342	0.0313015	0.0280057	0.0247466	0.0215244	0.018339	0.0151905	0.0120787	0.0090038	0.00596571	0.00296444	-1.63282e-19	-0.00292762	-0.00581841
0.180404	0.17715	0.172785	0.1682	0.163652	0.159141	0.154666	0.150229	0.145828	0.141465	0.137138	0.132847	0.128594	0.124378	0.120198	0.116055	0.111949	0.10788	0.103847	0.0998519	0.0958932	0.0919713	0.0880862	0.084238	0.0804266	0.076652	0.0729142	0.0692132	0.0655491	0.0619218	0.0583314	0.0547777	0.0512609	0.0477809	0.0443377	0.0409314	0.0375619	0.0342292	0.0309333	0.0276743	0.024452	0.0212666	0.0181181	0.0150063	0.0119314	0.00889332	0.00589206	0.00292762	6.82258e-20	-0.00289079
0.183295	0.180041	0.175675	0.171091	0.166543	0.162032	0.157557	0.15312	0.148719	0.144355	0.140028	0.135738	0.131485	0.127268	0.123089	0.118946	0.11484	0.110771	0.106738	0.102743	0.098784	0.0948621	0.090977	0.0871288	0.0833174	0.0795428	0.075805	0.072104	0.0684399	0.0648126	0.0612221	0.0576685	0.0541517	0.0506717	0.0472285	0.0438222	0.0404526	0.03712	0.0338241	0.030565	0.0273428	0.0241574	0.0210089	0.0178971	0.0148222	0.0117841	0.00878285	0.00581841	0.00289079	-1.25464e-19
0.186149	0.182895	0.178529	0.173945	0.169397	0.164886	0.160411	0.155974	0.151573	0.147209	0.142882	0.138592	0.134339	0.130122	0.125943	0.1218	0.117694	0.113625	0.109592	0.105597	0.101638	0.0977161	0.093831	0.0899827	0.0861713	0.0823967	0.0786589	0.074958	0.0712939	0.0676666	0.0640761	0.0605225	0.0570056	0.0535256	0.0500825	0.0466761	0.0433066	0.0399739	0.036678	0.033419	0.0301968	0.0270114	0.0238628	0.0207511	0.0176762	0.0146381	0.0116368	0.00867237	0.00574475	0.00285396
0.188966	0.185712	0.181346	0.176762	0.172214	0.167703	0.163228	0.158791	0.15439	0.150026	0.145699	0.141409	0.137156	0.13294	0.12876	0.124617	0.120511	0.116442	0.112409	0.108414	0.104455	0.100533	0.0966481	0.0927999	0.0889885	0.0852139	0.0814761	0.0777751	0.074111	0.0704837	0.0668932	0.0633396	0.0598228	0.0563428	0.0528996	0.0494933	0.0461238	0.0427911	0.0394952	0.0362361	0.0330139	0.0298285	0.02668	0.0235682	0.0204933	0.0174552	0.0144539	0.0114895	0.00856189	0.0056711
0.191746	0.188492	0.184127	0.179542	0.174994	0.170483	0.166009	0.161571	0.157171	0.152807	0.14848	0.14419	0.139936	0.13572	0.13154	0.127397	0.123291	0.119222	0.11519	0.111194	0.107235	0.103314	0.0994284	0.0955802	0.0917688	0.0879942	0.0842564	0.0805555	0.0768913	0.073264	0.0696736	0.0661199	0.0626031	0.0591231	0.0556799	0.0522736	0.0489041	0.0455714	0.0422755	0.0390165	0.0357942	0.0326088	0.0294603	0.0263485	0.0232736	0.0202355	0.0172343	0.0142698	0.0113422	0.00845142
0.19449	0.191236	0.18687	0.182285	0.177738	0.173226	0.168752	0.164315	0.159914	0.15555	0.151223	0.146933	0.14268	0.138463	0.134284	0.130141	0.126035	0.121966	0.117933	0.113938	0.109979	0.106057	0.102172	0.0983237	0.0945123	0.0907377	0.0869999	0.0832989	0.0796348	0.0760075	0.0724171	0.0688634	0.0653466	0.0618666	0.0584234	0.0550171	0.0516476	0.0483149	0.045019	0.0417599	0.0385377	0.0353523	0.0322038	0.029092	0.0260171	0.022979	0.0199778	0.0170133	0.0140857	0.0111949
0.197197	0.193943	0.189577	0.184992	0.180444	0.175933	0.171459	0.167021	0.162621	0.158257	0.15393	0.14964	0.145386	0.14117	0.13699	0.132847	0.128741	0.124672	0.12064	0.116644	0.112686	0.108764	0.104879	0.10103	0.0972189	0.0934443	0.0897066	0.0860056	0.0823415	0.0787142	0.0751237	0.0715701	0.0680532	0.0645733	0.0611301	0.0577237	0.0543542	0.0510215	0.0477257	0.0444666	0.0412444	0.038059	0.0349104	0.0317987	0.0287238	0.0256857	0.0226844	0.01972	0.0167924	0.0139016
0.199866	0.196612	0.192247	0.187662	0.183114	0.178603	0.174129	0.169691	0.165291	0.160927	0.1566	0.15231	0.148056	0.14384	0.13966	0.135517	0.131411	0.127342	0.12331	0.119314	0.115355	0.111434	0.107548	0.1037	0.0998888	0.0961142	0.0923764	0.0886754	0.0850113	0.081384	0.0777936	0.0742399	0.0707231	0.0672431	0.0637999	0.0603936	0.0570241	0.0536914	0.0503955	0.0471364	0.0439142	0.0407288	0.0375803	0.0344685	0.0313936	0.0283555	0.0253543	0.0223898	0.0194622	0.0165714
0.202499	0.199245	0.19488	0.190295	0.185747	0.181236	0.176762	0.172324	0.167924	0.16356	0.159233	0.154943	0.150689	0.146473	0.142293	0.13815	0.134044	0.129975	0.125943	0.121947	0.117988	0.114067	0.110181	0.106333	0.102522	0.0987472	0.0950094	0.0913085	0.0876443	0.084017	0.0804266	0.0768729	0.0733561	0.0698761	0.0664329	0.0630266	0.0596571	0.0563244	0.0530285	0.0497695	0.0465472	0.0433618	0.0402133	0.0371015	0.0340266	0.0309885	0.0279873	0.0250228	0.0220952	0.0192044
0.205096	0.201842	0.197476	0.192891	0.188343	0.183832	0.179358	0.17492	0.17052	0.166156	0.161829	0.157539	0.153286	0.149069	0.144889	0.140746	0.13664	0.132571	0.128539	0.124543	0.120585	0.116663	0.112778	0.108929	0.105118	0.101343	0.0976056	0.0939046	0.0902405	0.0866132	0.0830228	0.0794691	0.0759523	0.0724723	0.0690291	0.0656228	0.0622533	0.0589206	0.0556247	0.0523656	0.0491434	0.045958	0.0428095	0.0396977	0.0366228	0.0335847	0.0305835	0.027619	0.0246914	0.0218006
0.207655	0.204401	0.200035	0.195451	0.190903	0.186392	0.181917	0.17748	0.173079	0.168715	0.164388	0.160098	0.155845	0.151628	0.147449	0.143306	0.1392	0.135131	0.131098	0.127103	0.123144	0.119222	0.115337	0.111489	0.107677	0.103903	0.100165	0.096464	0.0927999	0.0891726	0.0855821	0.0820285	0.0785116	0.0750317	0.0715885	0.0681821	0.0648126	0.0614799	0.0581841	0.054925	0.0517028	0.0485174	0.0453688	0.0422571	0.0391822	0.0361441	0.0331428	0.0301784	0.0272508	0.02436
0.210178	0.206924	0.202558	0.197973	0.193425	0.188914	0.18444	0.180002	0.175602	0.171238	0.166911	0.162621	0.158367	0.154151	0.149971	0.145828	0.141722	0.137653	0.133621	0.129625	0.125667	0.121745	0.11786	0.114011	0.1102	0.106425	0.102687	0.0989865	0.0953224	0.0916951	0.0881047	0.084551	0.0810342	0.0775542	0.074111	0.0707047	0.0673352	0.0640025	0.0607066	0.0574475	0.0542253	0.0510399	0.0478914	0.0447796	0.0417047	0.0386666	0.0356654	0.0327009	0.0297733	0.0268825
0.212663	0.209409	0.205044	0.200459	0.195911	0.1914	0.186925	0.182488	0.178087	0.173724	0.169397	0.165106	0.160853	0.156637	0.152457	0.148314	0.144208	0.140139	0.136106	0.132111	0.128152	0.12423	0.120345	0.116497	0.112686	0.108911	0.105173	0.101472	0.0978081	0.0941808	0.0905904	0.0870367	0.0835199	0.0800399	0.0765967	0.0731904	0.0698209	0.0664882	0.0631923	0.0599333	0.056711	0.0535256	0.0503771	0.0472653	0.0441904	0.0411523	0.0381511	0.0351866	0.032259	0.0293682
0.215112	0.211858	0.207492	0.202908	0.19836	0.193849	0.189374	0.184937	0.180536	0.176172	0.171845	0.167555	0.163302	0.159086	0.154906	0.150763	0.146657	0.142588	0.138555	0.13456	0.130601	0.126679	0.122794	0.118946	0.115134	0.11136	0.107622	0.103921	0.100257	0.0966297	0.0930392	0.0894856	0.0859688	0.0824888	0.0790456	0.0756393	0.0722697	0.0689371	0.0656412	0.0623821	0.0591599	0.0559745	0.052826	0.0497142	0.0466393	0.0436012	0.0405999	0.0376355	0.0347079	0.0318171
0.217524	0.21427	0.209904	0.20532	0.200772	0.196261	0.191786	0.187349	0.182948	0.178585	0.174258	0.169967	0.165714	0.161498	0.157318	0.153175	0.149069	0.145	0.140967	0.136972	0.133013	0.129091	0.125206	0.121358	0.117547	0.113772	0.110034	0.106333	0.102669	0.0990418	0.0954513	0.0918977	0.0883808	0.0849008	0.0814577	0.0780513	0.0746818	0.0713491	0.0680532	0.0647942	0.061572	0.0583866	0.055238	0.0521263	0.0490514	0.0460133	0.043012	0.0400476	0.03712	0.0342292
0.219899	0.216645	0.21228	0.207695	0.203147	0.198636	0.194162	0.189724	0.185324	0.18096	0.176633	0.172343	0.168089	0.163873	0.159693	0.15555	0.151444	0.147375	0.143343	0.139347	0.135388	0.131467	0.127581	0.123733	0.119922	0.116147	0.112409	0.108708	0.105044	0.101417	0.0978265	0.0942729	0.0907561	0.0872761	0.0838329	0.0804266	0.077057	0.0737244	0.0704285	0.0671694	0.0639472	0.0607618	0.0576133	0.0545015	0.0514266	0.0483885	0.0453872	0.0424228	0.0394952	0.0366044
0.222238	0.218984	0.214618	0.210033	0.205485	0.200974	0.1965	0.192063	0.187662	0.183298	0.178971	0.174681	0.170428	0.166211	0.162032	0.157889	0.153783	0.149713	0.145681	0.141686	0.137727	0.133805	0.12992	0.126072	0.12226	0.118486	0.114748	0.111047	0.107383	0.103755	0.100165	0.0966113	0.0930945	0.0896145	0.0861713	0.082765	0.0793955	0.0760628	0.0727669	0.0695078	0.0662856	0.0631002	0.0599517	0.0568399	0.053765	0.0507269	0.0477257	0.0447612	0.0418336	0.0389428
0.224539	0.221285	0.21692	0.212335	0.207787	0.203276	0.198802	0.194364	0.189964	0.1856	0.181273	0.176983	0.172729	0.168513	0.164333	0.16019	0.156084	0.152015	0.147983	0.143987	0.140028	0.136106	0.132221	0.128373	0.124562	0.120787	0.117049	0.113348	0.109684	0.106057	0.102467	0.0989129	0.0953961	0.0919161	0.0884729	0.0850666	0.081697	0.0783643	0.0750685	0.0718094	0.0685872	0.0654018	0.0622533	0.0591415	0.0560666	0.0530285	0.0500272	0.0470628	0.0441352	0.0412444
0.226804	0.22355	0.219184	0.2146	0.210052	0.205541	0.201066	0.196629	0.192228	0.187865	0.183538	0.179247	0.174994	0.170778	0.166598	0.162455	0.158349	0.15428	0.150247	0.146252	0.142293	0.138371	0.134486	0.130638	0.126827	0.123052	0.119314	0.115613	0.111949	0.108322	0.104731	0.101178	0.0976608	0.0941808	0.0907377	0.0873313	0.0839618	0.0806291	0.0773332	0.0740742	0.070852	0.0676666	0.064518	0.0614063	0.0583314	0.0552933	0.052292	0.0493276	0.0463999	0.0435092
0.229032	0.225778	0.221412	0.216828	0.21228	0.207769	0.203294	0.198857	0.194456	0.190092	0.185765	0.181475	0.177222	0.173005	0.168826	0.164683	0.160577	0.156508	0.152475	0.14848	0.144521	0.140599	0.136714	0.132866	0.129054	0.12528	0.121542	0.117841	0.114177	0.11055	0.106959	0.103406	0.0998888	0.0964088	0.0929656	0.0895593	0.0861897	0.082857	0.0795612	0.0763021	0.0730799	0.0698945	0.0667459	0.0636342	0.0605593	0.0575212	0.0545199	0.0515555	0.0486279	0.0457371
0.231223	0.227969	0.223604	0.219019	0.214471	0.20996	0.205485	0.201048	0.196647	0.192284	0.187957	0.183666	0.179413	0.175197	0.171017	0.166874	0.162768	0.158699	0.154666	0.150671	0.146712	0.14279	0.138905	0.135057	0.131246	0.127471	0.123733	0.120032	0.116368	0.112741	0.10915	0.105597	0.10208	0.0985999	0.0951567	0.0917504	0.0883808	0.0850481	0.0817523	0.0784932	0.075271	0.0720856	0.0689371	0.0658253	0.0627504	0.0597123	0.056711	0.0537466	0.050819	0.0479282
0.233378	0.230124	0.225758	0.221173	0.216625	0.212114	0.20764	0.203202	0.198802	0.194438	0.190111	0.185821	0.181567	0.177351	0.173171	0.169028	0.164922	0.160853	0.156821	0.152825	0.148866	0.144945	0.14106	0.137211	0.1334	0.129625	0.125887	0.122187	0.118522	0.114895	0.111305	0.107751	0.104234	0.100754	0.097311	0.0939046	0.0905351	0.0872024	0.0839066	0.0806475	0.0774253	0.0742399	0.0710913	0.0679796	0.0649047	0.0618666	0.0588653	0.0559009	0.0529733	0.0500825
0.235495	0.232241	0.227875	0.223291	0.218743	0.214231	0.209757	0.20532	0.200919	0.196555	0.192228	0.187938	0.183685	0.179468	0.175289	0.171146	0.16704	0.162971	0.158938	0.154943	0.150984	0.147062	0.143177	0.139329	0.135517	0.131743	0.128005	0.124304	0.12064	0.117013	0.113422	0.109868	0.106352	0.102872	0.0994284	0.0960221	0.0926526	0.0893199	0.086024	0.082765	0.0795428	0.0763574	0.0732088	0.0700971	0.0670221	0.063984	0.0609828	0.0580183	0.0550907	0.0521999
0.237576	0.234322	0.229956	0.225371	0.220823	0.216312	0.211838	0.2074	0.203	0.198636	0.194309	0.190019	0.185765	0.181549	0.177369	0.173226	0.16912	0.165051	0.161019	0.157023	0.153065	0.149143	0.145258	0.141409	0.137598	0.133823	0.130086	0.126385	0.12272	0.119093	0.115503	0.111949	0.108432	0.104952	0.101509	0.0981027	0.0947332	0.0914005	0.0881047	0.0848456	0.0816234	0.078438	0.0752894	0.0721777	0.0691028	0.0660647	0.0630634	0.060099	0.0571714	0.0542806
0.239619	0.236365	0.232	0.227415	0.222867	0.218356	0.213882	0.209444	0.205044	0.20068	0.196353	0.192063	0.187809	0.183593	0.179413	0.17527	0.171164	0.167095	0.163063	0.159067	0.155108	0.151186	0.147301	0.143453	0.139642	0.135867	0.132129	0.128428	0.124764	0.121137	0.117547	0.113993	0.110476	0.106996	0.103553	0.100147	0.096777	0.0934443	0.0901485	0.0868894	0.0836672	0.0804818	0.0773332	0.0742215	0.0711466	0.0681085	0.0651072	0.0621428	0.0592152	0.0563244
0.241626	0.238372	0.234007	0.229422	0.224874	0.220363	0.215889	0.211451	0.207051	0.202687	0.19836	0.19407	0.189816	0.1856	0.18142	0.177277	0.173171	0.169102	0.16507	0.161074	0.157115	0.153193	0.149308	0.14546	0.141649	0.137874	0.134136	0.130435	0.126771	0.123144	0.119553	0.116	0.112483	0.109003	0.10556	0.102154	0.098784	0.0954513	0.0921554	0.0888964	0.0856742	0.0824888	0.0793402	0.0762285	0.0731536	0.0701155	0.0671142	0.0641498	0.0612221	0.0583314
0.243597	0.240343	0.235977	0.231392	0.226844	0.222333	0.217859	0.213421	0.209021	0.204657	0.20033	0.19604	0.191786	0.18757	0.18339	0.179247	0.175141	0.171072	0.16704	0.163044	0.159086	0.155164	0.151279	0.14743	0.143619	0.139844	0.136106	0.132406	0.128741	0.125114	0.121524	0.11797	0.114453	0.110973	0.10753	0.104124	0.100754	0.0974215	0.0941256	0.0908666	0.0876443	0.0844589	0.0813104	0.0781986	0.0751237	0.0720856	0.0690844	0.0661199	0.0631923	0.0603015
0.24553	0.242276	0.23791	0.233325	0.228777	0.224266	0.219792	0.215355	0.210954	0.20659	0.202263	0.197973	0.19372	0.189503	0.185324	0.181181	0.177075	0.173005	0.168973	0.164978	0.161019	0.157097	0.153212	0.149364	0.145552	0.141778	0.13804	0.134339	0.130675	0.127047	0.123457	0.119903	0.116387	0.112907	0.109463	0.106057	0.102687	0.0993548	0.0960589	0.0927999	0.0895777	0.0863923	0.0832437	0.080132	0.077057	0.074019	0.0710177	0.0680532	0.0651256	0.0622348
0.247426	0.244172	0.239807	0.235222	0.230674	0.226163	0.221689	0.217251	0.212851	0.208487	0.20416	0.19987	0.195616	0.1914	0.18722	0.183077	0.178971	0.174902	0.17087	0.166874	0.162915	0.158993	0.155108	0.15126	0.147449	0.143674	0.139936	0.136235	0.132571	0.128944	0.125353	0.1218	0.118283	0.114803	0.11136	0.107954	0.104584	0.101251	0.0979554	0.0946964	0.0914742	0.0882888	0.0851402	0.0820285	0.0789536	0.0759155	0.0729142	0.0699498	0.0670221	0.0641313
0.249286	0.246032	0.241666	0.237082	0.232534	0.228023	0.223548	0.219111	0.21471	0.210346	0.206019	0.201729	0.197476	0.193259	0.18908	0.184937	0.180831	0.176762	0.172729	0.168734	0.164775	0.160853	0.156968	0.15312	0.149308	0.145534	0.141796	0.138095	0.134431	0.130804	0.127213	0.12366	0.120143	0.116663	0.11322	0.109813	0.106444	0.103111	0.0998151	0.0965561	0.0933338	0.0901485	0.0869999	0.0838881	0.0808132	0.0777751	0.0747739	0.0718094	0.0688818	0.065991
0.251109	0.247855	0.243489	0.238904	0.234357	0.229845	0.225371	0.220934	0.216533	0.212169	0.207842	0.203552	0.199299	0.195082	0.190903	0.18676	0.182654	0.178585	0.174552	0.170557	0.166598	0.162676	0.158791	0.154943	0.151131	0.147357	0.143619	0.139918	0.136254	0.132626	0.129036	0.125482	0.121966	0.118486	0.115042	0.111636	0.108267	0.104934	0.101638	0.0983789	0.0951567	0.0919713	0.0888227	0.085711	0.0826361	0.079598	0.0765967	0.0736323	0.0707047	0.0678139
0.252895	0.249641	0.245275	0.24069	0.236143	0.231631	0.227157	0.22272	0.218319	0.213955	0.209628	0.205338	0.201085	0.196868	0.192689	0.188546	0.18444	0.180371	0.176338	0.172343	0.168384	0.164462	0.160577	0.156729	0.152917	0.149143	0.145405	0.141704	0.13804	0.134413	0.130822	0.127268	0.123752	0.120272	0.116828	0.113422	0.110053	0.10672	0.103424	0.100165	0.0969427	0.0937573	0.0906088	0.087497	0.0844221	0.081384	0.0783828	0.0754183	0.0724907	0.0695999
0.254644	0.25139	0.247024	0.24244	0.237892	0.233381	0.228906	0.224469	0.220068	0.215704	0.211378	0.207087	0.202834	0.198618	0.194438	0.190295	0.186189	0.18212	0.178087	0.174092	0.170133	0.166211	0.162326	0.158478	0.154666	0.150892	0.147154	0.143453	0.139789	0.136162	0.132571	0.129018	0.125501	0.122021	0.118578	0.115171	0.111802	0.108469	0.105173	0.101914	0.0986919	0.0955065	0.092358	0.0892462	0.0861713	0.0831332	0.080132	0.0771675	0.0742399	0.0713491
0.256357	0.253103	0.248737	0.244152	0.239604	0.235093	0.230619	0.226181	0.221781	0.217417	0.21309	0.2088	0.204546	0.20033	0.19615	0.192007	0.187901	0.183832	0.1798	0.175804	0.171845	0.167924	0.164039	0.16019	0.156379	0.152604	0.148866	0.145166	0.141501	0.137874	0.134284	0.13073	0.127213	0.123733	0.12029	0.116884	0.113514	0.110181	0.106886	0.103627	0.100404	0.0972189	0.0940704	0.0909586	0.0878837	0.0848456	0.0818443	0.0788799	0.0759523	0.0730615
0.258032	0.254778	0.250412	0.245828	0.24128	0.236769	0.232294	0.227857	0.223456	0.219092	0.214765	0.210475	0.206222	0.202005	0.197826	0.193683	0.189577	0.185508	0.181475	0.17748	0.173521	0.169599	0.165714	0.161866	0.158054	0.15428	0.150542	0.146841	0.143177	0.13955	0.135959	0.132406	0.128889	0.125409	0.121966	0.118559	0.11519	0.111857	0.108561	0.105302	0.10208	0.0988945	0.0957459	0.0926342	0.0895593	0.0865212	0.0835199	0.0805555	0.0776278	0.074737
0.259671	0.256417	0.252051	0.247466	0.242918	0.238407	0.233933	0.229496	0.225095	0.220731	0.216404	0.212114	0.207861	0.203644	0.199465	0.195322	0.191216	0.187146	0.183114	0.179119	0.17516	0.171238	0.167353	0.163505	0.159693	0.155919	0.152181	0.14848	0.144816	0.141188	0.137598	0.134044	0.130527	0.127047	0.123604	0.120198	0.116828	0.113496	0.1102	0.106941	0.103719	0.100533	0.0973846	0.0942729	0.091198	0.0881599	0.0851586	0.0821942	0.0792666	0.0763758
0.261273	0.258019	0.253653	0.249068	0.24452	0.240009	0.235535	0.231097	0.226697	0.222333	0.218006	0.213716	0.209463	0.205246	0.201066	0.196924	0.192818	0.188748	0.184716	0.18072	0.176762	0.17284	0.168955	0.165106	0.161295	0.15752	0.153783	0.150082	0.146418	0.14279	0.1392	0.135646	0.132129	0.128649	0.125206	0.1218	0.11843	0.115098	0.111802	0.108543	0.105321	0.102135	0.0989865	0.0958748	0.0927999	0.0897618	0.0867605	0.0837961	0.0808685	0.0779777
0.262838	0.259584	0.255218	0.250633	0.246085	0.241574	0.2371	0.232663	0.228262	0.223898	0.219571	0.215281	0.211028	0.206811	0.202631	0.198489	0.194383	0.190313	0.186281	0.182285	0.178327	0.174405	0.17052	0.166672	0.16286	0.159086	0.155348	0.151647	0.147983	0.144355	0.140765	0.137211	0.133694	0.130214	0.126771	0.123365	0.119995	0.116663	0.113367	0.110108	0.106886	0.1037	0.100552	0.0974399	0.094365	0.0913269	0.0883256	0.0853612	0.0824335	0.0795428
0.264366	0.261112	0.256746	0.252162	0.247614	0.243103	0.238628	0.234191	0.22979	0.225426	0.221099	0.216809	0.212556	0.208339	0.20416	0.200017	0.195911	0.191842	0.187809	0.183814	0.179855	0.175933	0.172048	0.1682	0.164388	0.160614	0.156876	0.153175	0.149511	0.145884	0.142293	0.13874	0.135223	0.131743	0.1283	0.124893	0.121524	0.118191	0.114895	0.111636	0.108414	0.105228	0.10208	0.0989681	0.0958932	0.0928551	0.0898539	0.0868894	0.0839618	0.081071
0.265857	0.262604	0.258238	0.253653	0.249105	0.244594	0.24012	0.235682	0.231282	0.226918	0.222591	0.218301	0.214047	0.209831	0.205651	0.201508	0.197402	0.193333	0.189301	0.185305	0.181346	0.177425	0.173539	0.169691	0.16588	0.162105	0.158367	0.154666	0.151002	0.147375	0.143785	0.140231	0.136714	0.133234	0.129791	0.126385	0.123015	0.119682	0.116387	0.113127	0.109905	0.10672	0.103571	0.10046	0.0973846	0.0943465	0.0913453	0.0883808	0.0854532	0.0825624
0.267312	0.264058	0.259692	0.255108	0.25056	0.246049	0.241574	0.237137	0.232736	0.228372	0.224045	0.219755	0.215502	0.211285	0.207106	0.202963	0.198857	0.194788	0.190755	0.18676	0.182801	0.178879	0.174994	0.171146	0.167334	0.16356	0.159822	0.156121	0.152457	0.14883	0.145239	0.141686	0.138169	0.134689	0.131246	0.127839	0.12447	0.121137	0.117841	0.114582	0.11136	0.108174	0.105026	0.101914	0.0988392	0.0958011	0.0927999	0.0898354	0.0869078	0.084017
0.26873	0.265476	0.26111	0.256525	0.251977	0.247466	0.242992	0.238555	0.234154	0.22979	0.225463	0.221173	0.21692	0.212703	0.208524	0.204381	0.200275	0.196205	0.192173	0.188178	0.184219	0.180297	0.176412	0.172564	0.168752	0.164978	0.16124	0.157539	0.153875	0.150247	0.146657	0.143103	0.139586	0.136106	0.132663	0.129257	0.125887	0.122555	0.119259	0.116	0.112778	0.109592	0.106444	0.103332	0.100257	0.0972189	0.0942177	0.0912532	0.0883256	0.0854348
0.270111	0.266857	0.262491	0.257906	0.253358	0.248847	0.244373	0.239936	0.235535	0.231171	0.226844	0.222554	0.218301	0.214084	0.209904	0.205762	0.201656	0.197586	0.193554	0.189558	0.1856	0.181678	0.177793	0.173945	0.170133	0.166359	0.162621	0.15892	0.155256	0.151628	0.148038	0.144484	0.140967	0.137487	0.134044	0.130638	0.127268	0.123936	0.12064	0.117381	0.114159	0.110973	0.107825	0.104713	0.101638	0.0985999	0.0955986	0.0926342	0.0897066	0.0868158
0.271455	0.268201	0.263835	0.25925	0.254703	0.250191	0.245717	0.24128	0.236879	0.232515	0.228188	0.223898	0.219645	0.215428	0.211249	0.207106	0.203	0.198931	0.194898	0.190903	0.186944	0.183022	0.179137	0.175289	0.171477	0.167703	0.163965	0.160264	0.1566	0.152973	0.149382	0.145828	0.142312	0.138832	0.135388	0.131982	0.128613	0.12528	0.121984	0.118725	0.115503	0.112317	0.109169	0.106057	0.102982	0.099944	0.0969427	0.0939783	0.0910507	0.0881599
0.272762	0.269508	0.265143	0.260558	0.25601	0.251499	0.247024	0.242587	0.238186	0.233823	0.229496	0.225205	0.220952	0.216736	0.212556	0.208413	0.204307	0.200238	0.196205	0.19221	0.188251	0.184329	0.180444	0.176596	0.172785	0.16901	0.165272	0.161571	0.157907	0.15428	0.150689	0.147136	0.143619	0.140139	0.136696	0.133289	0.12992	0.126587	0.123291	0.120032	0.11681	0.113625	0.110476	0.107364	0.104289	0.101251	0.09825	0.0952856	0.092358	0.0894672
0.274033	0.270779	0.266413	0.261828	0.25728	0.252769	0.248295	0.243857	0.239457	0.235093	0.230766	0.226476	0.222223	0.218006	0.213826	0.209684	0.205578	0.201508	0.197476	0.19348	0.189522	0.1856	0.181715	0.177866	0.174055	0.17028	0.166543	0.162842	0.159178	0.15555	0.15196	0.148406	0.144889	0.141409	0.137966	0.13456	0.13119	0.127858	0.124562	0.121303	0.11808	0.114895	0.111747	0.108635	0.10556	0.102522	0.0995205	0.0965561	0.0936285	0.0907377
0.275266	0.272012	0.267647	0.263062	0.258514	0.254003	0.249529	0.245091	0.24069	0.236327	0.232	0.22771	0.223456	0.21924	0.21506	0.210917	0.206811	0.202742	0.19871	0.194714	0.190755	0.186833	0.182948	0.1791	0.175289	0.171514	0.167776	0.164075	0.160411	0.156784	0.153193	0.14964	0.146123	0.142643	0.1392	0.135793	0.132424	0.129091	0.125795	0.122536	0.119314	0.116129	0.11298	0.109868	0.106794	0.103755	0.100754	0.0977897	0.0948621	0.0919713
0.276463	0.273209	0.268843	0.264259	0.259711	0.2552	0.250725	0.246288	0.241887	0.237524	0.233197	0.228906	0.224653	0.220437	0.216257	0.212114	0.208008	0.203939	0.199906	0.195911	0.191952	0.18803	0.184145	0.180297	0.176485	0.172711	0.168973	0.165272	0.161608	0.157981	0.15439	0.150837	0.14732	0.14384	0.140397	0.13699	0.133621	0.130288	0.126992	0.123733	0.120511	0.117326	0.114177	0.111065	0.10799	0.104952	0.101951	0.0989865	0.0960589	0.0931681
0.277623	0.274369	0.270003	0.265419	0.260871	0.25636	0.251885	0.247448	0.243047	0.238684	0.234357	0.230066	0.225813	0.221597	0.217417	0.213274	0.209168	0.205099	0.201066	0.197071	0.193112	0.18919	0.185305	0.181457	0.177645	0.173871	0.170133	0.166432	0.162768	0.159141	0.15555	0.151997	0.14848	0.145	0.141557	0.13815	0.134781	0.131448	0.128152	0.124893	0.121671	0.118486	0.115337	0.112225	0.10915	0.106112	0.103111	0.100147	0.0972189	0.0943281
0.278746	0.275492	0.271127	0.266542	0.261994	0.257483	0.253009	0.248571	0.24417	0.239807	0.23548	0.23119	0.226936	0.22272	0.21854	0.214397	0.210291	0.206222	0.20219	0.198194	0.194235	0.190313	0.186428	0.18258	0.178769	0.174994	0.171256	0.167555	0.163891	0.160264	0.156673	0.15312	0.149603	0.146123	0.14268	0.139273	0.135904	0.132571	0.129275	0.126016	0.122794	0.119609	0.11646	0.113348	0.110274	0.107235	0.104234	0.10127	0.0983421	0.0954513
0.279833	0.276579	0.272213	0.267628	0.26308	0.258569	0.254095	0.249657	0.245257	0.240893	0.236566	0.232276	0.228023	0.223806	0.219626	0.215484	0.211378	0.207308	0.203276	0.19928	0.195322	0.1914	0.187515	0.183666	0.179855	0.17608	0.172343	0.168642	0.164978	0.16135	0.15776	0.154206	0.150689	0.147209	0.143766	0.14036	0.13699	0.133658	0.130362	0.127103	0.12388	0.120695	0.117547	0.114435	0.11136	0.108322	0.105321	0.102356	0.0994284	0.0965377
0.280882	0.277628	0.273263	0.268678	0.26413	0.259619	0.255144	0.250707	0.246306	0.241943	0.237616	0.233325	0.229072	0.224856	0.220676	0.216533	0.212427	0.208358	0.204325	0.20033	0.196371	0.192449	0.188564	0.184716	0.180905	0.17713	0.173392	0.169691	0.166027	0.1624	0.158809	0.155256	0.151739	0.148259	0.144816	0.141409	0.13804	0.134707	0.131411	0.128152	0.12493	0.121745	0.118596	0.115484	0.112409	0.109371	0.10637	0.103406	0.100478	0.0975872
0.281895	0.278641	0.274275	0.26969	0.265143	0.260631	0.256157	0.25172	0.247319	0.242955	0.238628	0.234338	0.230085	0.225868	0.221689	0.217546	0.21344	0.209371	0.205338	0.201343	0.197384	0.193462	0.189577	0.185729	0.181917	0.178143	0.174405	0.170704	0.16704	0.163412	0.159822	0.156268	0.152752	0.149272	0.145828	0.142422	0.139053	0.13572	0.132424	0.129165	0.125943	0.122757	0.119609	0.116497	0.113422	0.110384	0.107383	0.104418	0.101491	0.0985999
0.282871	0.279617	0.275251	0.270666	0.266118	0.261607	0.257133	0.252696	0.248295	0.243931	0.239604	0.235314	0.231061	0.226844	0.222664	0.218522	0.214416	0.210346	0.206314	0.202318	0.19836	0.194438	0.190553	0.186705	0.182893	0.179119	0.175381	0.17168	0.168016	0.164388	0.160798	0.157244	0.153727	0.150247	0.146804	0.143398	0.140028	0.136696	0.1334	0.130141	0.126919	0.123733	0.120585	0.117473	0.114398	0.11136	0.108359	0.105394	0.102467	0.0995757
0.28381	0.280556	0.27619	0.271605	0.267057	0.262546	0.258072	0.253635	0.249234	0.24487	0.240543	0.236253	0.232	0.227783	0.223604	0.219461	0.215355	0.211285	0.207253	0.203258	0.199299	0.195377	0.191492	0.187644	0.183832	0.180058	0.17632	0.172619	0.168955	0.165327	0.161737	0.158183	0.154666	0.151186	0.147743	0.144337	0.140967	0.137635	0.134339	0.13108	0.127858	0.124672	0.121524	0.118412	0.115337	0.112299	0.109298	0.106333	0.103406	0.100515
0.284712	0.281458	0.277092	0.272508	0.26796	0.263449	0.258974	0.254537	0.250136	0.245772	0.241445	0.237155	0.232902	0.228685	0.224506	0.220363	0.216257	0.212188	0.208155	0.20416	0.200201	0.196279	0.192394	0.188546	0.184734	0.18096	0.177222	0.173521	0.169857	0.16623	0.162639	0.159086	0.155569	0.152089	0.148646	0.145239	0.14187	0.138537	0.135241	0.131982	0.12876	0.125574	0.122426	0.119314	0.116239	0.113201	0.1102	0.107235	0.104308	0.101417
0.285577	0.282323	0.277958	0.273373	0.268825	0.264314	0.25984	0.255402	0.251002	0.246638	0.242311	0.238021	0.233767	0.229551	0.225371	0.221228	0.217122	0.213053	0.209021	0.205025	0.201066	0.197145	0.193259	0.189411	0.1856	0.181825	0.178087	0.174386	0.170722	0.167095	0.163505	0.159951	0.156434	0.152954	0.149511	0.146105	0.142735	0.139402	0.136106	0.132847	0.129625	0.12644	0.123291	0.12018	0.117105	0.114067	0.111065	0.108101	0.105173	0.102282
0.286406	0.283152	0.278786	0.274202	0.269654	0.265143	0.260668	0.256231	0.25183	0.247466	0.243139	0.238849	0.234596	0.230379	0.2262	0.222057	0.217951	0.213882	0.209849	0.205854	0.201895	0.197973	0.194088	0.19024	0.186428	0.182654	0.178916	0.175215	0.171551	0.167924	0.164333	0.160779	0.157263	0.153783	0.150339	0.146933	0.143564	0.140231	0.136935	0.133676	0.130454	0.127268	0.12412	0.121008	0.117933	0.114895	0.111894	0.108929	0.106002	0.103111
0.287198	0.283944	0.279578	0.274993	0.270445	0.265934	0.26146	0.257023	0.252622	0.248258	0.243931	0.239641	0.235388	0.231171	0.226991	0.222849	0.218743	0.214673	0.210641	0.206645	0.202687	0.198765	0.19488	0.191032	0.18722	0.183445	0.179708	0.176007	0.172343	0.168715	0.165125	0.161571	0.158054	0.154574	0.151131	0.147725	0.144355	0.141023	0.137727	0.134468	0.131246	0.12806	0.124912	0.1218	0.118725	0.115687	0.112686	0.109721	0.106794	0.103903
0.287953	0.284699	0.280333	0.275748	0.2712	0.266689	0.262215	0.257777	0.253377	0.249013	0.244686	0.240396	0.236143	0.231926	0.227746	0.223604	0.219497	0.215428	0.211396	0.2074	0.203442	0.19952	0.195635	0.191786	0.187975	0.1842	0.180463	0.176762	0.173098	0.16947	0.16588	0.162326	0.158809	0.155329	0.151886	0.14848	0.14511	0.141778	0.138482	0.135223	0.132	0.128815	0.125667	0.122555	0.11948	0.116442	0.11344	0.110476	0.107548	0.104658
0.288671	0.285417	0.281051	0.276466	0.271918	0.267407	0.262933	0.258496	0.254095	0.249731	0.245404	0.241114	0.236861	0.232644	0.228464	0.224322	0.220216	0.216146	0.212114	0.208118	0.20416	0.200238	0.196353	0.192505	0.188693	0.184918	0.181181	0.17748	0.173816	0.170188	0.166598	0.163044	0.159527	0.156047	0.152604	0.149198	0.145828	0.142496	0.1392	0.135941	0.132719	0.129533	0.126385	0.123273	0.120198	0.11716	0.114159	0.111194	0.108267	0.105376
0.289352	0.286098	0.281732	0.277148	0.2726	0.268089	0.263614	0.259177	0.254776	0.250412	0.246085	0.241795	0.237542	0.233325	0.229146	0.225003	0.220897	0.216828	0.212795	0.2088	0.204841	0.200919	0.197034	0.193186	0.189374	0.1856	0.181862	0.178161	0.174497	0.17087	0.167279	0.163726	0.160209	0.156729	0.153286	0.149879	0.14651	0.143177	0.139881	0.136622	0.1334	0.130214	0.127066	0.123954	0.120879	0.117841	0.11484	0.111875	0.108948	0.106057
0.289997	0.286743	0.282377	0.277792	0.273244	0.268733	0.264259	0.259821	0.255421	0.251057	0.24673	0.24244	0.238186	0.23397	0.22979	0.225647	0.221541	0.217472	0.21344	0.209444	0.205485	0.201564	0.197678	0.19383	0.190019	0.186244	0.182506	0.178805	0.175141	0.171514	0.167924	0.16437	0.160853	0.157373	0.15393	0.150524	0.147154	0.143821	0.140526	0.137266	0.134044	0.130859	0.12771	0.124599	0.121524	0.118486	0.115484	0.11252	0.109592	0.106701
0.290604	0.28735	0.282984	0.2784	0.273852	0.269341	0.264866	0.260429	0.256028	0.251664	0.247337	0.243047	0.238794	0.234577	0.230398	0.226255	0.222149	0.21808	0.214047	0.210052	0.206093	0.202171	0.198286	0.194438	0.190626	0.186852	0.183114	0.179413	0.175749	0.172122	0.168531	0.164978	0.161461	0.157981	0.154538	0.151131	0.147762	0.144429	0.141133	0.137874	0.134652	0.131467	0.128318	0.125206	0.122131	0.119093	0.116092	0.113127	0.1102	0.107309
0.291175	0.287921	0.283555	0.27897	0.274423	0.269911	0.265437	0.261	0.256599	0.252235	0.247908	0.243618	0.239365	0.235148	0.230969	0.226826	0.22272	0.218651	0.214618	0.210623	0.206664	0.202742	0.198857	0.195009	0.191197	0.187423	0.183685	0.179984	0.17632	0.172692	0.169102	0.165548	0.162032	0.158552	0.155108	0.151702	0.148333	0.145	0.141704	0.138445	0.135223	0.132037	0.128889	0.125777	0.122702	0.119664	0.116663	0.113698	0.110771	0.10788
0.291709	0.288455	0.284089	0.279504	0.274956	0.270445	0.265971	0.261534	0.257133	0.252769	0.248442	0.244152	0.239899	0.235682	0.231503	0.22736	0.223254	0.219184	0.215152	0.211157	0.207198	0.203276	0.199391	0.195543	0.191731	0.187957	0.184219	0.180518	0.176854	0.173226	0.169636	0.166082	0.162566	0.159086	0.155642	0.152236	0.148866	0.145534	0.142238	0.138979	0.135757	0.132571	0.129423	0.126311	0.123236	0.120198	0.117197	0.114232	0.111305	0.108414
0.292206	0.288952	0.284586	0.280002	0.275454	0.270943	0.266468	0.262031	0.25763	0.253266	0.248939	0.244649	0.240396	0.236179	0.232	0.227857	0.223751	0.219682	0.215649	0.211654	0.207695	0.203773	0.199888	0.19604	0.192228	0.188454	0.184716	0.181015	0.177351	0.173724	0.170133	0.166579	0.163063	0.159583	0.156139	0.152733	0.149364	0.146031	0.142735	0.139476	0.136254	0.133068	0.12992	0.126808	0.123733	0.120695	0.117694	0.114729	0.111802	0.108911
0.292666	0.289412	0.285047	0.280462	0.275914	0.271403	0.266929	0.262491	0.25809	0.253727	0.2494	0.24511	0.240856	0.23664	0.23246	0.228317	0.224211	0.220142	0.21611	0.212114	0.208155	0.204233	0.200348	0.1965	0.192689	0.188914	0.185176	0.181475	0.177811	0.174184	0.170593	0.16704	0.163523	0.160043	0.1566	0.153193	0.149824	0.146491	0.143195	0.139936	0.136714	0.133529	0.13038	0.127268	0.124193	0.121155	0.118154	0.11519	0.112262	0.109371
0.29309	0.289836	0.28547	0.280885	0.276337	0.271826	0.267352	0.262915	0.258514	0.25415	0.249823	0.245533	0.24128	0.237063	0.232884	0.228741	0.224635	0.220565	0.216533	0.212538	0.208579	0.204657	0.200772	0.196924	0.193112	0.189338	0.1856	0.181899	0.178235	0.174607	0.171017	0.167463	0.163946	0.160466	0.157023	0.153617	0.150247	0.146915	0.143619	0.14036	0.137138	0.133952	0.130804	0.127692	0.124617	0.121579	0.118578	0.115613	0.112686	0.109795
0.293477	0.290223	0.285857	0.281272	0.276724	0.272213	0.267739	0.263301	0.258901	0.254537	0.25021	0.24592	0.241666	0.23745	0.23327	0.229127	0.225021	0.220952	0.21692	0.212924	0.208965	0.205044	0.201158	0.19731	0.193499	0.189724	0.185986	0.182285	0.178621	0.174994	0.171404	0.16785	0.164333	0.160853	0.15741	0.154004	0.150634	0.147301	0.144006	0.140746	0.137524	0.134339	0.13119	0.128079	0.125004	0.121966	0.118964	0.116	0.113072	0.110181
0.293826	0.290572	0.286207	0.281622	0.277074	0.272563	0.268089	0.263651	0.25925	0.254887	0.25056	0.24627	0.242016	0.2378	0.23362	0.229477	0.225371	0.221302	0.21727	0.213274	0.209315	0.205393	0.201508	0.19766	0.193849	0.190074	0.186336	0.182635	0.178971	0.175344	0.171753	0.1682	0.164683	0.161203	0.15776	0.154353	0.150984	0.147651	0.144355	0.141096	0.137874	0.134689	0.13154	0.128428	0.125353	0.122315	0.119314	0.11635	0.113422	0.110531
0.294139	0.290885	0.28652	0.281935	0.277387	0.272876	0.268402	0.263964	0.259563	0.2552	0.250873	0.246583	0.242329	0.238113	0.233933	0.22979	0.225684	0.221615	0.217583	0.213587	0.209628	0.205706	0.201821	0.197973	0.194162	0.190387	0.186649	0.182948	0.179284	0.175657	0.172066	0.168513	0.164996	0.161516	0.158073	0.154666	0.151297	0.147964	0.144668	0.141409	0.138187	0.135002	0.131853	0.128741	0.125667	0.122628	0.119627	0.116663	0.113735	0.110844
0.294416	0.291162	0.286796	0.282211	0.277663	0.273152	0.268678	0.26424	0.25984	0.255476	0.251149	0.246859	0.242605	0.238389	0.234209	0.230066	0.22596	0.221891	0.217859	0.213863	0.209904	0.205983	0.202098	0.198249	0.194438	0.190663	0.186925	0.183225	0.17956	0.175933	0.172343	0.168789	0.165272	0.161792	0.158349	0.154943	0.151573	0.14824	0.144945	0.141686	0.138463	0.135278	0.132129	0.129018	0.125943	0.122905	0.119903	0.116939	0.114011	0.11112
0.294655	0.291401	0.287035	0.28245	0.277903	0.273391	0.268917	0.26448	0.260079	0.255715	0.251388	0.247098	0.242845	0.238628	0.234449	0.230306	0.2262	0.222131	0.218098	0.214103	0.210144	0.206222	0.202337	0.198489	0.194677	0.190903	0.187165	0.183464	0.1798	0.176172	0.172582	0.169028	0.165512	0.162032	0.158588	0.155182	0.151813	0.14848	0.145184	0.141925	0.138703	0.135517	0.132369	0.129257	0.126182	0.123144	0.120143	0.117178	0.114251	0.11136
0.294857	0.291603	0.287238	0.282653	0.278105	0.273594	0.26912	0.264682	0.260282	0.255918	0.251591	0.247301	0.243047	0.238831	0.234651	0.230508	0.226402	0.222333	0.218301	0.214305	0.210346	0.206425	0.202539	0.198691	0.19488	0.191105	0.187367	0.183666	0.180002	0.176375	0.172785	0.169231	0.165714	0.162234	0.158791	0.155385	0.152015	0.148682	0.145386	0.142127	0.138905	0.13572	0.132571	0.12946	0.126385	0.123347	0.120345	0.117381	0.114453	0.111562
0.295023	0.291769	0.287403	0.282819	0.278271	0.27376	0.269285	0.264848	0.260447	0.256083	0.251757	0.247466	0.243213	0.238997	0.234817	0.230674	0.226568	0.222499	0.218466	0.214471	0.210512	0.20659	0.202705	0.198857	0.195045	0.191271	0.187533	0.183832	0.180168	0.176541	0.17295	0.169397	0.16588	0.1624	0.158957	0.15555	0.152181	0.148848	0.145552	0.142293	0.139071	0.135886	0.132737	0.129625	0.12655	0.123512	0.120511	0.117547	0.114619	0.111728
0.295152	0.291898	0.287532	0.282948	0.2784	0.273889	0.269414	0.264977	0.260576	0.256212	0.251885	0.247595	0.243342	0.239125	0.234946	0.230803	0.226697	0.222628	0.218595	0.2146	0.210641	0.206719	0.202834	0.198986	0.195174	0.1914	0.187662	0.183961	0.180297	0.17667	0.173079	0.169525	0.166009	0.162529	0.159086	0.155679	0.15231	0.148977	0.145681	0.142422	0.1392	0.136014	0.132866	0.129754	0.126679	0.123641	0.12064	0.117675	0.114748	0.111857
0.295244	0.29199	0.287624	0.28304	0.278492	0.273981	0.269506	0.265069	0.260668	0.256304	0.251977	0.247687	0.243434	0.239217	0.235038	0.230895	0.226789	0.22272	0.218687	0.214692	0.210733	0.206811	0.202926	0.199078	0.195266	0.191492	0.187754	0.184053	0.180389	0.176762	0.173171	0.169618	0.166101	0.162621	0.159178	0.155771	0.152402	0.149069	0.145773	0.142514	0.139292	0.136106	0.132958	0.129846	0.126771	0.123733	0.120732	0.117767	0.11484	0.111949
0.295299	0.292045	0.28768	0.283095	0.278547	0.274036	0.269562	0.265124	0.260723	0.25636	0.252033	0.247743	0.243489	0.239273	0.235093	0.23095	0.226844	0.222775	0.218743	0.214747	0.210788	0.206866	0.202981	0.199133	0.195322	0.191547	0.187809	0.184108	0.180444	0.176817	0.173226	0.169673	0.166156	0.162676	0.159233	0.155826	0.152457	0.149124	0.145828	0.142569	0.139347	0.136162	0.133013	0.129901	0.126827	0.123788	0.120787	0.117823	0.114895	0.112004
0.295318	0.292064	0.287698	0.283113	0.278565	0.274054	0.26958	0.265143	0.260742	0.256378	0.252051	0.247761	0.243508	0.239291	0.235111	0.230969	0.226863	0.222793	0.218761	0.214765	0.210807	0.206885	0.203	0.199151	0.19534	0.191565	0.187828	0.184127	0.180463	0.176835	0.173245	0.169691	0.166174	0.162694	0.159251	0.155845	0.152475	0.149143	0.145847	0.142588	0.139366	0.13618	0.133032	0.12992	0.126845	0.123807	0.120806	0.117841	0.114914	0.112023
0.295299	0.292045	0.28768	0.283095	0.278547	0.274036	0.269562	0.265124	0.260723	0.25636	0.252033	0.247743	0.243489	0.239273	0.235093	0.23095	0.226844	0.222775	0.218743	0.214747	0.210788	0.206866	0.202981	0.199133	0.195322	0.191547	0.187809	0.184108	0.180444	0.176817	0.173226	0.169673	0.166156	0.162676	0.159233	0.155826	0.152457	0.149124	0.145828	0.142569	0.139347	0.136162	0.133013	0.129901	0.126827	0.123788	0.120787	0.117823	0.114895	0.112004
0.295244	0.29199	0.287624	0.28304	0.278492	0.273981	0.269506	0.265069	0.260668	0.256304	0.251977	0.247687	0.243434	0.239217	0.235038	0.230895	0.226789	0.22272	0.218687	0.214692	0.210733	0.206811	0.202926	0.199078	0.195266	0.191492	0.187754	0.184053	0.180389	0.176762	0.173171	0.169618	0.166101	0.162621	0.159178	0.155771	0.152402	0.149069	0.145773	0.142514	0.139292	0.136106	0.132958	0.129846	0.126771	0.123733	0.120732	0.117767	0.11484	0.111949
0.295152	0.291898	0.287532	0.282948	0.2784	0.273889	0.269414	0.264977	0.260576	0.256212	0.251885	0.247595	0.243342	0.239125	0.234946	0.230803	0.226697	0.222628	0.218595	0.2146	0.210641	0.206719	0.202834	0.198986	0.195174	0.1914	0.187662	0.183961	0.180297	0.17667	0.173079	0.169525	0.166009	0.162529	0.159086	0.155679	0.15231	0.148977	0.145681	0.142422	0.1392	0.136014	0.132866	0.129754	0.126679	0.123641	0.12064	0.117675	0.114748	0.111857
0.295023	0.291769	0.287403	0.282819	0.278271	0.27376	0.269285	0.264848	0.260447	0.256083	0.251757	0.247466	0.243213	0.238997	0.234817	0.230674	0.226568	0.222499	0.218466	0.214471	0.210512	0.20659	0.202705	0.198857	0.195045	0.191271	0.187533	0.183832	0.180168	0.176541	0.17295	0.169397	0.16588	0.1624	0.158957	0.15555	0.152181	0.148848	0.145552	0.142293	0.139071	0.135886	0.132737	0.129625	0.12655	0.123512	0.120511	0.117547	0.114619	0.111728
0.294857	0.291603	0.287238	0.282653	0.278105	0.273594	0.26912	0.264682	0.260282	0.255918	0.251591	0.247301	0.243047	0.238831	0.234651	0.230508	0.226402	0.222333	0.218301	0.214305	0.210346	0.206425	0.202539	0.198691	0.19488	0.191105	0.187367	0.183666	0.180002	0.176375	0.172785	0.169231	0.165714	0.162234	0.158791	0.155385	0.152015	0.148682	0.145386	0.142127	0.138905	0.13572	0.132571	0.12946	0.126385	0.123347	0.120345	0.117381	0.114453	0.111562
0.294655	0.291401	0.287035	0.28245	0.277903	0.273391	0.268917	0.26448	0.260079	0.255715	0.251388	0.247098	0.242845	0.238628	0.234449	0.230306	0.2262	0.222131	0.218098	0.214103	0.210144	0.206222	0.202337	0.198489	0.194677	0.190903	0.187165	0.183464	0.1798	0.176172	0.172582	0.169028	0.165512	0.162032	0.158588	0.155182	0.151813	0.14848	0.145184	0.141925	0.138703	0.135517	0.132369	0.129257	0.126182	0.123144	0.120143	0.117178	0.114251	0.11136
0.294416	0.291162	0.286796	0.282211	0.277663	0.273152	0.268678	0.26424	0.25984	0.255476	0.251149	0.246859	0.242605	0.238389	0.234209	0.230066	0.22596	0.221891	0.217859	0.213863	0.209904	0.205983	0.202098	0.198249	0.194438	0.190663	0.186925	0.183225	0.17956	0.175933	0.172343	0.168789	0.165272	0.161792	0.158349	0.154943	0.151573	0.14824	0.144945	0.141686	0.138463	0.135278	0.132129	0.129018	0.125943	0.122905	0.119903	0.116939	0.114011	0.11112
0.294139	0.290885	0.28652	0.281935	0.277387	0.272876	0.268402	0.263964	0.259563	0.2552	0.250873	0.246583	0.242329	0.238113	0.233933	0.22979	0.225684	0.221615	0.217583	0.213587	0.209628	0.205706	0.201821	0.197973	0.194162	0.190387	0.186649	0.182948	0.179284	0.175657	0.172066	0.168513	0.164996	0.161516	0.158073	0.154666	0.151297	0.147964	0.144668	0.141409	0.138187	0.135002	0.131853	0.128741	0.125667	0.122628	0.119627	0.116663	0.113735	0.110844
0.293826	0.290572	0.286207	0.281622	0.277074	0.272563	0.268089	0.263651	0.25925	0.254887	0.25056	0.24627	0.242016	0.2378	0.23362	0.229477	0.225371	0.221302	0.21727	0.213274	0.209315	0.205393	0.201508	0.19766	0.193849	0.190074	0.186336	0.182635	0.178971	0.175344	0.171753	0.1682	0.164683	0.161203	0.15776	0.154353	0.150984	0.147651	0.144355	0.141096	0.137874	0.134689	0.13154	0.128428	0.125353	0.122315	0.119314	0.11635	0.113422	0.110531
0.293477	0.290223	0.285857	0.281272	0.276724	0.272213	0.267739	0.263301	0.258901	0.254537	0.25021	0.24592	0.241666	0.23745	0.23327	0.229127	0.225021	0.220952	0.21692	0.212924	0.208965	0.205044	0.201158	0.19731	0.193499	0.189724	0.185986	0.182285	0.178621	0.174994	0.171404	0.16785	0.164333	0.160853	0.15741	0.154004	0.150634	0.147301	0.144006	0.140746	0.137524	0.134339	0.13119	0.128079	0.125004	0.121966	0.118964	0.116	0.113072	0.110181
0.29309	0.289836	0.28547	0.280885	0.276337	0.271826	0.267352	0.262915	0.258514	0.25415	0.249823	0.245533	0.24128	0.237063	0.232884	0.228741	0.224635	0.220565	0.216533	0.212538	0.208579	0.204657	0.200772	0.196924	0.193112	0.189338	0.1856	0.181899	0.178235	0.174607	0.171017	0.167463	0.163946	0.160466	0.157023	0.153617	0.150247	0.146915	0.143619	0.14036	0.137138	0.133952	0.130804	0.127692	0.124617	0.121579	0.118578	0.115613	0.112686	0.109795
0.292666	0.289412	0.285047	0.280462	0.275914	0.271403	0.266929	0.262491	0.25809	0.253727	0.2494	0.24511	0.240856	0.23664	0.23246	0.228317	0.224211	0.220142	0.21611	0.212114	0.208155	0.204233	0.200348	0.1965	0.192689	0.188914	0.185176	0.181475	0.177811	0.174184	0.170593	0.16704	0.163523	0.160043	0.1566	0.153193	0.149824	0.146491	0.143195	0.139936	0.136714	0.133529	0.13038	0.127268	0.124193	0.121155	0.118154	0.11519	0.112262	0.109371
0.292206	0.288952	0.284586	0.280002	0.275454	0.270943	0.266468	0.262031	0.25763	0.253266	0.248939	0.244649	0.240396	0.236179	0.232	0.227857	0.223751	0.219682	0.215649	0.211654	0.207695	0.203773	0.199888	0.19604	0.192228	0.188454	0.184716	0.181015	0.177351	0.173724	0.170133	0.166579	0.163063	0.159583	0.156139	0.152733	0.149364	0.146031	0.142735	0.139476	0.136254	0.133068	0.12992	0.126808	0.123733	0.120695	0.117694	0.114729	0.111802	0.108911
0.291709	0.288455	0.284089	0.279504	0.274956	0.270445	0.265971	0.261534	0.257133	0.252769	0.248442	0.244152	0.239899	0.235682	0.231503	0.22736	0.223254	0.219184	0.215152	0.211157	0.207198	0.203276	0.199391	0.195543	0.191731	0.187957	0.184219	0.180518	0.176854	0.173226	0.169636	0.166082	0.162566	0.159086	0.155642	0.152236	0.148866	0.145534	0.142238	0.138979	0.135757	0.132571	0.129423	0.126311	0.123236	0.120198	0.117197	0.114232	0.111305	0.108414
0.291175	0.287921	0.283555	0.27897	0.274423	0.269911	0.265437	0.261	0.256599	0.252235	0.247908	0.243618	0.239365	0.235148	0.230969	0.226826	0.22272	0.218651	0.214618	0.210623	0.206664	0.202742	0.198857	0.195009	0.191197	0.187423	0.183685	0.179984	0.17632	0.172692	0.169102	0.165548	0.162032	0.158552	0.155108	0.151702	0.148333	0.145	0.141704	0.138445	0.135223	0.132037	0.128889	0.125777	0.122702	0.119664	0.116663	0.113698	0.110771	0.10788
0.290604	0.28735	0.282984	0.2784	0.273852	0.269341	0.264866	0.260429	0.256028	0.251664	0.247337	0.243047	0.238794	0.234577	0.230398	0.226255	0.222149	0.21808	0.214047	0.210052	0.206093	0.202171	0.198286	0.194438	0.190626	0.186852	0.183114	0.179413	0.175749	0.172122	0.168531	0.164978	0.161461	0.157981	0.154538	0.151131	0.147762	0.144429	0.141133	0.137874	0.134652	0.131467	0.128318	0.125206	0.122131	0.119093	0.116092	0.113127	0.1102	0.107309
0.289997	0.286743	0.282377	0.277792	0.273244	0.268733	0.264259	0.259821	0.255421	0.251057	0.24673	0.24244	0.238186	0.23397	0.22979	0.225647	0.221541	0.217472	0.21344	0.209444	0.205485	0.201564	0.197678	0.19383	0.190019	0.186244	0.182506	0.178805	0.175141	0.171514	0.167924	0.16437	0.160853	0.157373	0.15393	0.150524	0.147154	0.143821	0.140526	0.137266	0.134044	0.130859	0.12771	0.124599	0.121524	0.118486	0.115484	0.11252	0.109592	0.106701
0.289352	0.286098	0.281732	0.277148	0.2726	0.268089	0.263614	0.259177	0.254776	0.250412	0.246085	0.241795	0.237542	0.233325	0.229146	0.225003	0.220897	0.216828	0.212795	0.2088	0.204841	0.200919	0.197034	0.193186	0.189374	0.1856	0.181862	0.178161	0.174497	0.17087	0.167279	0.163726	0.160209	0.156729	0.153286	0.149879	0.14651	0.143177	0.139881	0.136622	0.1334	0.130214	0.127066	0.123954	0.120879	0.117841	0.11484	0.111875	0.108948	0.106057
0.288671	0.285417	0.281051	0.276466	0.271918	0.267407	0.262933	0.258496	0.254095	0.249731	0.245404	0.241114	0.236861	0.232644	0.228464	0.224322	0.220216	0.216146	0.212114	0.208118	0.20416	0.200238	0.196353	0.192505	0.188693	0.184918	0.181181	0.17748	0.173816	0.170188	0.166598	0.163044	0.159527	0.156047	0.152604	0.149198	0.145828	0.142496	0.1392	0.135941	0.132719	0.129533	0.126385	0.123273	0.120198	0.11716	0.114159	0.111194	0.108267	0.105376
0.287953	0.284699	0.280333	0.275748	0.2712	0.266689	0.262215	0.257777	0.253377	0.249013	0.244686	0.240396	0.236143	0.231926	0.227746	0.223604	0.219497	0.215428	0.211396	0.2074	0.203442	0.19952	0.195635	0.191786	0.187975	0.1842	0.180463	0.176762	0.173098	0.16947	0.16588	0.162326	0.158809	0.155329	0.151886	0.14848	0.14511	0.141778	0.138482	0.135223	0.132	0.128815	0.125667	0.122555	0.11948	0.116442	0.11344	0.110476	0.107548	0.104658
0.287198	0.283944	0.279578	0.274993	0.270445	0.265934	0.26146	0.257023	0.252622	0.248258	0.243931	0.239641	0.235388	0.231171	0.226991	0.222849	0.218743	0.214673	0.210641	0.206645	0.202687	0.198765	0.19488	0.191032	0.18722	0.183445	0.179708	0.176007	0.172343	0.168715	0.165125	0.161571	0.158054	0.154574	0.151131	0.147725	0.144355	0.141023	0.137727	0.134468	0.131246	0.12806	0.124912	0.1218	0.118725	0.115687	0.112686	0.109721	0.106794	0.103903
0.286406	0.283152	0.278786	0.274202	0.269654	0.265143	0.260668	0.256231	0.25183	0.247466	0.243139	0.238849	0.234596	0.230379	0.2262	0.222057	0.217951	0.213882	0.209849	0.205854	0.201895	0.197973	0.194088	0.19024	0.186428	0.182654	0.178916	0.175215	0.171551	0.167924	0.164333	0.160779	0.157263	0.153783	0.150339	0.146933	0.143564	0.140231	0.136935	0.133676	0.130454	0.127268	0.12412	0.121008	0.117933	0.114895	0.111894	0.108929	0.106002	0.103111
0.285577	0.282323	0.277958	0.273373	0.268825	0.264314	0.25984	0.255402	0.251002	0.246638	0.242311	0.238021	0.233767	0.229551	0.225371	0.221228	0.217122	0.213053	0.209021	0.205025	0.201066	0.197145	0.193259	0.189411	0.1856	0.181825	0.178087	0.174386	0.170722	0.167095	0.163505	0.159951	0.156434	0.152954	0.149511	0.146105	0.142735	0.139402	0.136106	0.132847	0.129625	0.12644	0.123291	0.12018	0.117105	0.114067	0.111065	0.108101	0.105173	0.102282
0.284712	0.281458	0.277092	0.272508	0.26796	0.263449	0.258974	0.254537	0.250136	0.245772	0.241445	0.237155	0.232902	0.228685	0.224506	0.220363	0.216257	0.212188	0.208155	0.20416	0.200201	0.196279	0.192394	0.188546	0.184734	0.18096	0.177222	0.173521	0.169857	0.16623	0.162639	0.159086	0.155569	0.152089	0.148646	0.145239	0.14187	0.138537	0.135241	0.131982	0.12876	0.125574	0.122426	0.119314	0.116239	0.113201	0.1102	0.107235	0.104308	0.101417
0.28381	0.280556	0.27619	0.271605	0.267057	0.262546	0.258072	0.253635	0.249234	0.24487	0.240543	0.236253	0.232	0.227783	0.223604	0.219461	0.215355	0.211285	0.207253	0.203258	0.199299	0.195377	0.191492	0.187644	0.183832	0.180058	0.17632	0.172619	0.168955	0.165327	0.161737	0.158183	0.154666	0.151186	0.147743	0.144337	0.140967	0.137635	0.134339	0.13108	0.127858	0.124672	0.121524	0.118412	0.115337	0.112299	0.109298	0.106333	0.103406	0.100515
0.282871	0.279617	0.275251	0.270666	0.266118	0.261607	0.257133	0.252696	0.248295	0.243931	0.239604	0.235314	0.231061	0.226844	0.222664	0.218522	0.214416	0.210346	0.206314	0.202318	0.19836	0.194438	0.190553	0.186705	0.182893	0.179119	0.175381	0.17168	0.168016	0.164388	0.160798	0.157244	0.153727	0.150247	0.146804	0.143398	0.140028	0.136696	0.1334	0.130141	0.126919	0.123733	0.120585	0.117473	0.114398	0.11136	0.108359	0.105394	0.102467	0.0995757
0.281895	0.278641	0.274275	0.26969	0.265143	0.260631	0.256157	0.25172	0.247319	0.242955	0.238628	0.234338	0.230085	0.225868	0.221689	0.217546	0.21344	0.209371	0.205338	0.201343	0.197384	0.193462	0.189577	0.185729	0.181917	0.178143	0.174405	0.170704	0.16704	0.163412	0.159822	0.156268	0.152752	0.149272	0.145828	0.142422	0.139053	0.13572	0.132424	0.129165	0.125943	0.122757	0.119609	0.116497	0.113422	0.110384	0.107383	0.104418	0.101491	0.0985999
0.280882	0.277628	0.273263	0.268678	0.26413	0.259619	0.255144	0.250707	0.246306	0.241943	0.237616	0.233325	0.229072	0.224856	0.220676	0.216533	0.212427	0.208358	0.204325	0.20033	0.196371	0.192449	0.188564	0.184716	0.180905	0.17713	0.173392	0.169691	0.166027	0.1624	0.158809	0.155256	0.151739	0.148259	0.144816	0.141409	0.13804	0.134707	0.131411	0.128152	0.12493	0.121745	0.118596	0.115484	0.112409	0.109371	0.10637	0.103406	0.100478	0.0975872
0.279833	0.276579	0.272213	0.267628	0.26308	0.258569	0.254095	0.249657	0.245257	0.240893	0.236566	0.232276	0.228023	0.223806	0.219626	0.215484	0.211378	0.207308	0.203276	0.19928	0.195322	0.1914	0.187515	0.183666	0.179855	0.17608	0.172343	0.168642	0.164978	0.16135	0.15776	0.154206	0.150689	0.147209	0.143766	0.14036	0.13699	0.133658	0.130362	0.127103	0.12388	0.120695	0.117547	0.114435	0.11136	0.108322	0.105321	0.102356	0.0994284	0.0965377
0.278746	0.275492	0.271127	0.266542	0.261994	0.257483	0.253009	0.248571	0.24417	0.239807	0.23548	0.23119	0.226936	0.22272	0.21854	0.214397	0.210291	0.206222	0.20219	0.198194	0.194235	0.190313	0.186428	0.18258	0.178769	0.174994	0.171256	0.167555	0.163891	0.160264	0.156673	0.15312	0.149603	0.146123	0.14268	0.139273	0.135904	0.132571	0.129275	0.126016	0.122794	0.119609	0.11646	0.113348	0.110274	0.107235	0.104234	0.10127	0.0983421	0.0954513
0.277623	0.274369	0.270003	0.265419	0.260871	0.25636	0.251885	0.247448	0.243047	0.238684	0.234357	0.230066	0.225813	0.221597	0.217417	0.213274	0.209168	0.205099	0.201066	0.197071	0.193112	0.18919	0.185305	0.181457	0.177645	0.173871	0.170133	0.166432	0.162768	0.159141	0.15555	0.151997	0.14848	0.145	0.141557	0.13815	0.134781	0.131448	0.128152	0.124893	0.121671	0.118486	0.115337	0.112225	0.10915	0.106112	0.103111	0.100147	0.0972189	0.0943281
0.276463	0.273209	0.268843	0.264259	0.259711	0.2552	0.250725	0.246288	0.241887	0.237524	0.233197	0.228906	0.224653	0.220437	0.216257	0.212114	0.208008	0.203939	0.199906	0.195911	0.191952	0.18803	0.184145	0.180297	0.176485	0.172711	0.168973	0.165272	0.161608	0.157981	0.15439	0.150837	0.14732	0.14384	0.140397	0.13699	0.133621	0.130288	0.126992	0.123733	0.120511	0.117326	0.114177	0.111065	0.10799	0.104952	0.101951	0.0989865	0.0960589	0.0931681
0.275266	0.272012	0.267647	0.263062	0.258514	0.254003	0.249529	0.245091	0.24069	0.236327	0.232	0.22771	0.223456	0.21924	0.21506	0.210917	0.206811	0.202742	0.19871	0.194714	0.190755	0.186833	0.182948	0.1791	0.175289	0.171514	0.167776	0.164075	0.160411	0.156784	0.153193	0.14964	0.146123	0.142643	0.1392	0.135793	0.132424	0.129091	0.125795	0.122536	0.119314	0.116129	0.11298	0.109868	0.106794	0.103755	0.100754	0.0977897	0.0948621	0.0919713
0.274033	0.270779	0.266413	0.261828	0.25728	0.252769	0.248295	0.243857	0.239457	0.235093	0.230766	0.226476	0.222223	0.218006	0.213826	0.209684	0.205578	0.201508	0.197476	0.19348	0.189522	0.1856	0.181715	0.177866	0.174055	0.17028	0.166543	0.162842	0.159178	0.15555	0.15196	0.148406	0.144889	0.141409	0.137966	0.13456	0.13119	0.127858	0.124562	0.121303	0.11808	0.114895	0.111747	0.108635	0.10556	0.102522	0.0995205	0.0965561	0.0936285	0.0907377
0.272762	0.269508	0.265143	0.260558	0.25601	0.251499	0.247024	0.242587	0.238186	0.233823	0.229496	0.225205	0.220952	0.216736	0.212556	0.208413	0.204307	0.200238	0.196205	0.19221	0.188251	0.184329	0.180444	0.176596	0.172785	0.16901	0.165272	0.161571	0.157907	0.15428	0.150689	0.147136	0.143619	0.140139	0.136696	0.133289	0.12992	0.126587	0.123291	0.120032	0.11681	0.113625	0.110476	0.107364	0.104289	0.101251	0.09825	0.0952856	0.092358	0.0894672
0.271455	0.268201	0.263835	0.25925	0.254703	0.250191	0.245717	0.24128	0.236879	0.232515	0.228188	0.223898	0.219645	0.215428	0.211249	0.207106	0.203	0.198931	0.194898	0.190903	0.186944	0.183022	0.179137	0.175289	0.171477	0.167703	0.163965	0.160264	0.1566	0.152973	0.149382	0.145828	0.142312	0.138832	0.135388	0.131982	0.128613	0.12528	0.121984	0.118725	0.115503	0.112317	0.109169	0.106057	0.102982	0.099944	0.0969427	0.0939783	0.0910507	0.0881599
0.270111	0.266857	0.262491	0.257906	0.253358	0.248847	0.244373	0.239936	0.235535	0.231171	0.226844	0.222554	0.218301	0.214084	0.209904	0.205762	0.201656	0.197586	0.193554	0.189558	0.1856	0.181678	0.177793	0.173945	0.170133	0.166359	0.162621	0.15892	0.155256	0.151628	0.148038	0.144484	0.140967	0.137487	0.134044	0.130638	0.127268	0.123936	0.12064	0.117381	0.114159	0.110973	0.107825	0.104713	0.101638	0.0985999	0.0955986	0.0926342	0.0897066	0.0868158
0.26873	0.265476	0.26111	0.256525	0.251977	0.247466	0.242992	0.238555	0.234154	0.22979	0.225463	0.221173	0.21692	0.212703	0.208524	0.204381	0.200275	0.196205	0.192173	0.188178	0.184219	0.180297	0.176412	0.172564	0.168752	0.164978	0.16124	0.157539	0.153875	0.150247	0.146657	0.143103	0.139586	0.136106	0.132663	0.129257	0.125887	0.122555	0.119259	0.116	0.112778	0.109592	0.106444	0.103332	0.100257	0.0972189	0.0942177	0.0912532	0.0883256	0.0854348
0.267312	0.264058	0.259692	0.255108	0.25056	0.246049	0.241574	0.237137	0.232736	0.228372	0.224045	0.219755	0.215502	0.211285	0.207106	0.202963	0.198857	0.194788	0.190755	0.18676	0.182801	0.178879	0.174994	0.171146	0.167334	0.16356	0.159822	0.156121	0.152457	0.14883	0.145239	0.141686	0.138169	0.134689	0.131246	0.127839	0.12447	0.121137	0.117841	0.114582	0.11136	0.108174	0.105026	0.101914	0.0988392	0.0958011	0.0927999	0.0898354	0.0869078	0.084017
0.265857	0.262604	0.258238	0.253653	0.249105	0.244594	0.24012	0.235682	0.231282	0.226918	0.222591	0.218301	0.214047	0.209831	0.205651	0.201508	0.197402	0.193333	0.189301	0.185305	0.181346	0.177425	0.173539	0.169691	0.16588	0.162105	0.158367	0.154666	0.151002	0.147375	0.143785	0.140231	0.136714	0.133234	0.129791	0.126385	0.123015	0.119682	0.116387	0.113127	0.109905	0.10672	0.103571	0.10046	0.0973846	0.0943465	0.0913453	0.0883808	0.0854532	0.0825624
0.264366	0.261112	0.256746	0.252162	0.247614	0.243103	0.238628	0.234191	0.22979	0.225426	0.221099	0.216809	0.212556	0.208339	0.20416	0.200017	0.195911	0.191842	0.187809	0.183814	0.179855	0.175933	0.172048	0.1682	0.164388	0.160614	0.156876	0.153175	0.149511	0.145884	0.142293	0.13874	0.135223	0.131743	0.1283	0.124893	0.121524	0.118191	0.114895	0.111636	0.108414	0.105228	0.10208	0.0989681	0.0958932	0.0928551	0.0898539	0.0868894	0.0839618	0.081071
0.262838	0.259584	0.255218	0.250633	0.246085	0.241574	0.2371	0.232663	0.228262	0.223898	0.219571	0.215281	0.211028	0.206811	0.202631	0.198489	0.194383	0.190313	0.186281	0.182285	0.178327	0.174405	0.17052	0.166672	0.16286	0.159086	0.155348	0.151647	0.147983	0.144355	0.140765	0.137211	0.133694	0.130214	0.126771	0.123365	0.119995	0.116663	0.113367	0.110108	0.106886	0.1037	0.100552	0.0974399	0.094365	0.0913269	0.0883256	0.0853612	0.0824335	0.0795428
0.261273	0.258019	0.253653	0.249068	0.24452	0.240009	0.235535	0.231097	0.226697	0.222333	0.218006	0.213716	0.209463	0.205246	0.201066	0.196924	0.192818	0.188748	0.184716	0.18072	0.176762	0.17284	0.168955	0.165106	0.161295	0.15752	0.153783	0.150082	0.146418	0.14279	0.1392	0.135646	0.132129	0.128649	0.125206	0.1218	0.11843	0.115098	0.111802	0.108543	0.105321	0.102135	0.0989865	0.0958748	0.0927999	0.0897618	0.0867605	0.0837961	0.0808685	0.0779777
0.259671	0.256417	0.252051	0.247466	0.242918	0.238407	0.233933	0.229496	0.225095	0.220731	0.216404	0.212114	0.207861	0.203644	0.199465	0.195322	0.191216	0.187146	0.183114	0.179119	0.17516	0.171238	0.167353	0.163505	0.159693	0.155919	0.152181	0.14848	0.144816	0.141188	0.137598	0.134044	0.130527	0.127047	0.123604	0.120198	0.116828	0.113496	0.1102	0.106941	0.103719	0.100533	0.0973846	0.0942729	0.091198	0.0881599	0.0851586	0.0821942	0.0792666	0.0763758
0.258032	0.254778	0.250412	0.245828	0.24128	0.236769	0.232294	0.227857	0.223456	0.219092	0.214765	0.210475	0.206222	0.202005	0.197826	0.193683	0.189577	0.185508	0.181475	0.17748	0.173521	0.169599	0.165714	0.161866	0.158054	0.15428	0.150542	0.146841	0.143177	0.13955	0.135959	0.132406	0.128889	0.125409	0.121966	0.118559	0.11519	0.111857	0.108561	0.105302	0.10208	0.0988945	0.0957459	0.0926342	0.0895593	0.0865212	0.0835199	0.0805555	0.0776278	0.074737
0.256357	0.253103	0.248737	0.244152	0.239604	0.235093	0.230619	0.226181	0.221781	0.217417	0.21309	0.2088	0.204546	0.20033	0.19615	0.192007	0.187901	0.183832	0.1798	0.175804	0.171845	0.167924	0.164039	0.16019	0.156379	0.152604	0.148866	0.145166	0.141501	0.137874	0.134284	0.13073	0.127213	0.123733	0.12029	0.116884	0.113514	0.110181	0.106886	0.103627	0.100404	0.0972189	0.0940704	0.0909586	0.0878837	0.0848456	0.0818443	0.0788799	0.0759523	0.0730615
0.254644	0.25139	0.247024	0.24244	0.237892	0.233381	0.228906	0.224469	0.220068	0.215704	0.211378	0.207087	0.202834	0.198618	0.194438	0.190295	0.186189	0.18212	0.178087	0.174092	0.170133	0.166211	0.162326	0.158478	0.154666	0.150892	0.147154	0.143453	0.139789	0.136162	0.132571	0.129018	0.125501	0.122021	0.118578	0.115171	0.111802	0.108469	0.105173	0.101914	0.0986919	0.0955065	0.092358	0.0892462	0.0861713	0.0831332	0.080132	0.0771675	0.0742399	0.0713491
0.252895	0.249641	0.245275	0.24069	0.236143	0.231631	0.227157	0.22272	0.218319	0.213955	0.209628	0.205338	0.201085	0.196868	0.192689	0.188546	0.18444	0.180371	0.176338	0.172343	0.168384	0.164462	0.160577	0.156729	0.152917	0.149143	0.145405	0.141704	0.13804	0.134413	0.130822	0.127268	0.123752	0.120272	0.116828	0.113422	0.110053	0.10672	0.103424	0.100165	0.0969427	0.0937573	0.0906088	0.087497	0.0844221	0.081384	0.0783828	0.0754183	0.0724907	0.0695999
0.251109	0.247855	0.243489	0.238904	0.234357	0.229845	0.225371	0.220934	0.216533	0.212169	0.207842	0.203552	0.199299	0.195082	0.190903	0.18676	0.182654	0.178585	0.174552	0.170557	0.166598	0.162676	0.158791	0.154943	0.151131	0.147357	0.143619	0.139918	0.136254	0.132626	0.129036	0.125482	0.121966	0.118486	0.115042	0.111636	0.108267	0.104934	0.101638	0.0983789	0.0951567	0.0919713	0.0888227	0.085711	0.0826361	0.079598	0.0765967	0.0736323	0.0707047	0.0678139
0.249286	0.246032	0.241666	0.237082	0.232534	0.228023	0.223548	0.219111	0.21471	0.210346	0.206019	0.201729	0.197476	0.193259	0.18908	0.184937	0.180831	0.176762	0.172729	0.168734	0.164775	0.160853	0.156968	0.15312	0.149308	0.145534	0.141796	0.138095	0.134431	0.130804	0.127213	0.12366	0.120143	0.116663	0.11322	0.109813	0.106444	0.103111	0.0998151	0.0965561	0.0933338	0.0901485	0.0869999	0.0838881	0.0808132	0.0777751	0.0747739	0.0718094	0.0688818	0.065991
0.247426	0.244172	0.239807	0.235222	0.230674	0.226163	0.221689	0.217251	0.212851	0.208487	0.20416	0.19987	0.195616	0.1914	0.18722	0.183077	0.178971	0.174902	0.17087	0.166874	0.162915	0.158993	0.155108	0.15126	0.147449	0.143674	0.139936	0.136235	0.132571	0.128944	0.125353	0.1218	0.118283	0.114803	0.11136	0.107954	0.104584	0.101251	0.0979554	0.0946964	0.0914742	0.0882888	0.0851402	0.0820285	0.0789536	0.0759155	0.0729142	0.0699498	0.0670221	0.0641313
0.24553	0.242276	0.23791	0.233325	0.228777	0.224266	0.219792	0.215355	0.210954	0.20659	0.202263	0.197973	0.19372	0.189503	0.185324	0.181181	0.177075	0.173005	0.168973	0.164978	0.161019	0.157097	0.153212	0.149364	0.145552	0.141778	0.13804	0.134339	0.130675	0.127047	0.123457	0.119903	0.116387	0.112907	0.109463	0.106057	0.102687	0.0993548	0.0960589	0.0927999	0.0895777	0.0863923	0.0832437	0.080132	0.077057	0.074019	0.0710177	0.0680532	0.0651256	0.0622348
0.243597	0.240343	0.235977	0.231392	0.226844	0.222333	0.217859	0.213421	0.209021	0.204657	0.20033	0.19604	0.191786	0.18757	0.18339	0.179247	0.175141	0.171072	0.16704	0.163044	0.159086	0.155164	0.151279	0.14743	0.143619	0.139844	0.136106	0.132406	0.128741	0.125114	0.121524	0.11797	0.114453	0.110973	0.10753	0.104124	0.100754	0.0974215	0.0941256	0.0908666	0.0876443	0.0844589	0.0813104	0.0781986	0.0751237	0.0720856	0.0690844	0.0661199	0.0631923	0.0603015
0.241626	0.238372	0.234007	0.229422	0.224874	0.220363	0.215889	0.211451	0.207051	0.202687	0.19836	0.19407	0.189816	0.1856	0.18142	0.177277	0.173171	0.169102	0.16507	0.161074	0.157115	0.153193	0.149308	0.14546	0.141649	0.137874	0.134136	0.130435	0.126771	0.123144	0.119553	0.116	0.112483	0.109003	0.10556	0.102154	0.098784	0.0954513	0.0921554	0.0888964	0.0856742	0.0824888	0.0793402	0.0762285	0.0731536	0.0701155	0.0671142	0.0641498	0.0612221	0.0583314
0.239619	0.236365	0.232	0.227415	0.222867	0.218356	0.213882	0.209444	0.205044	0.20068	0.196353	0.192063	0.187809	0.183593	0.179413	0.17527	0.171164	0.167095	0.163063	0.159067	0.155108	0.151186	0.147301	0.143453	0.139642	0.135867	0.132129	0.128428	0.124764	0.121137	0.117547	0.113993	0.110476	0.106996	0.103553	0.100147	0.096777	0.0934443	0.0901485	0.0868894	0.0836672	0.0804818	0.0773332	0.0742215	0.0711466	0.0681085	0.0651072	0.0621428	0.0592152	0.0563244
0.237576	0.234322	0.229956	0.225371	0.220823	0.216312	0.211838	0.2074	0.203	0.198636	0.194309	0.190019	0.185765	0.181549	0.177369	0.173226	0.16912	0.165051	0.161019	0.157023	0.153065	0.149143	0.145258	0.141409	0.137598	0.133823	0.130086	0.126385	0.12272	0.119093	0.115503	0.111949	0.108432	0.104952	0.101509	0.0981027	0.0947332	0.0914005	0.0881047	0.0848456	0.0816234	0.078438	0.0752894	0.0721777	0.0691028	0.0660647	0.0630634	0.060099	0.0571714	0.0542806
0.235495	0.232241	0.227875	0.223291	0.218743	0.214231	0.209757	0.20532	0.200919	0.196555	0.192228	0.187938	0.183685	0.179468	0.175289	0.171146	0.16704	0.162971	0.158938	0.154943	0.150984	0.147062	0.143177	0.139329	0.135517	0.131743	0.128005	0.124304	0.12064	0.117013	0.113422	0.109868	0.106352	0.102872	0.0994284	0.0960221	0.0926526	0.0893199	0.086024	0.082765	0.0795428	0.0763574	0.0732088	0.0700971	0.0670221	0.063984	0.0609828	0.0580183	0.0550907	0.0521999
0.233378	0.230124	0.225758	0.221173	0.216625	0.212114	0.20764	0.203202	0.198802	0.194438	0.190111	0.185821	0.181567	0.177351	0.173171	0.169028	0.164922	0.160853	0.156821	0.152825	0.148866	0.144945	0.14106	0.137211	0.1334	0.129625	0.125887	0.122187	0.118522	0.114895	0.111305	0.107751	0.104234	0.100754	0.097311	0.0939046	0.0905351	0.0872024	0.0839066	0.0806475	0.0774253	0.0742399	0.0710913	0.0679796	0.0649047	0.0618666	0.0588653	0.0559009	0.0529733	0.0500825
0.231223	0.227969	0.223604	0.219019	0.214471	0.20996	0.205485	0.201048	0.196647	0.192284	0.187957	0.183666	0.179413	0.175197	0.171017	0.166874	0.162768	0.158699	0.154666	0.150671	0.146712	0.14279	0.138905	0.135057	0.131246	0.127471	0.123733	0.120032	0.116368	0.112741	0.10915	0.105597	0.10208	0.0985999	0.0951567	0.0917504	0.0883808	0.0850481	0.0817523	0.0784932	0.075271	0.0720856	0.0689371	0.0658253	0.0627504	0.0597123	0.056711	0.0537466	0.050819	0.0479282
0.229032	0.225778	0.221412	0.216828	0.21228	0.207769	0.203294	0.198857	0.194456	0.190092	0.185765	0.181475	0.177222	0.173005	0.168826	0.164683	0.160577	0.156508	0.152475	0.14848	0.144521	0.140599	0.136714	0.132866	0.129054	0.12528	0.121542	0.117841	0.114177	0.11055	0.106959	0.103406	0.0998888	0.0964088	0.0929656	0.0895593	0.0861897	0.082857	0.0795612	0.0763021	0.0730799	0.0698945	0.0667459	0.0636342	0.0605593	0.0575212	0.0545199	0.0515555	0.0486279	0.0457371
0.226804	0.22355	0.219184	0.2146	0.210052	0.205541	0.201066	0.196629	0.192228	0.187865	0.183538	0.179247	0.174994	0.170778	0.166598	0.162455	0.158349	0.15428	0.150247	0.146252	0.142293	0.138371	0.134486	0.130638	0.126827	0.123052	0.119314	0.115613	0.111949	0.108322	0.104731	0.101178	0.0976608	0.0941808	0.0907377	0.0873313	0.0839618	0.0806291	0.0773332	0.0740742	0.070852	0.0676666	0.064518	0.0614063	0.0583314	0.0552933	0.052292	0.0493276	0.0463999	0.0435092
0.224539	0.221285	0.21692	0.212335	0.207787	0.203276	0.198802	0.194364	0.189964	0.1856	0.181273	0.176983	0.172729	0.168513	0.164333	0.16019	0.156084	0.152015	0.147983	0.143987	0.140028	0.136106	0.132221	0.128373	0.124562	0.120787	0.117049	0.113348	0.109684	0.106057	0.102467	0.0989129	0.0953961	0.0919161	0.0884729	0.0850666	0.081697	0.0783643	0.0750685	0.0718094	0.0685872	0.0654018	0.0622533	0.0591415	0.0560666	0.0530285	0.0500272	0.0470628	0.0441352	0.0412444
0.222238	0.218984	0.214618	0.210033	0.205485	0.200974	0.1965	0.192063	0.187662	0.183298	0.178971	0.174681	0.170428	0.166211	0.162032	0.157889	0.153783	0.149713	0.145681	0.141686	0.137727	0.133805	0.12992	0.126072	0.12226	0.118486	0.114748	0.111047	0.107383	0.103755	0.100165	0.0966113	0.0930945	0.0896145	0.0861713	0.082765	0.0793955	0.0760628	0.0727669	0.0695078	0.0662856	0.0631002	0.0599517	0.0568399	0.053765	0.0507269	0.0477257	0.0447612	0.0418336	0.0389428
0.219899	0.216645	0.21228	0.207695	0.203147	0.198636	0.194162	0.189724	0.185324	0.18096	0.176633	0.172343	0.168089	0.163873	0.159693	0.15555	0.151444	0.147375	0.143343	0.139347	0.135388	0.131467	0.127581	0.123733	0.119922	0.116147	0.112409	0.108708	0.105044	0.101417	0.0978265	0.0942729	0.0907561	0.0872761	0.0838329	0.0804266	0.077057	0.0737244	0.0704285	0.0671694	0.0639472	0.0607618	0.0576133	0.0545015	0.0514266	0.0483885	0.0453872	0.0424228	0.0394952	0.0366044
0.217524	0.21427	0.209904	0.20532	0.200772	0.196261	0.191786	0.187349	0.182948	0.178585	0.174258	0.169967	0.165714	0.161498	0.157318	0.153175	0.149069	0.145	0.140967	0.136972	0.133013	0.129091	0.125206	0.121358	0.117547	0.113772	0.110034	0.106333	0.102669	0.0990418	0.0954513	0.0918977	0.0883808	0.0849008	0.0814577	0.0780513	0.0746818	0.0713491	0.0680532	0.0647942	0.061572	0.0583866	0.055238	0.0521263	0.0490514	0.0460133	0.043012	0.0400476	0.03712	0.0342292
0.215112	0.211858	0.207492	0.202908	0.19836	0.193849	0.189374	0.184937	0.180536	0.176172	0.171845	0.167555	0.163302	0.159086	0.154906	0.150763	0.146657	0.142588	0.138555	0.13456	0.130601	0.126679	0.122794	0.118946	0.115134	0.11136	0.107622	0.103921	0.100257	0.0966297	0.0930392	0.0894856	0.0859688	0.0824888	0.0790456	0.0756393	0.0722697	0.0689371	0.0656412	0.0623821	0.0591599	0.0559745	0.052826	0.0497142	0.0466393	0.0436012	0.0405999	0.0376355	0.0347079	0.0318171
0.212663	0.209409	0.205044	0.200459	0.195911	0.1914	0.186925	0.182488	0.178087	0.173724	0.169397	0.165106	0.160853	0.156637	0.152457	0.148314	0.144208	0.140139	0.136106	0.132111	0.128152	0.12423	0.120345	0.116497	0.112686	0.108911	0.105173	0.101472	0.0978081	0.0941808	0.0905904	0.0870367	0.0835199	0.0800399	0.0765967	0.0731904	0.0698209	0.0664882	0.0631923	0.0599333	0.056711	0.0535256	0.0503771	0.0472653	0.0441904	0.0411523	0.0381511	0.0351866	0.032259	0.0293682
0.210178	0.206924	0.202558	0.197973	0.193425	0.188914	0.18444	0.180002	0.175602	0.171238	0.166911	0.162621	0.158367	0.154151	0.149971	0.145828	0.141722	0.137653	0.133621	0.129625	0.125667	0.121745	0.11786	0.114011	0.1102	0.106425	0.102687	0.0989865	0.0953224	0.0916951	0.0881047	0.084551	0.0810342	0.0775542	0.074111	0.0707047	0.0673352	0.0640025	0.0607066	0.0574475	0.0542253	0.0510399	0.0478914	0.0447796	0.0417047	0.0386666	0.0356654	0.0327009	0.0297733	0.0268825
0.207655	0.204401	0.200035	0.195451	0.190903	0.186392	0.181917	0.17748	0.173079	0.168715	0.164388	0.160098	0.155845	0.151628	0.147449	0.143306	0.1392	0.135131	0.131098	0.127103	0.123144	0.119222	0.115337	0.111489	0.107677	0.103903	0.100165	0.096464	0.0927999	0.0891726	0.0855821	0.0820285	0.0785116	0.0750317	0.0715885	0.0681821	0.0648126	0.0614799	0.0581841	0.054925	0.0517028	0.0485174	0.0453688	0.0422571	0.0391822	0.0361441	0.0331428	0.0301784	0.0272508	0.02436
0.205096	0.201842	0.197476	0.192891	0.188343	0.183832	0.179358	0.17492	0.17052	0.166156	0.161829	0.157539	0.153286	0.149069	0.144889	0.140746	0.13664	0.132571	0.128539	0.124543	0.120585	0.116663	0.112778	0.108929	0.105118	0.101343	0.0976056	0.0939046	0.0902405	0.0866132	0.0830228	0.0794691	0.0759523	0.0724723	0.0690291	0.0656228	0.0622533	0.0589206	0.0556247	0.0523656	0.0491434	0.045958	0.0428095	0.0396977	0.0366228	0.0335847	0.0305835	0.027619	0.0246914	0.0218006
0.202499	0.199245	0.19488	0.190295	0.185747	0.181236	0.176762	0.172324	0.167924	0.16356	0.159233	0.154943	0.150689	0.146473	0.142293	0.13815	0.134044	0.129975	0.125943	0.121947	0.117988	0.114067	0.110181	0.106333	0.102522	0.0987472	0.0950094	0.0913085	0.0876443	0.084017	0.0804266	0.0768729	0.0733561	0.0698761	0.0664329	0.0630266	0.0596571	0.0563244	0.0530285	0.0497695	0.0465472	0.0433618	0.0402133	0.0371015	0.0340266	0.0309885	0.0279873	0.0250228	0.0220952	0.0192044
0.199866	0.196612	0.192247	0.187662	0.183114	0.178603	0.174129	0.169691	0.165291	0.160927	0.1566	0.15231	0.148056	0.14384	0.13966	0.135517	0.131411	0.127342	0.12331	0.119314	0.115355	0.111434	0.107548	0.1037	0.0998888	0.0961142	0.0923764	0.0886754	0.0850113	0.081384	0.0777936	0.0742399	0.0707231	0.0672431	0.0637999	0.0603936	0.0570241	0.0536914	0.0503955	0.0471364	0.0439142	0.0407288	0.0375803	0.0344685	0.0313936	0.0283555	0.0253543	0.0223898	0.0194622	0.0165714
0.197197	0.193943	0.189577	0.184992	0.180444	0.175933	0.171459	0.167021	0.162621	0.158257	0.15393	0.14964	0.145386	0.14117	0.13699	0.132847	0.128741	0.124672	0.12064	0.116644	0.112686	0.108764	0.104879	0.10103	0.0972189	0.0934443	0.0897066	0.0860056	0.0823415	0.0787142	0.0751237	0.0715701	0.0680532	0.0645733	0.0611301	0.0577237	0.0543542	0.0510215	0.0477257	0.0444666	0.0412444	0.038059	0.0349104	0.0317987	0.0287238	0.0256857	0.0226844	0.01972	0.0167924	0.0139016
0.19449	0.191236	0.18687	0.182285	0.177738	0.173226	0.168752	0.164315	0.159914	0.15555	0.151223	0.146933	0.14268	0.138463	0.134284	0.130141	0.126035	0.121966	0.117933	0.113938	0.109979	0.106057	0.102172	0.0983237	0.0945123	0.0907377	0.0869999	0.0832989	0.0796348	0.0760075	0.0724171	0.0688634	0.0653466	0.0618666	0.0584234	0.0550171	0.0516476	0.0483149	0.045019	0.0417599	0.0385377	0.0353523	0.0322038	0.029092	0.0260171	0.022979	0.0199778	0.0170133	0.0140857	0.0111949
0.191746	0.188492	0.184127	0.179542	0.174994	0.170483	0.166009	0.161571	0.157171	0.152807	0.14848	0.14419	0.139936	0.13572	0.13154	0.127397	0.123291	0.119222	0.11519	0.111194	0.107235	0.103314	0.0994284	0.0955802	0.0917688	0.0879942	0.0842564	0.0805555	0.0768913	0.073264	0.0696736	0.0661199	0.0626031	0.0591231	0.0556799	0.0522736	0.0489041	0.0455714	0.0422755	0.0390165	0.0357942	0.0326088	0.0294603	0.0263485	0.0232736	0.0202355	0.0172343	0.0142698	0.0113422	0.00845142
0.188966	0.185712	0.181346	0.176762	0.172214	0.167703	0.163228	0.158791	0.15439	0.150026	0.145699	0.141409	0.137156	0.13294	0.12876	0.124617	0.120511	0.116442	0.112409	0.108414	0.104455	0.100533	0.0966481	0.0927999	0.0889885	0.0852139	0.0814761	0.0777751	0.074111	0.0704837	0.0668932	0.0633396	0.0598228	0.0563428	0.0528996	0.0494933	0.0461238	0.0427911	0.0394952	0.0362361	0.0330139	0.0298285	0.02668	0.0235682	0.0204933	0.0174552	0.0144539	0.0114895	0.00856189	0.0056711
0.186149	0.182895	0.178529	0.173945	0.169397	0.164886	0.160411	0.155974	0.151573	0.147209	0.142882	0.138592	0.134339	0.130122	0.125943	0.1218	0.117694	0.113625	0.109592	0.105597	0.101638	0.0977161	0.093831	0.0899827	0.0861713	0.0823967	0.0786589	0.074958	0.0712939	0.0676666	0.0640761	0.0605225	0.0570056	0.0535256	0.0500825	0.0466761	0.0433066	0.0399739	0.036678	0.033419	0.0301968	0.0270114	0.0238628	0.0207511	0.0176762	0.0146381	0.0116368	0.00867237	0.00574475	0.00285396
0.183295	0.180041	0.175675	0.171091	0.166543	0.162032	0.157557	0.15312	0.148719	0.144355	0.140028	0.135738	0.131485	0.127268	0.123089	0.118946	0.11484	0.110771	0.106738	0.102743	0.098784	0.0948621	0.090977	0.0871288	0.0833174	0.0795428	0.075805	0.072104	0.0684399	0.0648126	0.0612221	0.0576685	0.0541517	0.0506717	0.0472285	0.0438222	0.0404526	0.03712	0.0338241	0.030565	0.0273428	0.0241574	0.0210089	0.0178971	0.0148222	0.0117841	0.00878285	0.00581841	0.00289079	8.06188e-20
0.180404	0.17715	0.172785	0.1682	0.163652	0.159141	0.154666	0.150229	0.145828	0.141465	0.137138	0.132847	0.128594	0.124378	0.120198	0.116055	0.111949	0.10788	0.103847	0.0998519	0.0958932	0.0919713	0.0880862	0.084238	0.0804266	0.076652	0.0729142	0.0692132	0.0655491	0.0619218	0.0583314	0.0547777	0.0512609	0.0477809	0.0443377	0.0409314	0.0375619	0.0342292	0.0309333	0.0276743	0.024452	0.0212666	0.0181181	0.0150063	0.0119314	0.00889332	0.00589206	0.00292762	-1.73822e-19	-0.00289079
0.177477	0.174223	0.169857	0.165272	0.160724	0.156213	0.151739	0.147301	0.142901	0.138537	0.13421	0.12992	0.125667	0.12145	0.11727	0.113127	0.109021	0.104952	0.10092	0.0969243	0.0929656	0.0890437	0.0851586	0.0813104	0.0774989	0.0737244	0.0699866	0.0662856	0.0626215	0.0589942	0.0554037	0.0518501	0.0483333	0.0448533	0.0414101	0.0380038	0.0346342	0.0313015	0.0280057	0.0247466	0.0215244	0.018339	0.0151905	0.0120787	0.0090038	0.00596571	0.00296444	-3.57738e-20	-0.00292762	-0.00581841
0.174512	0.171258	0.166892	0.162308	0.15776	0.153249	0.148774	0.144337	0.139936	0.135573	0.131246	0.126955	0.122702	0.118486	0.114306	0.110163	0.106057	0.101988	0.0979554	0.0939599	0.0900012	0.0860793	0.0821942	0.0783459	0.0745345	0.0707599	0.0670221	0.0633212	0.0596571	0.0560298	0.0524393	0.0488857	0.0453688	0.0418888	0.0384457	0.0350393	0.0316698	0.0283371	0.0250412	0.0217822	0.01856	0.0153746	0.012226	0.00911427	0.00603936	0.00300127	3.68598e-20	-0.00296444	-0.00589206	-0.00878285
0.171511	0.168257	0.163891	0.159306	0.154759	0.150247	0.145773	0.141336	0.136935	0.132571	0.128244	0.123954	0.119701	0.115484	0.111305	0.107162	0.103056	0.0989865	0.0949542	0.0909586	0.0869999	0.083078	0.0791929	0.0753447	0.0715332	0.0677586	0.0640209	0.0603199	0.0566558	0.0530285	0.049438	0.0458844	0.0423676	0.0388876	0.0354444	0.0320381	0.0286685	0.0253358	0.02204	0.0187809	0.0155587	0.0123733	0.00922475	0.00611301	0.00303809	1.74908e-19	-0.00300127	-0.00596571	-0.00889332	-0.0117841
0.168473	0.165219	0.160853	0.156268	0.15172	0.147209	0.142735	0.138298	0.133897	0.129533	0.125206	0.120916	0.116663	0.112446	0.108267	0.104124	0.100018	0.0959484	0.0919161	0.0879205	0.0839618	0.0800399	0.0761548	0.0723066	0.0684952	0.0647206	0.0609828	0.0572818	0.0536177	0.0499904	0.0463999	0.0428463	0.0393295	0.0358495	0.0324063	0.029	0.0256304	0.0222977	0.0190019	0.0157428	0.0125206	0.00933523	0.00618666	0.00307492	2.80249e-19	-0.00303809	-0.00603936	-0.0090038	-0.0119314	-0.0148222
0.165398	0.162144	0.157778	0.153193	0.148646	0.144134	0.13966	0.135223	0.130822	0.126458	0.122131	0.117841	0.113588	0.109371	0.105192	0.101049	0.0969427	0.0928735	0.0888412	0.0848456	0.0808869	0.076965	0.0730799	0.0692317	0.0654202	0.0616456	0.0579079	0.0542069	0.0505428	0.0469155	0.043325	0.0397714	0.0362546	0.0327746	0.0293314	0.025925	0.0225555	0.0192228	0.015927	0.0126679	0.0094457	0.00626031	0.00311174	-1.66348e-19	-0.00307492	-0.00611301	-0.00911427	-0.0120787	-0.0150063	-0.0178971
0.162286	0.159032	0.154666	0.150082	0.145534	0.141023	0.136548	0.132111	0.12771	0.123347	0.11902	0.114729	0.110476	0.10626	0.10208	0.097937	0.093831	0.0897618	0.0857294	0.0817339	0.0777751	0.0738532	0.0699682	0.0661199	0.0623085	0.0585339	0.0547961	0.0510952	0.0474311	0.0438038	0.0402133	0.0366596	0.0331428	0.0296628	0.0262196	0.0228133	0.0194438	0.0161111	0.0128152	0.00955618	0.00633396	0.00314857	3.19409e-22	-0.00311174	-0.00618666	-0.00922475	-0.012226	-0.0151905	-0.0181181	-0.0210089
0.159138	0.155884	0.151518	0.146933	0.142385	0.137874	0.1334	0.128962	0.124562	0.120198	0.115871	0.111581	0.107327	0.103111	0.0989313	0.0947885	0.0906824	0.0866132	0.0825808	0.0785853	0.0746266	0.0707047	0.0668196	0.0629713	0.0591599	0.0553853	0.0516476	0.0479466	0.0442825	0.0406552	0.0370647	0.0335111	0.0299942	0.0265143	0.0230711	0.0196647	0.0162952	0.0129625	0.00966665	0.00640761	0.00318539	1.0566e-19	-0.00314857	-0.00626031	-0.00933523	-0.0123733	-0.0153746	-0.018339	-0.0212666	-0.0241574
0.155952	0.152698	0.148333	0.143748	0.1392	0.134689	0.130214	0.125777	0.121376	0.117013	0.112686	0.108395	0.104142	0.0999256	0.0957459	0.0916031	0.087497	0.0834278	0.0793955	0.0753999	0.0714412	0.0675193	0.0636342	0.059786	0.0559745	0.0521999	0.0484622	0.0447612	0.0410971	0.0374698	0.0338793	0.0303257	0.0268089	0.0233289	0.0198857	0.0164793	0.0131098	0.00977713	0.00648126	0.00322222	-8.33657e-20	-0.00318539	-0.00633396	-0.0094457	-0.0125206	-0.0155587	-0.01856	-0.0215244	-0.024452	-0.0273428
0.15273	0.149476	0.14511	0.140526	0.135978	0.131467	0.126992	0.122555	0.118154	0.11379	0.109463	0.105173	0.10092	0.0967034	0.0925237	0.0883808	0.0842748	0.0802056	0.0761732	0.0721777	0.068219	0.0642971	0.060412	0.0565637	0.0527523	0.0489777	0.0452399	0.041539	0.0378749	0.0342476	0.0306571	0.0271035	0.0235866	0.0201066	0.0166635	0.0132571	0.00988761	0.00655491	0.00325904	-1.00678e-19	-0.00322222	-0.00640761	-0.00955618	-0.0126679	-0.0157428	-0.0187809	-0.0217822	-0.0247466	-0.0276743	-0.030565
0.149471	0.146217	0.141851	0.137266	0.132719	0.128207	0.123733	0.119296	0.114895	0.110531	0.106204	0.101914	0.0976608	0.0934443	0.0892646	0.0851218	0.0810158	0.0769466	0.0729142	0.0689186	0.0649599	0.061038	0.0571529	0.0533047	0.0494933	0.0457187	0.0419809	0.03828	0.0346158	0.0309885	0.0273981	0.0238444	0.0203276	0.0168476	0.0134044	0.00999808	0.00662856	0.00329587	7.00783e-20	-0.00325904	-0.00648126	-0.00966665	-0.0128152	-0.015927	-0.0190019	-0.02204	-0.0250412	-0.0280057	-0.0309333	-0.0338241
0.146175	0.142921	0.138555	0.133971	0.129423	0.124912	0.120437	0.116	0.111599	0.107235	0.102908	0.0986183	0.094365	0.0901485	0.0859688	0.0818259	0.0777199	0.0736507	0.0696183	0.0656228	0.061664	0.0577421	0.0538571	0.0500088	0.0461974	0.0424228	0.038685	0.0349841	0.03132	0.0276927	0.0241022	0.0205485	0.0170317	0.0135517	0.0101086	0.00670221	0.00333269	-2.82485e-19	-0.00329587	-0.00655491	-0.00977713	-0.0129625	-0.0161111	-0.0192228	-0.0222977	-0.0253358	-0.0283371	-0.0313015	-0.0342292	-0.03712
0.142842	0.139588	0.135223	0.130638	0.12609	0.121579	0.117105	0.112667	0.108267	0.103903	0.0995757	0.0952856	0.0910323	0.0868158	0.0826361	0.0784932	0.0743872	0.070318	0.0662856	0.0622901	0.0583314	0.0544095	0.0505244	0.0466761	0.0428647	0.0390901	0.0353523	0.0316514	0.0279873	0.02436	0.0207695	0.0172159	0.013699	0.010219	0.00677586	0.00336952	1.17223e-19	-0.00333269	-0.00662856	-0.00988761	-0.0131098	-0.0162952	-0.0194438	-0.0225555	-0.0256304	-0.0286685	-0.0316698	-0.0346342	-0.0375619	-0.0404526
0.139473	0.136219	0.131853	0.127268	0.12272	0.118209	0.113735	0.109298	0.104897	0.100533	0.0962062	0.0919161	0.0876627	0.0834462	0.0792666	0.0751237	0.0710177	0.0669485	0.0629161	0.0589206	0.0549618	0.0510399	0.0471549	0.0433066	0.0394952	0.0357206	0.0319828	0.0282819	0.0246177	0.0209904	0.0174	0.0138463	0.0103295	0.00684952	0.00340634	9.17343e-20	-0.00336952	-0.00670221	-0.00999808	-0.0132571	-0.0164793	-0.0196647	-0.0228133	-0.025925	-0.029	-0.0320381	-0.0350393	-0.0380038	-0.0409314	-0.0438222
0.136067	0.132813	0.128447	0.123862	0.119314	0.114803	0.110329	0.105891	0.101491	0.0971269	0.0927999	0.0885097	0.0842564	0.0800399	0.0758602	0.0717174	0.0676113	0.0635421	0.0595098	0.0555142	0.0515555	0.0476336	0.0437485	0.0399003	0.0360888	0.0323142	0.0285765	0.0248755	0.0212114	0.0175841	0.0139936	0.01044	0.00692317	0.00344317	1.97075e-19	-0.00340634	-0.00677586	-0.0101086	-0.0134044	-0.0166635	-0.0198857	-0.0230711	-0.0262196	-0.0293314	-0.0324063	-0.0354444	-0.0384457	-0.0414101	-0.0443377	-0.0472285
0.132623	0.129369	0.125004	0.120419	0.115871	0.11136	0.106886	0.102448	0.0980475	0.0936837	0.0893567	0.0850666	0.0808132	0.0765967	0.0724171	0.0682742	0.0641682	0.060099	0.0560666	0.052071	0.0481123	0.0441904	0.0403053	0.0364571	0.0326457	0.0288711	0.0251333	0.0214324	0.0177682	0.0141409	0.0105505	0.00699682	0.00348	7.34641e-20	-0.00344317	-0.00684952	-0.010219	-0.0135517	-0.0168476	-0.0201066	-0.0233289	-0.0265143	-0.0296628	-0.0327746	-0.0358495	-0.0388876	-0.0418888	-0.0448533	-0.0477809	-0.0506717
0.129143	0.125889	0.121524	0.116939	0.112391	0.10788	0.103406	0.0989681	0.0945675	0.0902037	0.0858767	0.0815866	0.0773332	0.0731167	0.0689371	0.0647942	0.0606882	0.056619	0.0525866	0.048591	0.0446323	0.0407104	0.0368254	0.0329771	0.0291657	0.0253911	0.0216533	0.0179524	0.0142882	0.0106609	0.00707047	0.00351682	4.79752e-20	-0.00348	-0.00692317	-0.0103295	-0.013699	-0.0170317	-0.0203276	-0.0235866	-0.0268089	-0.0299942	-0.0331428	-0.0362546	-0.0393295	-0.0423676	-0.0453688	-0.0483333	-0.0512609	-0.0541517
0.125627	0.122373	0.118007	0.113422	0.108874	0.104363	0.0998888	0.0954513	0.0910507	0.0866869	0.0823599	0.0780697	0.0738164	0.0695999	0.0654202	0.0612774	0.0571714	0.0531022	0.0490698	0.0450742	0.0411155	0.0371936	0.0333085	0.0294603	0.0256489	0.0218743	0.0181365	0.0144355	0.0107714	0.00714412	0.00355365	-1.08344e-19	-0.00351682	-0.00699682	-0.01044	-0.0138463	-0.0172159	-0.0205485	-0.0238444	-0.0271035	-0.0303257	-0.0335111	-0.0366596	-0.0397714	-0.0428463	-0.0458844	-0.0488857	-0.0518501	-0.0547777	-0.0576685
0.122073	0.118819	0.114453	0.109868	0.105321	0.100809	0.0963351	0.0918977	0.087497	0.0831332	0.0788062	0.0745161	0.0702628	0.0660463	0.0618666	0.0577237	0.0536177	0.0495485	0.0455161	0.0415206	0.0375619	0.03364	0.0297549	0.0259066	0.0220952	0.0183206	0.0145828	0.0108819	0.00721777	0.00359047	1.60535e-19	-0.00355365	-0.00707047	-0.0105505	-0.0139936	-0.0174	-0.0207695	-0.0241022	-0.0273981	-0.0306571	-0.0338793	-0.0370647	-0.0402133	-0.043325	-0.0463999	-0.049438	-0.0524393	-0.0554037	-0.0583314	-0.0612221
0.118482	0.115228	0.110863	0.106278	0.10173	0.0972189	0.0927446	0.0883072	0.0839066	0.0795428	0.0752158	0.0709256	0.0666723	0.0624558	0.0582761	0.0541333	0.0500272	0.045958	0.0419257	0.0379301	0.0339714	0.0300495	0.0261644	0.0223162	0.0185047	0.0147301	0.0109924	0.00729142	0.0036273	4.2162e-21	-0.00359047	-0.00714412	-0.0106609	-0.0141409	-0.0175841	-0.0209904	-0.02436	-0.0276927	-0.0309885	-0.0342476	-0.0374698	-0.0406552	-0.0438038	-0.0469155	-0.0499904	-0.0530285	-0.0560298	-0.0589942	-0.0619218	-0.0648126
0.114855	0.111601	0.107235	0.102651	0.0981027	0.0935916	0.0891173	0.0846799	0.0802793	0.0759155	0.0715885	0.0672983	0.063045	0.0588285	0.0546488	0.050506	0.0463999	0.0423307	0.0382984	0.0343028	0.0303441	0.0264222	0.0225371	0.0186889	0.0148774	0.0111028	0.00736507	0.00366412	1.74972e-19	-0.0036273	-0.00721777	-0.0107714	-0.0142882	-0.0177682	-0.0212114	-0.0246177	-0.0279873	-0.03132	-0.0346158	-0.0378749	-0.0410971	-0.0442825	-0.0474311	-0.0505428	-0.0536177	-0.0566558	-0.0596571	-0.0626215	-0.0655491	-0.0684399
0.111191	0.107937	0.103571	0.0989865	0.0944386	0.0899275	0.0854532	0.0810158	0.0766151	0.0722513	0.0679244	0.0636342	0.0593809	0.0551644	0.0509847	0.0468418	0.0427358	0.0386666	0.0346342	0.0306387	0.02668	0.0227581	0.018873	0.0150247	0.0112133	0.00743872	0.00370095	-1.44884e-19	-0.00366412	-0.00729142	-0.0108819	-0.0144355	-0.0179524	-0.0214324	-0.0248755	-0.0282819	-0.0316514	-0.0349841	-0.03828	-0.041539	-0.0447612	-0.0479466	-0.0510952	-0.0542069	-0.0572818	-0.0603199	-0.0633212	-0.0662856	-0.0692132	-0.072104
0.10749	0.104236	0.0998703	0.0952856	0.0907377	0.0862266	0.0817523	0.0773148	0.0729142	0.0685504	0.0642234	0.0599333	0.0556799	0.0514634	0.0472837	0.0431409	0.0390349	0.0349657	0.0309333	0.0269377	0.022979	0.0190571	0.015172	0.0113238	0.00751237	0.00373777	-3.01203e-19	-0.00370095	-0.00736507	-0.0109924	-0.0145828	-0.0181365	-0.0216533	-0.0251333	-0.0285765	-0.0319828	-0.0353523	-0.038685	-0.0419809	-0.0452399	-0.0484622	-0.0516476	-0.0547961	-0.0579079	-0.0609828	-0.0640209	-0.0670221	-0.0699866	-0.0729142	-0.075805
0.103752	0.100498	0.0961326	0.0915478	0.0869999	0.0824888	0.0780145	0.073577	0.0691764	0.0648126	0.0604856	0.0561955	0.0519422	0.0477257	0.043546	0.0394031	0.0352971	0.0312279	0.0271955	0.0232	0.0192412	0.0153193	0.0114343	0.00758602	0.0037746	-3.92106e-19	-0.00373777	-0.00743872	-0.0111028	-0.0147301	-0.0183206	-0.0218743	-0.0253911	-0.0288711	-0.0323142	-0.0357206	-0.0390901	-0.0424228	-0.0457187	-0.0489777	-0.0521999	-0.0553853	-0.0585339	-0.0616456	-0.0647206	-0.0677586	-0.0707599	-0.0737244	-0.076652	-0.0795428
0.0999777	0.0967237	0.092358	0.0877732	0.0832253	0.0787142	0.0742399	0.0698025	0.0654018	0.061038	0.056711	0.0524209	0.0481676	0.0439511	0.0397714	0.0356285	0.0315225	0.0274533	0.0234209	0.0194254	0.0154666	0.0115447	0.00765967	0.00381142	3.67384e-19	-0.0037746	-0.00751237	-0.0112133	-0.0148774	-0.0185047	-0.0220952	-0.0256489	-0.0291657	-0.0326457	-0.0360888	-0.0394952	-0.0428647	-0.0461974	-0.0494933	-0.0527523	-0.0559745	-0.0591599	-0.0623085	-0.0654202	-0.0684952	-0.0715332	-0.0745345	-0.0774989	-0.0804266	-0.0833174
0.0961663	0.0929123	0.0885466	0.0839618	0.0794139	0.0749028	0.0704285	0.065991	0.0615904	0.0572266	0.0528996	0.0486095	0.0443561	0.0401396	0.03596	0.0318171	0.0277111	0.0236419	0.0196095	0.0156139	0.0116552	0.00773332	0.00384825	-7.5125e-20	-0.00381142	-0.00758602	-0.0113238	-0.0150247	-0.0186889	-0.0223162	-0.0259066	-0.0294603	-0.0329771	-0.0364571	-0.0399003	-0.0433066	-0.0466761	-0.0500088	-0.0533047	-0.0565637	-0.059786	-0.0629713	-0.0661199	-0.0692317	-0.0723066	-0.0753447	-0.0783459	-0.0813104	-0.084238	-0.0871288
0.092318	0.089064	0.0846983	0.0801135	0.0755656	0.0710545	0.0665802	0.0621428	0.0577421	0.0533783	0.0490514	0.0447612	0.0405079	0.0362914	0.0321117	0.0279689	0.0238628	0.0197936	0.0157612	0.0117657	0.00780697	0.00388507	9.56311e-20	-0.00384825	-0.00765967	-0.0114343	-0.015172	-0.018873	-0.0225371	-0.0261644	-0.0297549	-0.0333085	-0.0368254	-0.0403053	-0.0437485	-0.0471549	-0.0505244	-0.0538571	-0.0571529	-0.060412	-0.0636342	-0.0668196	-0.0699682	-0.0730799	-0.0761548	-0.0791929	-0.0821942	-0.0851586	-0.0880862	-0.090977
0.088433	0.085179	0.0808132	0.0762285	0.0716805	0.0671694	0.0626952	0.0582577	0.0538571	0.0494933	0.0451663	0.0408761	0.0366228	0.0324063	0.0282266	0.0240838	0.0199778	0.0159086	0.0118762	0.00788062	0.0039219	3.31802e-19	-0.00388507	-0.00773332	-0.0115447	-0.0153193	-0.0190571	-0.0227581	-0.0264222	-0.0300495	-0.03364	-0.0371936	-0.0407104	-0.0441904	-0.0476336	-0.0510399	-0.0544095	-0.0577421	-0.061038	-0.0642971	-0.0675193	-0.0707047	-0.0738532	-0.076965	-0.0800399	-0.083078	-0.0860793	-0.0890437	-0.0919713	-0.0948621
0.0845111	0.0812571	0.0768913	0.0723066	0.0677586	0.0632475	0.0587733	0.0543358	0.0499352	0.0455714	0.0412444	0.0369542	0.0327009	0.0284844	0.0243047	0.0201619	0.0160559	0.0119867	0.00795428	0.00395873	-5.34691e-20	-0.0039219	-0.00780697	-0.0116552	-0.0154666	-0.0192412	-0.022979	-0.02668	-0.0303441	-0.0339714	-0.0375619	-0.0411155	-0.0446323	-0.0481123	-0.0515555	-0.0549618	-0.0583314	-0.061664	-0.0649599	-0.068219	-0.0714412	-0.0746266	-0.0777751	-0.0808869	-0.0839618	-0.0869999	-0.0900012	-0.0929656	-0.0958932	-0.098784
0.0805523	0.0772984	0.0729326	0.0683478	0.0637999	0.0592888	0.0548145	0.0503771	0.0459764	0.0416126	0.0372857	0.0329955	0.0287422	0.0245257	0.020346	0.0162032	0.0120971	0.00802793	0.00399555	-1.44373e-19	-0.00395873	-0.00788062	-0.0117657	-0.0156139	-0.0194254	-0.0232	-0.0269377	-0.0306387	-0.0343028	-0.0379301	-0.0415206	-0.0450742	-0.048591	-0.052071	-0.0555142	-0.0589206	-0.0622901	-0.0656228	-0.0689186	-0.0721777	-0.0753999	-0.0785853	-0.0817339	-0.0848456	-0.0879205	-0.0909586	-0.0939599	-0.0969243	-0.0998519	-0.102743
0.0765568	0.0733028	0.0689371	0.0643523	0.0598044	0.0552933	0.050819	0.0463815	0.0419809	0.0376171	0.0332901	0.029	0.0247466	0.0205301	0.0163505	0.0122076	0.00810158	0.00403238	2.88043e-19	-0.00399555	-0.00795428	-0.0118762	-0.0157612	-0.0196095	-0.0234209	-0.0271955	-0.0309333	-0.0346342	-0.0382984	-0.0419257	-0.0455161	-0.0490698	-0.0525866	-0.0560666	-0.0595098	-0.0629161	-0.0662856	-0.0696183	-0.0729142	-0.0761732	-0.0793955	-0.0825808	-0.0857294	-0.0888412	-0.0919161	-0.0949542	-0.0979554	-0.10092	-0.103847	-0.106738
0.0725244	0.0692704	0.0649047	0.0603199	0.055772	0.0512609	0.0467866	0.0423492	0.0379485	0.0335847	0.0292577	0.0249676	0.0207143	0.0164978	0.0123181	0.00817523	0.0040692	-1.62643e-19	-0.00403238	-0.00802793	-0.0119867	-0.0159086	-0.0197936	-0.0236419	-0.0274533	-0.0312279	-0.0349657	-0.0386666	-0.0423307	-0.045958	-0.0495485	-0.0531022	-0.056619	-0.060099	-0.0635421	-0.0669485	-0.070318	-0.0736507	-0.0769466	-0.0802056	-0.0834278	-0.0866132	-0.0897618	-0.0928735	-0.0959484	-0.0989865	-0.101988	-0.104952	-0.10788	-0.110771
0.0684552	0.0652012	0.0608355	0.0562507	0.0517028	0.0471917	0.0427174	0.03828	0.0338793	0.0295155	0.0251885	0.0208984	0.0166451	0.0124286	0.00824888	0.00410603	7.3528e-20	-0.0040692	-0.00810158	-0.0120971	-0.0160559	-0.0199778	-0.0238628	-0.0277111	-0.0315225	-0.0352971	-0.0390349	-0.0427358	-0.0463999	-0.0500272	-0.0536177	-0.0571714	-0.0606882	-0.0641682	-0.0676113	-0.0710177	-0.0743872	-0.0777199	-0.0810158	-0.0842748	-0.087497	-0.0906824	-0.093831	-0.0969427	-0.100018	-0.103056	-0.106057	-0.109021	-0.111949	-0.11484
0.0643492	0.0610952	0.0567295	0.0521447	0.0475968	0.0430857	0.0386114	0.0341739	0.0297733	0.0254095	0.0210825	0.0167924	0.012539	0.00832253	0.00414285	-1.73758e-20	-0.00410603	-0.00817523	-0.0122076	-0.0162032	-0.0201619	-0.0240838	-0.0279689	-0.0318171	-0.0356285	-0.0394031	-0.0431409	-0.0468418	-0.050506	-0.0541333	-0.0577237	-0.0612774	-0.0647942	-0.0682742	-0.0717174	-0.0751237	-0.0784932	-0.0818259	-0.0851218	-0.0883808	-0.0916031	-0.0947885	-0.097937	-0.101049	-0.104124	-0.107162	-0.110163	-0.113127	-0.116055	-0.118946
0.0602063	0.0569523	0.0525866	0.0480018	0.0434539	0.0389428	0.0344685	0.0300311	0.0256304	0.0212666	0.0169397	0.0126495	0.00839618	0.00417968	-7.29722e-19	-0.00414285	-0.00824888	-0.0123181	-0.0163505	-0.020346	-0.0243047	-0.0282266	-0.0321117	-0.03596	-0.0397714	-0.043546	-0.0472837	-0.0509847	-0.0546488	-0.0582761	-0.0618666	-0.0654202	-0.0689371	-0.0724171	-0.0758602	-0.0792666	-0.0826361	-0.0859688	-0.0892646	-0.0925237	-0.0957459	-0.0989313	-0.10208	-0.105192	-0.108267	-0.111305	-0.114306	-0.11727	-0.120198	-0.123089
0.0560266	0.0527727	0.0484069	0.0438222	0.0392742	0.0347631	0.0302889	0.0258514	0.0214508	0.017087	0.01276	0.00846983	0.0042165	-2.31891e-19	-0.00417968	-0.00832253	-0.0124286	-0.0164978	-0.0205301	-0.0245257	-0.0284844	-0.0324063	-0.0362914	-0.0401396	-0.0439511	-0.0477257	-0.0514634	-0.0551644	-0.0588285	-0.0624558	-0.0660463	-0.0695999	-0.0731167	-0.0765967	-0.0800399	-0.0834462	-0.0868158	-0.0901485	-0.0934443	-0.0967034	-0.0999256	-0.103111	-0.10626	-0.109371	-0.112446	-0.115484	-0.118486	-0.12145	-0.124378	-0.127268
0.0518101	0.0485562	0.0441904	0.0396057	0.0350577	0.0305466	0.0260723	0.0216349	0.0172343	0.0128705	0.00854348	0.00425333	2.00525e-19	-0.0042165	-0.00839618	-0.012539	-0.0166451	-0.0207143	-0.0247466	-0.0287422	-0.0327009	-0.0366228	-0.0405079	-0.0443561	-0.0481676	-0.0519422	-0.0556799	-0.0593809	-0.063045	-0.0666723	-0.0702628	-0.0738164	-0.0773332	-0.0808132	-0.0842564	-0.0876627	-0.0910323	-0.094365	-0.0976608	-0.10092	-0.104142	-0.107327	-0.110476	-0.113588	-0.116663	-0.119701	-0.122702	-0.125667	-0.128594	-0.131485
0.0475568	0.0443028	0.0399371	0.0353523	0.0308044	0.0262933	0.021819	0.0173816	0.0129809	0.00861713	0.00429015	-1.19331e-19	-0.00425333	-0.00846983	-0.0126495	-0.0167924	-0.0208984	-0.0249676	-0.029	-0.0329955	-0.0369542	-0.0408761	-0.0447612	-0.0486095	-0.0524209	-0.0561955	-0.0599333	-0.0636342	-0.0672983	-0.0709256	-0.0745161	-0.0780697	-0.0815866	-0.0850666	-0.0885097	-0.0919161	-0.0952856	-0.0986183	-0.101914	-0.105173	-0.108395	-0.111581	-0.114729	-0.117841	-0.120916	-0.123954	-0.126955	-0.12992	-0.132847	-0.135738
0.0432667	0.0400127	0.0356469	0.0310622	0.0265143	0.0220031	0.0175289	0.0130914	0.00869078	0.00432698	-1.39901e-20	-0.00429015	-0.00854348	-0.01276	-0.0169397	-0.0210825	-0.0251885	-0.0292577	-0.0332901	-0.0372857	-0.0412444	-0.0451663	-0.0490514	-0.0528996	-0.056711	-0.0604856	-0.0642234	-0.0679244	-0.0715885	-0.0752158	-0.0788062	-0.0823599	-0.0858767	-0.0893567	-0.0927999	-0.0962062	-0.0995757	-0.102908	-0.106204	-0.109463	-0.112686	-0.115871	-0.11902	-0.122131	-0.125206	-0.128244	-0.131246	-0.13421	-0.137138	-0.140028
0.0389397	0.0356857	0.03132	0.0267352	0.0221873	0.0176762	0.0132019	0.00876443	0.0043638	1.56766e-19	-0.00432698	-0.00861713	-0.0128705	-0.017087	-0.0212666	-0.0254095	-0.0295155	-0.0335847	-0.0376171	-0.0416126	-0.0455714	-0.0494933	-0.0533783	-0.0572266	-0.061038	-0.0648126	-0.0685504	-0.0722513	-0.0759155	-0.0795428	-0.0831332	-0.0866869	-0.0902037	-0.0936837	-0.0971269	-0.100533	-0.103903	-0.107235	-0.110531	-0.11379	-0.117013	-0.120198	-0.123347	-0.126458	-0.129533	-0.132571	-0.135573	-0.138537	-0.141465	-0.144355
0.0345759	0.0313219	0.0269562	0.0223714	0.0178235	0.0133124	0.00883808	0.00440063	-4.2475e-19	-0.0043638	-0.00869078	-0.0129809	-0.0172343	-0.0214508	-0.0256304	-0.0297733	-0.0338793	-0.0379485	-0.0419809	-0.0459764	-0.0499352	-0.0538571	-0.0577421	-0.0615904	-0.0654018	-0.0691764	-0.0729142	-0.0766151	-0.0802793	-0.0839066	-0.087497	-0.0910507	-0.0945675	-0.0980475	-0.101491	-0.104897	-0.108267	-0.111599	-0.114895	-0.118154	-0.121376	-0.124562	-0.12771	-0.130822	-0.133897	-0.136935	-0.139936	-0.142901	-0.145828	-0.148719
0.0301753	0.0269213	0.0225555	0.0179708	0.0134228	0.00891173	0.00443745	8.12576e-20	-0.00440063	-0.00876443	-0.0130914	-0.0173816	-0.0216349	-0.0258514	-0.0300311	-0.0341739	-0.03828	-0.0423492	-0.0463815	-0.0503771	-0.0543358	-0.0582577	-0.0621428	-0.065991	-0.0698025	-0.073577	-0.0773148	-0.0810158	-0.0846799	-0.0883072	-0.0918977	-0.0954513	-0.0989681	-0.102448	-0.105891	-0.109298	-0.112667	-0.116	-0.119296	-0.122555	-0.125777	-0.128962	-0.132111	-0.135223	-0.138298	-0.141336	-0.144337	-0.147301	-0.150229	-0.15312
0.0257378	0.0224838	0.0181181	0.0135333	0.00898539	0.00447428	1.21184e-19	-0.00443745	-0.00883808	-0.0132019	-0.0175289	-0.021819	-0.0260723	-0.0302889	-0.0344685	-0.0386114	-0.0427174	-0.0467866	-0.050819	-0.0548145	-0.0587733	-0.0626952	-0.0665802	-0.0704285	-0.0742399	-0.0780145	-0.0817523	-0.0854532	-0.0891173	-0.0927446	-0.0963351	-0.0998888	-0.103406	-0.106886	-0.110329	-0.113735	-0.117105	-0.120437	-0.123733	-0.126992	-0.130214	-0.1334	-0.136548	-0.13966	-0.142735	-0.145773	-0.148774	-0.151739	-0.154666	-0.157557
0.0212635	0.0180095	0.0136438	0.00905904	0.00451111	3.028e-20	-0.00447428	-0.00891173	-0.0133124	-0.0176762	-0.0220031	-0.0262933	-0.0305466	-0.0347631	-0.0389428	-0.0430857	-0.0471917	-0.0512609	-0.0552933	-0.0592888	-0.0632475	-0.0671694	-0.0710545	-0.0749028	-0.0787142	-0.0824888	-0.0862266	-0.0899275	-0.0935916	-0.0972189	-0.100809	-0.104363	-0.10788	-0.11136	-0.114803	-0.118209	-0.121579	-0.124912	-0.128207	-0.131467	-0.134689	-0.137874	-0.141023	-0.144134	-0.147209	-0.150247	-0.153249	-0.156213	-0.159141	-0.162032
0.0167524	0.0134984	0.00913269	0.00454793	1.68329e-19	-0.00451111	-0.00898539	-0.0134228	-0.0178235	-0.0221873	-0.0265143	-0.0308044	-0.0350577	-0.0392742	-0.0434539	-0.0475968	-0.0517028	-0.055772	-0.0598044	-0.0637999	-0.0677586	-0.0716805	-0.0755656	-0.0794139	-0.0832253	-0.0869999	-0.0907377	-0.0944386	-0.0981027	-0.10173	-0.105321	-0.108874	-0.112391	-0.115871	-0.119314	-0.12272	-0.12609	-0.129423	-0.132719	-0.135978	-0.1392	-0.142385	-0.145534	-0.148646	-0.15172	-0.154759	-0.15776	-0.160724	-0.163652	-0.166543
0.0122045	0.0089505	0.00458476	-1.84235e-19	-0.00454793	-0.00905904	-0.0135333	-0.0179708	-0.0223714	-0.0267352	-0.0310622	-0.0353523	-0.0396057	-0.0438222	-0.0480018	-0.0521447	-0.0562507	-0.0603199	-0.0643523	-0.0683478	-0.0723066	-0.0762285	-0.0801135	-0.0839618	-0.0877732	-0.0915478	-0.0952856	-0.0989865	-0.102651	-0.106278	-0.109868	-0.113422	-0.116939	-0.120419	-0.123862	-0.127268	-0.130638	-0.133971	-0.137266	-0.140526	-0.143748	-0.146933	-0.150082	-0.153193	-0.156268	-0.159306	-0.162308	-0.165272	-0.1682	-0.171091
0.00761973	0.00436574	-4.05969e-19	-0.00458476	-0.00913269	-0.0136438	-0.0181181	-0.0225555	-0.0269562	-0.03132	-0.0356469	-0.0399371	-0.0441904	-0.0484069	-0.0525866	-0.0567295	-0.0608355	-0.0649047	-0.0689371	-0.0729326	-0.0768913	-0.0808132	-0.0846983	-0.0885466	-0.092358	-0.0961326	-0.0998703	-0.103571	-0.107235	-0.110863	-0.114453	-0.118007	-0.121524	-0.125004	-0.128447	-0.131853	-0.135223	-0.138555	-0.141851	-0.14511	-0.148333	-0.151518	-0.154666	-0.157778	-0.160853	-0.163891	-0.166892	-0.169857	-0.172785	-0.175675
0.00299814	-0.000255837	-0.00462158	-0.00920634	-0.0137543	-0.0182654	-0.0227397	-0.0271771	-0.0315777	-0.0359415	-0.0402685	-0.0445587	-0.048812	-0.0530285	-0.0572082	-0.061351	-0.0654571	-0.0695263	-0.0735586	-0.0775542	-0.0815129	-0.0854348	-0.0893199	-0.0931681	-0.0969796	-0.100754	-0.104492	-0.108193	-0.111857	-0.115484	-0.119075	-0.122628	-0.126145	-0.129625	-0.133068	-0.136475	-0.139844	-0.143177	-0.146473	-0.149732	-0.152954	-0.156139	-0.159288	-0.1624	-0.165475	-0.168513	-0.171514	-0.174479	-0.177406	-0.180297
-0.00140242	-0.0046564	-0.00902214	-0.0136069	-0.0181548	-0.0226659	-0.0271402	-0.0315777	-0.0359783	-0.0403421	-0.0446691	-0.0489592	-0.0532126	-0.0574291	-0.0616087	-0.0657516	-0.0698576	-0.0739268	-0.0779592	-0.0819548	-0.0859135	-0.0898354	-0.0937205	-0.0975687	-0.10138	-0.105155	-0.108892	-0.112593	-0.116258	-0.119885	-0.123475	-0.127029	-0.130546	-0.134026	-0.137469	-0.140875	-0.144245	-0.147578	-0.150873	-0.154132	-0.157355	-0.16054	-0.163689	-0.1668	-0.169875	-0.172913	-0.175915	-0.178879	-0.181807	-0.184697
-0.00468223	-0.00793621	-0.012302	-0.0168867	-0.0214346	-0.0259457	-0.03042	-0.0348575	-0.0392581	-0.0436219	-0.0479489	-0.052239	-0.0564924	-0.0607089	-0.0648886	-0.0690314	-0.0731374	-0.0772066	-0.081239	-0.0852346	-0.0891933	-0.0931152	-0.0970003	-0.100849	-0.10466	-0.108435	-0.112172	-0.115873	-0.119537	-0.123165	-0.126755	-0.130309	-0.133826	-0.137306	-0.140749	-0.144155	-0.147525	-0.150857	-0.154153	-0.157412	-0.160634	-0.16382	-0.166968	-0.17008	-0.173155	-0.176193	-0.179194	-0.182159	-0.185086	-0.187977
[truncated: 206 more columns]

## Sheet: Figure 1g
0	0	0	0	0	0	0	0	0	0	0	0	0	0	0	0	0	0	0	0	0	0	0	0	0	0	0	0	0	0	0	0	0	0	0	0	0	0	0	0	0	0	0	0	0	0	0	0	0	0
0	0	0	0	0	0	0	0	0	0	0	0	0	0	0	0	0	0	0	0	0	0	0	0	0	0	0	0	0	0	0	0	0	0	0	0	0	0	0	0	0	0	0	0	0	0	0	0	0	0
0	0	0	0	0	0	0	0	0	0	0	0	0	0	0	0	0	0	0	0	0	0	0	0	0	0	0	0	0	0	0	0	0	0	0	0	0	0	0	0	0	0	0	0	0	0	0	0	0	0
0	0	0	0	0	0	0	0	0	0	0	0	0	0	0	0	0	0	0	0	0	0	0	0	0	0	0	0	0	0	0	0	0	0	0	0	0	0	0	0	0	0	0	0	0	0	0	0	0	0
0	0	0	0	0	0	0	0	0	0	0	0	0	0	0	0	0	0	0	0	0	0	0	0	0	0	0	0	0	0	0	0	0	0	0	0	0	0	0	0	0	0	0	0	0	0	0	0	0	0
0	0	0	0	0	0	0	0	0	0	0	0	0	0	0	0	0	0	0	0	0	0	0	0	0	0	0	0	0	0	0	0	0	0	0	0	0	0	0	0	0	0	0	0	0	0	0	0	0	0
0	0	0	0	0	0	0	0	0	0	0	0	0	0	0	0	0	0	0	0	0	0	0	0	0	0	0	0	0	0	0	0	0	0	0	0	0	0	0	0	0	0	0	0	0	0	0	0	0	0
0	0	0	0	0	0	0	0	0	0	0	0	0	0	0	0	0	0	0	0	0	0	0	0	0	0	0	0	0	0	0	0	0	0	0	0	0	0	0	0	0	0	0	0	0	0	0	0	0	0
0	0	0	0	0	0	0	0	0	0	0	0	0	0	0	0	0	0	0	0	0	0	0	0	0	0	0	0	0	0	0	0	0	0	0	0	0	0	0	0	0	0	0	0	0	0	0	0	0	0
0	0	0	0	0	0	0	0	0	0	0	0	0	0	0	0	0	0	0	0	0	0	0	0	0	0	0	0	0	0	0	0	0	0	0	0	0	0	0	0	0	0	0	0	0	0	0	0	0	0
0	0	0	0	0	0	0	0	0	0	0	0	0	0	0	0	0	0	0	0	0	0	0	0	0	0	0	0	0	0	0	0	0	0	0	0	0	0	0	0	0	0	0	0	0	0	0	0	0	0
0	0	0	0	0	0	0	0	0	0	0	0	0	0	0	0	0	0	0	0	0	0	0	0	0	0	0	0	0	0	0	0	0	0	0	0	0	0	0	0	0	0	0	0	0	0	0	0	0	0
0	0	0	0	0	0	0	0	0	0	0	0	0	0	0	0	0	0	0	0	0	0	0	0	0	0	0	0	0	0	0	0	0	0	0	0	0	0	0	0	0	0	0	0	0	0	0	0	0	0
0	0	0	0	0	0	0	0	0	0	0	0	0	0	0	0	0	0	0	0	0	0	0	0	0	0	0	0	0	0	0	0	0	0	0	0	0	0	0	0	0	0	0	0	0	0	0	0	0	0
0	0	0	0	0	0	0	0	0	0	0	0	0	0	0	0	0	0	0	0	0	0	0	0	0	0	0	0	0	0	0	0	0	0	0	0	0	0	0	0	0	0	0	0	0	0	0	0	0	0
0	0	0	0	0	0	0	0	0	0	0	0	0	0	0	0	0	0	0	0	0	0	0	0	0	0	0	0	0	0	0	0	0	0	0	0	0	0	0	0	0	0	0	0	0	0	0	0	0	0
0	0	0	0	0	0	0	0	0	0	0	0	0	0	0	0	0	0	0	0	0	0	0	0	0	0	0	0	0	0	0	0	0	0	0	0	0	0	0	0	0	0	0	0	0	0	0	0	0	0
0	0	0	0	0	0	0	0	0	0	0	0	0	0	0	0	0	0	0	0	0	0	0	0	0	0	0	0	0	0	0	0	0	0	0	0	0	0	0	0	0	0	0	0	0	0	0	0	0	0
0	0	0	0	0	0	0	0	0	0	0	0	0	0	0	0	0	0	0	0	0	0	0	0	0	0	0	0	0	0	0	0	0	0	0	0	0	0	0	0	0	0	0	0	0	0	0	0	0	0
0	0	0	0	0	0	0	0	0	0	0	0	0	0	0	0	0	0	0	0	0	0	0	0	0	0	0	0	0	0	0	0	0	0	0	0	0	0	0	0	0	0	0	0	0	0	0	0	0	0
0	0	0	0	0	0	0	0	0	0	0	0	0	0	0	0	0	0	0	0	0	0	0	0	0	0	0	0	0	0	0	0	0	0	0	0	0	0	0	0	0	0	0	0	0	0	0	0	0	0
0	0	0	0	0	0	0	0	0	0	0	0	0	0	0	0	0	0	0	0	0	0	0	0	0	0	0	0	0	0	0	0	0	0	0	0	0	0	0	0	0	0	0	0	0	0	0	0	0	0
0	0	0	0	0	0	0	0	0	0	0	0	0	0	0	0	0	0	0	0	0	0	0	0	0	0	0	0	0	0	0	0	0	0	0	0	0	0	0	0	0	0	0	0	0	0	0	0	0	0
0	0	0	0	0	0	0	0	0	0	0	0	0	0	0	0	0	0	0	0	0	0	0	0	0	0	0	0	0	0	0	0	0	0	0	0	0	0	0	0	0	0	0	0	0	0	0	0	0	0
0	0	0	0	0	0	0	0	0	0	0	0	0	0	0	0	0	0	0	0	0	0	0	0	0	0	0	0	0	0	0	0	0	0	0	0	0	0	0	0	0	0	0	0	0	0	0	0	0	0
0	0	0	0	0	0	0	0	0	0	0	0	0	0	0	0	0	0	0	0	0	0	0	0	0	0	0	0	0	0	0	0	0	0	0	0	0	0	0	0	0	0	0	0	0	0	0	0	0	0
0	0	0	0	0	0	0	0	0	0	0	0	0	0	0	0	0	0	0	0	0	0	0	0	0	0	0	0	0	0	0	0	0	0	0	0	0	0	0	0	0	0	0	0	0	0	0	0	0	0
0	0	0	0	0	0	0	0	0	0	0	0	0	0	0	0	0	0	0	0	0	0	0	0	0	0	0	0	0	0	0	0	0	0	0	0	0	0	0	0	0	0	0	0	0	0	0	0	0	0
0	0	0	0	0	0	0	0	0	0	0	0	0	0	0	0	0	0	0	0	0	0	0	0	0	0	0	0	0	0	0	0	0	0	0	0	0	0	0	0	0	0	0	0	0	0	0	0	0	0
0	0	0	0	0	0	0	0	0	0	0	0	0	0	0	0	0	0	0	0	0	0	0	0	0	0	0	0	0	0	0	0	0	0	0	0	0	0	0	0	0	0	0	0	0	0	0	0	0	0
0	0	0	0	0	0	0	0	0	0	0	0	0	0	0	0	0	0	0	0	0	0	0	0	0	0	0	0	0	0	0	0	0	0	0	0	0	0	0	0	0	0	0	0	0	0	0	0	0	0
0	0	0	0	0	0	0	0	0	0	0	0	0	0	0	0	0	0	0	0	0	0	0	0	0	0	0	0	0	0	0	0	0	0	0	0	0	0	0	0	0	0	0	0	0	0	0	0	0	0
0	0	0	0	0	0	0	0	0	0	0	0	0	0	0	0	0	0	0	0	0	0	0	0	0	0	0	0	0	0	0	0	0	0	0	0	0	0	0	0	0	0	0	0	0	0	0	0	0	0
0	0	0	0	0	0	0	0	0	0	0	0	0	0	0	0	0	0	0	0	0	0	0	0	0	0	0	0	0	0	0	0	0	0	0	0	0	0	0	0	0	0	0	0	0	0	0	0	0	0
0	0	0	0	0	0	0	0	0	0	0	0	0	0	0	0	0	0	0	0	0	0	0	0	0	0	0	0	0	0	0	0	0	0	0	0	0	0	0	0	0	0	0	0	0	0	0	0	0	0
0	0	0	0	0	0	0	0	0	0	0	0	0	0	0	0	0	0	0	0	0	0	0	0	0	0	0	0	0	0	0	0	0	0	0	0	0	0	0	0	0	0	0	0	0	0	0	0	0	0
0	0	0	0	0	0	0	0	0	0	0	0	0	0	0	0	0	0	0	0	0	0	0	0	0	0	0	0	0	0	0	0	0	0	0	0	0	0	0	0	0	0	0	0	0	0	0	0	0	0
0	0	0	0	0	0	0	0	0	0	0	0	0	0	0	0	0	0	0	0	0	0	0	0	0	0	0	0	0	0	0	0	0	0	0	0	0	0	0	0	0	0	0	0	0	0	0	0	0	0
0	0	0	0	0	0	0	0	0	0	0	0	0	0	0	0	0	0	0	0	0	0	0	0	0	0	0	0	0	0	0	0	0	0	0	0	0	0	0	0	0	0	0	0	0	0	0	0	0	0
0	0	0	0	0	0	0	0	0	0	0	0	0	0	0	0	0	0	0	0	0	0	0	0	0	0	0	0	0	0	0	0	0	0	0	0	0	0	0	0	0	0	0	0	0	0	0	0	0	0
0	0	0	0	0	0	0	0	0	0	0	0	0	0	0	0	0	0	0	0	0	0	0	0	0	0	0	0	0	0	0	0	0	0	0	0	0	0	0	0	0	0	0	0	0	0	0	0	0	0
0	0	0	0	0	0	0	0	0	0	0	0	0	0	0	0	0	0	0	0	0	0	0	0	0	0	0	0	0	0	0	0	0	0	0	0	0	0	0	0	0	0	0	0	0	0	0	0	0	0
0	0	0	0	0	0	0	0	0	0	0	0	0	0	0	0	0	0	0	0	0	0	0	0	0	0	0	0	0	0	0	0	0	0	0	0	0	0	0	0	0	0	0	0	0	0	0	0	0	0
0	0	0	0	0	0	0	0	0	0	0	0	0	0	0	0	0	0	0	0	0	0	0	0	0	0	0	0	0	0	0	0	0	0	0	0	0	0	0	0	0	0	0	0	0	0	0	0	0	0
0	0	0	0	0	0	0	0	0	0	0	0	0	0	0	0	0	0	0	0	0	0	0	0	0	0	0	0	0	0	0	0	0	0	0	0	0	0	0	0	0	0	0	0	0	0	0	0	0	0
0	0	0	0	0	0	0	0	0	0	0	0	0	0	0	0	0	0	0	0	0	0	0	0	0	0	0	0	0	0	0	0	0	0	0	0	0	0	0	0	0	0	0	0	0	0	0	0	0	0
0	0	0	0	0	0	0	0	0	0	0	0	0	0	0	0	0	0	0	0	0	0	0	0	0	0	0	0	0	0	0	0	0	0	0	0	0	0	0	0	0	0	0	0	0	0	0	0	0	0
0	0	0	0	0	0	0	0	0	0	0	0	0	0	0	0	0	0	0	0	0	0	0	0	0	0	0	0	0	0	0	0	0	0	0	0	0	0	0	0	0	0	0	0	0	0	0	0	0	0
0	0	0	0	0	0	0	0	0	0	0	0	0	0	0	0	0	0	0	0	0	0	0	0	0	0	0	0	0	0	0	0	0	0	0	0	0	0	0	0	0	0	0	0	0	0	0	0	0	0
0	0	0	0	0	0	0	0	0	0	0	0	0	0	0	0	0	0	0	0	0	0	0	0	0	0	0	0	0	0	0	0	0	0	0	0	0	0	0	0	0	0	0	0	0	0	0	0	0	0
0	0	0	0	0	0	0	0	0	0	0	0	0	0	0	0	0	0	0	0	0	0	0	0	0	0	0	0	0	0	0	0	0	0	0	0	0	0	0	0	0	0	0	0	0	0	0	0	0	0
0	0	0	0	0	0	0	0	0	0	0	0	0	0	0	0	0	0	0	0	0	0	0	0	0	0	0	0	0	0	0	0	0	0	0	0	0	0	0	0	0	0	0	0	0	0	0	0	0	0
0	0	0	0	0	0	0	0	0	0	0	0	0	0	0	0	0	0	0	0	0	0	0	0	0	0	0	0	0	0	0	0	0	0	0	0	0	0	0	0	0	0	0	0	0	0	0	0	0	0
0	0	0	0	0	0	0	0	0	0	0	0	0	0	0	0	0	0	0	0	0	0	0	0	0	0	0	0	0	0	0	0	0	0	0	0	0	0	0	0	0	0	0	0	0	0	0	0	0	0
0	0	0	0	0	0	0	0	0	0	0	0	0	0	0	0	0	0	0	0	0	0	0	0	0	0	0	0	0	0	0	0	0	0	0	0	0	0	0	0	0	0	0	0	0	0	0	0	0	0
0	0	0	0	0	0	0	0	0	0	0	0	0	0	0	0	0	0	0	0	0	0	0	0	0	0	0	0	0	0	0	0	0	0	0	0	0	0	0	0	0	0	0	0	0	0	0	0	0	0
0	0	0	0	0	0	0	0	0	0	0	0	0	0	0	0	0	0	0	0	0	0	0	0	0	0	0	0	0	0	0	0	0	0	0	0	0	0	0	0	0	0	0	0	0	0	0	0	0	0
0	0	0	0	0	0	0	0	0	0	0	0	0	0	0	0	0	0	0	0	0	0	0	0	0	0	0	0	0	0	0	0	0	0	0	0	0	0	0	0	0	0	0	0	0	0	0	0	0	0
0	0	0	0	0	0	0	0	0	0	0	0	0	0	0	0	0	0	0	0	0	0	0	0	0	0	0	0	0	0	0	0	0	0	0	0	0	0	0	0	0	0	0	0	0	0	0	0	0	0
0	0	0	0	0	0	0	0	0	0	0	0	0	0	0	0	0	0	0	0	0	0	0	0	0	0	0	0	0	0	0	0	0	0	0	0	0	0	0	0	0	0	0	0	0	0	0	0	0	0
0	0	0	0	0	0	0	0	0	0	0	0	0	0	0	0	0	0	0	0	0	0	0	0	0	0	0	0	0	0	0	0	0	0	0	0	0	0	0	0	0	0	0	0	0	0	0	0	0	0
0	0	0	0	0	0	0	0	0	0	0	0	0	0	0	0	0	0	0	0	0	0	0	0	0	0	0	0	0	0	0	0	0	0	0	0	0	0	0	0	0	0	0	0	0	0	0	0	0	0
0	0	0	0	0	0	0	0	0	0	0	0	0	0	0	0	0	0	0	0	0	0	0	0	0	0	0	0	0	0	0	0	0	0	0	0	0	0	0	0	0	0	0	0	0	0	0	0	0	0
0	0	0	0	0	0	0	0	0	0	0	0	0	0	0	0	0	0	0	0	0	0	0	0	0	0	0	0	0	0	0	0	0	0	0	0	0	0	0	0	0	0	0	0	0	0	0	0	0	0
0	0	0	0	0	0	0	0	0	0	0	0	0	0	0	0	0	0	0	0	0	0	0	0	0	0	0	0	0	0	0	0	0	0	0	0	0	0	0	0	0	0	0	0	0	0	0	0	0	0
0	0	0	0	0	0	0	0	0	0	0	0	0	0	0	0	0	0	0	0	0	0	0	0	0	0	0	0	0	0	0	0	0	0	0	0	0	0	0	0	0	0	0	0	0	0	0	0	0	0
0	0	0	0	0	0	0	0	0	0	0	0	0	0	0	0	0	0	0	0	0	0	0	0	0	0	0	0	0	0	0	0	0	0	0	0	0	0	0	0	0	0	0	0	0	0	0	0	0	0
0	0	0	0	0	0	0	0	0	0	0	0	0	0	0	0	0	0	0	0	0	0	0	0	0	0	0	0	0	0	0	0	0	0	0	0	0	0	0	0	0	0	0	0	0	0	0	0	0	0
0	0	0	0	0	0	0	0	0	0	0	0	0	0	0	0	0	0	0	0	0	0	0	0	0	0	0	0	0	0	0	0	0	0	0	0	0	0	0	0	0	0	0	0	0	0	0	0	0	0
0	0	0	0	0	0	0	0	0	0	0	0	0	0	0	0	0	0	0	0	0	0	0	0	0	0	0	0	0	0	0	0	0	0	0	0	0	0	0	0	0	0	0	0	0	0	0	0	0	0
0	0	0	0	0	0	0	0	0	0	0	0	0	0	0	0	0	0	0	0	0	0	0	0	0	0	0	0	0	0	0	0	0	0	0	0	0	0	0	0	0	0	0	0	0	0	0	0	0	0
0	0	0	0	0	0	0	0	0	0	0	0	0	0	0	0	0	0	0	0	0	0	0	0	0	0	0	0	0	0	0	0	0	0	0	0	0	0	0	0	0	0	0	0	0	0	0	0	0	0
0	0	0	0	0	0	0	0	0	0	0	0	0	0	0	0	0	0	0	0	0	0	0	0	0	0	0	0	0	0	0	0	0	0	0	0	0	0	0	0	0	0	0	0	0	0	0	0	0	0
0	0	0	0	0	0	0	0	0	0	0	0	0	0	0	0	0	0	0	0	0	0	0	0	0	0	0	0	0	0	0	0	0	0	0	0	0	0	0	0	0	0	0	0	0	0	0	0	0	0
0	0	0	0	0	0	0	0	0	0	0	0	0	0	0	0	0	0	0	0	0	0	0	0	0	0	0	0	0	0	0	0	0	0	0	0	0	0	0	0	0	0	0	0	0	0	0	0	0	0
0	0	0	0	0	0	0	0	0	0	0	0	0	0	0	0	0	0	0	0	0	0	0	0	0	0	0	0	0	0	0	0	0	0	0	0	0	0	0	0	0	0	0	0	0	0	0	0	0	0
0	0	0	0	0	0	0	0	0	0	0	0	0	0	0	0	0	0	0	0	0	0	0	0	0	0	0	0	0	0	0	0	0	0	0	0	0	0	0	0	0	0	0	0	0	0	0	0	0	0
0	0	0	0	0	0	0	0	0	0	0	0	0	0	0	0	0	0	0	0	0	0	0	0	0	0	0	0	0	0	0	0	0	0	0	0	0	0	0	0	0	0	0	0	0	0	0	0	0	0
0	0	0	0	0	0	0	0	0	0	0	0	0	0	0	0	0	0	0	0	0	0	0	0	0	0	0	0	0	0	0	0	0	0	0	0	0	0	0	0	0	0	0	0	0	0	0	0	0	0
0	0	0	0	0	0	0	0	0	0	0	0	0	0	0	0	0	0	0	0	0	0	0	0	0	0	0	0	0	0	0	0	0	0	0	0	0	0	0	0	0	0	0	0	0	0	0	0	0	0
0	0	0	0	0	0	0	0	0	0	0	0	0	0	0	0	0	0	0	0	0	0	0	0	0	0	0	0	0	0	0	0	0	0	0	0	0	0	0	0	0	0	0	0	0	0	0	0	0	0
0	0	0	0	0	0	0	0	0	0	0	0	0	0	0	0	0	0	0	0	0	0	0	0	0	0	0	0	0	0	0	0	0	0	0	0	0	0	0	0	0	0	0	0	0	0	0	0	0	0
0	0	0	0	0	0	0	0	0	0	0	0	0	0	0	0	0	0	0	0	0	0	0	0	0	0	0	0	0	0	0	0	0	0	0	0	0	0	0	0	0	0	0	0	0	0	0	0	0	0
0	0	0	0	0	0	0	0	0	0	0	0	0	0	0	0	0	0	0	0	0	0	0	0	0	0	0	0	0	0	0	0	0	0	0	0	0	0	0	0	0	0	0	0	0	0	0	0	0	0
0	0	0	0	0	0	0	0	0	0	0	0	0	0	0	0	0	0	0	0	0	0	0	0	0	0	0	0	0	0	0	0	0	0	0	0	0	0	0	0	0	0	0	0	0	0	0	0	0	0
0	0	0	0	0	0	0	0	0	0	0	0	0	0	0	0	0	0	0	0	0	0	0	0	0	0	0	0	0	0	0	0	0	0	0	0	0	0	0	0	0	0	0	0	0	0	0	0	0	0
0	0	0	0	0	0	0	0	0	0	0	0	0	0	0	0	0	0	0	0	0	0	0	0	0	0	0	0	0	0	0	0	0	0	0	0	0	0	0	0	0	0	0	0	0	0	8.09497	8.04491	8.64581	10.7835
0	0	0	0	0	0	0	0	0	0	0	0	0	0	0	0	0	0	0	0	0	0	0	0	0	0	0	0	0	0	0	0	0	0	0	0	0	0	0	0	9.12312	9.06007	7.09883	8.08459	10.663	10.1353	8.47753	7.4313	8.1017	8.67519
0	0	0	0	0	0	0	0	0	0	0	0	0	0	0	0	0	0	0	0	0	0	0	0	0	0	0	0	0	0	0	0	0	0	0	0	0	0	10.1262	9.93479	7.93819	9.40422	7.7103	11.0378	9.42183	8.24698	8.10852	9.82667	8.20093	9.43551
0	0	0	0	0	0	0	0	0	0	0	0	0	0	0	0	0	0	0	0	0	0	0	0	0	0	0	0	0	0	0	0	0	0	0	0	0	10.4971	11.2948	9.09695	9.30156	10.8995	7.87392	9.36346	10.813	8.00318	10.714	8.08413	8.05158	8.21443
0	0	0	0	0	0	0	0	0	0	0	0	0	0	0	0	0	0	0	0	0	0	0	0	0	0	0	0	0	0	0	0	0	0	0	10.8824	11.6945	8.22865	8.35605	11.1126	9.22522	7.84963	7.99285	8.47874	9.09437	8.66127	8.14749	10.1127	8.13463	9.49697
0	0	0	0	0	0	0	0	0	0	0	0	0	0	0	0	0	0	0	0	0	0	0	0	0	0	0	0	0	0	0	0	0	0	5.34604	9.70852	8.87042	8.49612	10.1585	10.8576	8.39151	12.206	9.0795	9.56984	7.24659	8.38947	8.12753	10.1897	6.93077	11.1039
0	0	0	0	0	0	0	0	0	0	0	0	0	0	0	0	0	0	0	0	0	0	0	0	0	0	0	0	0	0	0	0	0	10.3273	6.01604	10.6929	8.42883	5.37282	8.68875	9.21539	10.711	8.28277	7.86691	7.11146	7.9344	7.9477	7.82114	9.18475	7.82731	9.88119
0	0	0	0	0	0	0	0	0	0	0	0	0	0	0	0	0	0	0	0	0	0	0	0	0	0	0	0	0	0	0	0	10.0127	8.04401	7.65575	10.4233	5.41572	11.4938	8.52169	8.34667	7.8819	9.02532	9.06866	8.92913	7.86626	7.86191	7.31015	9.6009	7.87461	7.41044
0	0	0	0	0	0	0	0	0	0	0	0	0	0	0	0	0	0	0	0	0	0	0	0	0	0	0	0	0	0	0	8.24412	10.1448	8.79595	6.02194	9.95924	5.38114	8.76068	8.68556	10.529	8.01145	10.4126	8.4915	7.89871	9.93798	8.01371	11.3224	7.99602	7.98326	7.44973
0	0	0	0	0	0	0	0	0	0	0	0	0	0	0	0	0	0	0	0	0	0	0	0	0	0	0	0	0	0	8.00248	8.16226	11.0472	8.89551	10.3277	8.26849	6.14211	9.65293	9.73727	9.15439	7.97718	9.38283	9.31183	8.37639	9.57225	7.80262	7.55498	7.1584	11.6329	7.53905
0	0	0	0	0	0	0	0	0	0	0	0	0	0	0	0	0	0	0	0	0	0	0	0	0	0	0	0	0	10.4711	8.61802	7.7408	8.14239	8.31849	8.08147	5.38892	9.35579	5.37165	8.17789	8.44185	7.99472	8.81265	11.1714	8.67701	11.5316	10.0989	9.28062	8.39569	10.1472	11.9092
0	0	0	0	0	0	0	0	0	0	0	0	0	0	0	0	0	0	0	0	0	0	0	0	0	0	0	0	10.0539	11.1738	7.9442	10.1032	7.8629	11.4779	7.84785	8.30832	8.68555	6.04744	8.845	6.08869	8.18725	8.0916	9.55499	7.89111	7.06274	11.9352	10.0069	7.16279	9.90397	7.68961
0	0	0	0	0	0	0	0	0	0	0	0	0	0	0	0	0	0	0	0	0	0	0	0	0	0	0	0	9.72307	8.45855	7.76725	10.6459	10.139	8.22902	7.99366	8.2867	8.00798	5.37896	8.79057	8.37138	8.56918	8.1579	9.67683	11.8956	8.71432	11.3871	11.4438	7.38502	9.80922	7.39743
0	0	0	0	0	0	0	0	0	0	0	0	0	0	0	0	0	0	0	0	0	0	0	0	0	0	0	7.84692	8.59641	9.86664	7.89338	10.2457	7.89303	8.13853	7.83159	10.5803	8.55238	5.41322	9.87745	5.38938	8.73014	9.38361	9.44217	10.2504	10.7879	5.83437	9.78565	9.40585	7.72075	5.81821
0	0	0	0	0	0	0	0	0	0	0	0	0	0	0	0	0	0	0	0	0	0	0	0	0	0	10.1319	7.56256	7.77992	8.08816	8.24968	9.75325	7.86601	8.78965	8.61732	8.2588	9.49494	8.22817	10.2173	9.56253	8.28843	8.58593	9.20731	7.92334	11.3147	7.91995	9.65351	5.80359	7.94547	6.81041
0	0	0	0	0	0	0	0	0	0	0	0	0	0	0	0	0	0	0	0	0	0	0	0	0	0	7.72586	7.99796	7.53132	7.52427	9.31483	8.08921	8.15071	8.66653	8.49132	10.9975	10.438	9.27773	8.31486	8.27814	11.7296	10.6864	8.5103	9.86356	9.10833	8.03093	9.09603	9.56753	5.85545	9.82527
0	0	0	0	0	0	0	0	0	0	0	0	0	0	0	0	0	0	0	0	0	0	0	0	0	7.75958	7.65747	7.96879	9.651	8.26063	11.2986	11.0832	8.0029	8.51096	11.0365	8.49201	8.442	8.96808	8.27178	6.18624	10.1348	11.7312	8.02058	8.91347	10.7737	9.01247	7.83906	10.945	7.81688	7.3714
0	0	0	0	0	0	0	0	0	0	0	0	0	0	0	0	0	0	0	0	0	0	0	0	0	7.12636	7.58018	8.93187	8.00209	8.01275	7.7864	8.34131	8.40612	11.4566	11.5235	8.0181	9.33606	6.01308	9.31828	9.59261	6.11466	8.34595	11.3418	8.65206	7.87727	8.16041	9.65535	5.84088	7.20672	10.1177
0	0	0	0	0	0	0	0	0	0	0	0	0	0	0	0	0	0	0	0	0	0	0	0	9.70713	9.98546	7.90826	7.56317	7.76032	10.5255	7.95546	7.9061	9.43077	7.76977	8.23694	8.4792	7.99476	8.3879	9.19456	8.83395	8.18033	9.02813	8.17953	8.41929	11.5765	8.7836	7.6458	10.8116	5.84652	8.18773
0	0	0	0	0	0	0	0	0	0	0	0	0	0	0	0	0	0	0	0	0	0	0	0	7.319	7.43013	10.0294	8.20174	7.40622	7.30219	10.3143	7.84054	8.93012	11.0063	10.6848	8.90321	8.73984	6.06112	9.64236	8.33998	8.41974	8.58027	5.37301	8.78888	9.1127	7.96878	10.6217	10.6095	7.44386	9.93262
0	0	0	0	0	0	0	0	0	0	0	0	0	0	0	0	0	0	0	0	0	0	0	9.35551	7.34842	7.87482	9.98696	10.0021	10.7816	10.2043	8.66476	8.30053	8.37954	9.63901	8.31905	8.00887	8.27029	8.27992	9.25747	9.0649	5.39565	8.28144	8.18844	8.17962	10.4478	11.0877	9.18168	7.71222	8.13818	10.0107
0	0	0	0	0	0	0	0	0	0	0	0	0	0	0	0	0	0	0	0	0	0	0	7.23134	7.62159	7.66225	7.79344	9.74196	9.3033	7.75873	9.45503	8.14322	7.7236	10.1959	8.36458	8.24266	10.2447	10.2332	6.11325	10.9315	8.75272	13.0192	8.09916	9.65042	8.30307	9.49228	11.3501	9.01157	7.89235	7.45685
0	0	0	0	0	0	0	0	0	0	0	0	0	0	0	0	0	0	0	0	0	0	0	7.2199	7.21742	7.55335	10.1147	7.76971	6.26233	7.86568	9.12252	8.5508	8.14239	7.80255	8.65118	9.24295	7.86539	9.40403	9.40348	10.546	8.77414	10.4249	8.12421	9.63911	11.0131	8.97579	8.37903	8.96999	7.42807	8.47869
0	0	0	0	0	0	0	0	0	0	0	0	0	0	0	0	0	0	0	0	0	0	5.00674	7.43337	8.04904	7.55893	6.22874	7.87277	9.20584	7.97588	9.66042	7.66518	7.88722	8.05581	8.23383	8.04293	10.9837	9.54536	5.40761	6.0742	6.52658	8.56922	8.20472	8.17914	9.95836	8.0112	11.0965	7.85704	7.91397	9.44975
0	0	0	0	0	0	0	0	0	0	0	0	0	0	0	0	0	0	0	0	0	0	6.13326	8.66647	7.35388	9.45292	7.96064	7.47167	7.4439	7.54477	7.83889	7.83785	7.82294	9.65284	8.64747	10.3346	8.00688	8.48579	10.5163	9.39119	8.44001	11.6821	9.00775	8.57475	10.547	9.7042	8.35988	11.4228	9.26446	7.20755
0	0	0	0	0	0	0	0	0	0	0	0	0	0	0	0	0	0	0	0	0	0	6.27848	5.00742	6.09617	7.19897	9.03025	9.93443	8.84739	10.24	9.81395	7.69459	8.20552	8.41061	9.34984	8.04725	7.85136	7.78998	9.62282	8.34135	8.19323	8.40257	10.574	11.1916	8.02517	8.00661	8.9141	10.1411	7.83268	9.82683
0	0	0	0	0	0	0	0	0	0	0	0	0	0	0	0	0	0	0	0	0	9.33959	6.12207	7.63425	6.23067	6.2377	7.4658	7.33755	7.47447	8.99931	9.30756	7.80525	7.80082	10.8047	9.85392	8.77513	7.80336	10.5421	9.08797	8.83923	8.69727	8.53357	9.72776	10.8643	8.95607	11.0545	9.24694	7.80259	9.02168	11.0631
0	0	0	0	0	0	0	0	0	0	0	0	0	0	0	0	0	0	0	0	0	5.00991	7.98278	6.29087	8.47637	7.50546	9.80758	7.93446	8.5862	7.15687	7.42558	9.82742	8.51301	9.14338	7.84139	10.4132	8.7293	9.26736	8.09281	5.41356	8.1045	8.62542	5.40467	9.37931	9.4583	8.17054	8.05424	9.10725	9.23256	9.00096
0	0	0	0	0	0	0	0	0	0	0	0	0	0	0	0	0	0	0	0	0	7.72089	8.71178	7.33934	7.37085	7.6301	8.1365	7.12664	7.61533	9.8806	7.89131	8.07235	10.9141	10.2329	8.70923	8.32504	8.47164	10.4921	10.0284	10.6113	8.59294	6.26013	8.30383	8.7644	11.6813	8.05875	10.1635	10.2599	9.99432	9.8151
0	0	0	0	0	0	0	0	0	0	0	0	0	0	0	0	0	0	0	0	0	9.61331	5.00694	10.6368	6.31325	7.36097	7.04786	7.35209	7.66784	8.28582	8.04331	7.85401	7.33078	8.43166	7.88705	10.6356	7.89858	8.02355	8.05894	10.2903	8.21724	9.04068	10.7983	8.21799	11.325	9.60272	8.76139	7.98712	9.09581	9.23876
0	0	0	0	0	0	0	0	0	0	0	0	0	0	0	0	0	0	0	0	8.681	5.00634	5.00664	8.24991	7.22518	8.83946	7.87814	7.80885	10.1192	7.3878	7.65735	7.46686	7.96829	8.41531	8.22697	8.26574	10.0501	7.95396	8.2847	10.5537	8.82867	10.733	8.37568	8.26387	11.0329	8.56507	11.3122	8.44864	11.6851	10.8692
0	0	0	0	0	0	0	0	0	0	0	0	0	0	0	0	0	0	0	0	7.1279	5.00679	7.89719	7.79105	6.24742	7.12522	7.74332	9.82147	9.20624	8.86699	6.29159	7.9029	8.52096	8.10947	8.06996	8.08107	7.84578	9.07673	8.0241	8.29829	9.86505	8.4162	8.48797	10.8425	8.42053	8.08476	7.87077	10.0889	11.4159	11.4774
0	0	0	0	0	0	0	0	0	0	0	0	0	0	0	0	0	0	0	0	9.9925	7.27895	9.18448	7.13859	5.00619	9.2997	7.18005	7.21657	8.93256	7.93286	9.48402	8.15014	7.78809	7.80774	9.50348	7.74729	8.19747	10.138	9.17308	8.25395	9.31111	10.6139	10.7239	8.13515	8.43117	10.8385	8.51862	8.5454	9.57463	10.8935
0	0	0	0	0	0	0	0	0	0	0	0	0	0	0	0	0	0	0	0	5.00673	6.35223	10.4488	8.3044	6.18716	8.11836	7.5276	7.46555	7.23729	7.14708	7.84252	7.50364	7.53484	8.06122	9.54302	8.0346	10.2759	10.8478	8.74739	11.1532	8.87261	8.60896	9.51766	8.08651	7.96364	10.4161	9.32339	9.45457	8.94966	10.0057
0	0	0	0	0	0	0	0	0	0	0	0	0	0	0	0	0	0	0	0	9.05243	6.82935	5.00924	8.42951	7.2099	8.68616	8.42029	8.02678	9.53284	7.404	7.84501	11.0769	10.1587	7.8366	10.2222	7.8516	8.22878	9.11272	7.98858	7.69365	11.5231	8.60743	8.49432	10.4593	10.786	11.4744	9.95898	10.3805	10.9219	5.80387
0	0	0	0	0	0	0	0	0	0	0	0	0	0	0	0	0	0	0	0	5.00715	9.59904	6.30478	8.72652	6.27797	7.30234	7.89735	7.60086	8.16653	9.44547	7.93183	8.72921	8.45974	7.60331	8.7921	8.03112	9.89559	7.84617	10.0627	8.548	9.42643	8.83141	5.3719	8.61088	9.98262	8.35848	8.37548	8.34123	8.07197	10.6966
0	0	0	0	0	0	0	0	0	0	0	0	0	0	0	0	0	0	0	0	6.39006	5.00569	9.2084	8.11135	5.25236	8.28249	7.45085	8.17299	8.43817	8.71999	8.56663	7.6668	9.12537	9.90789	9.97934	7.84558	10.9041	8.2507	10.7476	10.0038	8.28939	8.35307	7.53604	9.33649	11.3869	8.47622	10.6327	9.08408	11.8997	9.41567
0	0	0	0	0	0	0	0	0	0	0	0	0	0	0	0	0	0	0	0	8.46346	6.994	8.05909	7.83858	7.75602	7.28464	9.66677	7.17163	7.71045	8.05743	7.66582	8.46325	7.69497	10.3377	7.5123	9.5497	10.7091	8.17045	7.79492	8.29874	8.40555	10.4761	6.15951	9.28521	8.47376	8.20664	8.2948	9.14763	7.93928	10.7905
0	0	0	0	0	0	0	0	0	0	0	0	0	0	0	0	0	0	0	5.00732	5.00697	8.5216	9.38918	8.40318	8.81348	8.47015	9.16402	9.70263	7.93289	7.28895	7.497	7.75188	7.94187	7.95319	9.09954	8.73491	8.69308	7.95719	7.96145	7.80585	5.38239	8.73697	5.39314	9.34555	10.703	8.9231	10.6487	11.9145	9.16558	8.14615
0	0	0	0	0	0	0	0	0	0	0	0	0	0	0	0	0	0	0	7.81638	7.15396	8.65229	8.46426	9.25075	5.00684	7.63282	5.00632	8.66286	7.60147	8.14808	10.4744	7.88926	7.4349	8.42499	8.23009	8.32295	8.66241	8.09153	8.20261	8.8275	8.80465	8.06651	7.91065	5.33876	10.4323	10.4026	10.7045	11.4842	7.94614	11.0297
0	0	0	0	0	0	0	0	0	0	0	0	0	0	0	0	0	0	0	6.45701	5.0048	5.00568	8.57886	8.6235	6.14976	5.00737	8.61199	7.58026	7.21191	7.85643	11.0267	10.5674	8.0917	7.99688	7.62874	7.86388	8.30021	7.84239	8.43573	8.53712	8.17515	10.8497	8.11857	10.267	11.4678	8.07883	8.25216	10.0433	8.76339	11.1
0	0	0	0	0	0	0	0	0	0	0	0	0	0	0	0	0	0	0	6.98694	8.76336	8.25784	5.00822	7.73634	7.77099	9.41767	10.9001	9.27536	9.55278	9.7392	7.20143	7.96065	7.41733	9.78152	7.79288	9.19398	8.54393	8.15317	8.0437	9.5237	10.3535	8.25549	11.5352	8.52661	8.33498	8.32556	8.36026	9.88977	8.12283	10.1148
0	0	0	0	0	0	0	0	0	0	0	0	0	0	0	0	0	0	0	7.30324	5.00697	7.25249	5.00985	5.00759	6.29391	7.23269	6.23299	7.48573	7.32858	7.22875	8.37019	7.56276	7.58522	10.2566	7.94792	10.833	8.24036	8.1246	8.86048	8.18039	7.91263	8.87501	11.4318	8.19239	8.25727	8.08588	11.6088	10.3988	8.84785	9.60222
0	0	0	0	0	0	0	0	0	0	0	0	0	0	0	0	0	0	0	7.8409	7.22937	8.2644	5.00639	6.28265	8.05736	8.26931	7.7234	9.36613	7.39096	7.26506	8.06754	10.0635	8.09046	7.65337	8.36646	8.37374	8.20394	8.23276	9.80315	8.37515	6.88762	8.39859	9.89508	11.5474	9.02392	8.22691	8.85706	7.85354	8.89004	5.79142
0	0	0	0	0	0	0	0	0	0	0	0	0	0	0	0	0	0	0	8.66778	9.41938	8.07839	6.23738	6.29989	9.53236	10.3596	7.38322	7.64956	10.7437	9.11116	10.7462	7.32849	7.61874	10.2916	9.68107	7.83919	8.10811	9.87126	8.1869	9.08332	8.8738	7.95861	6.79573	9.78491	8.35096	8.23883	9.02939	8.00381	7.90978	8.77168
0	0	0	0	0	0	0	0	0	0	0	0	0	0	0	0	0	0	0	5.00573	5.00638	5.00697	7.38141	5.00694	8.42472	10.7374	10.9578	9.49961	10.4505	10.1745	7.66299	7.85904	8.08359	7.97947	9.97381	8.45492	8.18559	7.69395	8.25884	9.48835	10.3466	6.23083	5.38603	8.47613	9.78073	9.3959	8.44886	9.68705	9.09032	7.74585
0	0	0	0	0	0	0	0	0	0	0	0	0	0	0	0	0	0	0	9.94598	7.23904	9.81443	5.01215	8.57645	9.77677	7.56561	7.38606	7.31311	9.99552	10.3879	7.73494	8.01101	7.65162	8.09439	10.2249	8.27242	8.81186	8.06908	8.89916	8.37303	8.16744	9.37123	8.74547	10.0992	9.27017	9.53093	11.615	8.28092	10.2117	10.2182
0	0	0	0	0	0	0	0	0	0	0	0	0	0	0	0	0	0	0	5.00384	8.51265	9.60975	6.13498	5.00724	8.64826	8.13602	6.24822	8.07915	7.35337	7.64879	9.95551	7.30328	9.28817	7.40612	8.6103	8.37864	8.43043	8.193	8.6922	9.69703	8.37742	6.10512	6.36639	5.38144	9.81714	9.87939	11.3275	11.2517	10.5252	9.25949
0	0	0	0	0	0	0	0	0	0	0	0	0	0	0	0	0	0	0	5.00675	10.0018	5.00702	10.0193	7.32027	6.13217	7.33078	10.9035	6.1941	7.74787	7.85959	9.42046	7.63288	9.61667	8.11542	9.37191	9.18494	9.93618	8.18154	8.3301	8.82885	8.00018	5.38292	9.51245	5.3609	8.17337	10.8333	7.91746	11.6509	8.69562	9.85444
0	0	0	0	0	0	0	0	0	0	0	0	0	0	0	0	0	0	0	5.00641	9.87798	9.04964	5.00667	5.00592	10.8708	6.27417	7.55036	9.60082	9.02617	7.28268	7.61728	9.33401	9.52159	7.77233	8.21396	8.56779	10.073	8.74057	11.0547	11.3194	6.09684	8.77154	8.40315	9.0178	10.6081	8.11387	8.18953	10.7526	9.14944	8.77833
0	0	0	0	0	0	0	0	0	0	0	0	0	0	0	0	0	0	0	9.36027	7.08422	5.00583	5.00671	7.25139	9.63161	7.81492	7.86596	9.28751	6.2648	7.39345	7.83088	8.41848	9.87904	7.63876	8.03829	8.10197	8.24058	8.30783	8.62831	8.1627	9.40454	8.84057	10.4644	11.0241	11.1331	7.94284	11.56	9.56663	11.2097	7.80497
0	0	0	0	0	0	0	0	0	0	0	0	0	0	0	0	0	0	0	5.00459	5.00669	7.61481	7.85475	7.89285	10.1474	8.6775	8.72514	8.26509	7.29667	9.36754	7.35424	7.22818	9.73714	9.53503	8.83745	7.99002	10.8922	8.65931	7.67701	8.16625	8.53784	8.46179	9.48285	10.6149	11.3926	8.09652	9.94833	8.81133	11.3388	10.289
0	0	0	0	0	0	0	0	0	0	0	0	0	0	0	0	0	0	0	9.1448	8.27735	8.85682	7.02614	5.94683	9.38065	9.07814	7.43587	9.72722	9.14868	7.44899	9.39086	7.74237	7.69367	8.15029	8.40286	10.2661	10.0035	10.2885	7.78688	8.26305	8.05809	8.04262	8.08358	8.36338	11.7711	8.36627	9.15927	8.30455	8.03788	11.5284
0	0	0	0	0	0	0	0	0	0	0	0	0	0	0	0	0	0	0	5.00601	5.00657	6.272	6.17025	8.71276	9.52933	8.74066	6.36022	7.44783	7.44856	7.67365	10.3408	7.96299	7.70057	8.1275	7.72292	7.91216	8.20573	9.72547	8.05053	8.9994	10.9589	9.11363	9.77007	9.60072	8.22446	7.89461	8.07631	7.34115	10.1398	7.82233
0	0	0	0	0	0	0	0	0	0	0	0	0	0	0	0	0	0	0	0	8.16671	7.41373	10.2512	5.00819	8.62589	9.46899	7.74565	8.0366	7.38957	7.88191	7.70039	7.98137	8.0273	8.47326	7.86347	8.25681	10.1748	8.56927	8.34325	10.9556	9.06501	8.02921	8.43191	6.2148	11.196	12.0589	7.98443	9.37985	11.5853	7.88714
0	0	0	0	0	0	0	0	0	0	0	0	0	0	0	0	0	0	0	0	6.15494	8.81206	5.00655	6.22113	11.2835	5.00771	7.38266	10.0842	9.41641	10.0513	7.52866	8.0564	10.0222	11.1309	8.80447	11.1585	8.13496	8.26444	10.4126	8.37088	8.10279	6.76732	11.1775	8.58009	11.0126	8.74691	11.1121	8.21333	9.45598	9.71863
0	0	0	0	0	0	0	0	0	0	0	0	0	0	0	0	0	0	0	0	7.56506	8.63223	8.03655	8.40009	7.20808	8.41455	10.325	8.49535	9.75325	7.77065	7.56358	8.34508	9.1168	8.38236	8.07399	9.04348	10.1264	8.57682	9.93761	6.25698	6.02132	9.45774	8.19618	11.0533	8.15868	8.9261	9.49943	8.86178	10.8521	7.96497
0	0	0	0	0	0	0	0	0	0	0	0	0	0	0	0	0	0	0	0	10.0417	10.1312	7.5711	9.21491	6.28623	7.21049	7.16854	7.36916	9.79775	9.00077	9.55371	8.50056	10.2513	8.05155	8.10519	8.33564	8.18669	10.3972	9.89448	9.82969	8.33588	8.18391	8.9977	8.16368	10.7788	11.0938	11.4344	8.88046	10.1823	7.87575
0	0	0	0	0	0	0	0	0	0	0	0	0	0	0	0	0	0	0	0	5.00729	9.32792	8.80508	7.13908	9.88389	6.27528	7.61026	7.63299	9.20706	7.55586	7.46824	7.63518	7.58902	10.4384	9.93613	9.03342	10.4555	11.4697	10.4565	10.5255	9.20472	8.15662	10.2988	9.58859	8.58038	9.71166	8.00615	11.7161	10.1241	9.07525
0	0	0	0	0	0	0	0	0	0	0	0	0	0	0	0	0	0	0	0	8.7991	5.0076	6.29553	7.48453	7.74111	7.89266	7.61902	10.02	9.71779	7.75357	8.41372	7.68993	9.32871	8.04338	8.0653	8.12922	8.29598	8.908	8.20734	8.11835	10.479	9.34785	8.42747	8.12412	8.20555	9.51739	11.4524	9.26712	8.93302	9.31042
0	0	0	0	0	0	0	0	0	0	0	0	0	0	0	0	0	0	0	0	9.90704	8.77185	7.74199	5.412	6.29848	9.85478	9.56683	10.6283	7.76309	8.29677	10.3982	8.57406	7.90406	8.1395	8.25446	11.1484	8.3231	8.55252	8.46858	10.7639	8.33748	11.8729	11.1804	10.8484	8.24018	10.5737	11.2667	11.0577	8.02338	7.33675
0	0	0	0	0	0	0	0	0	0	0	0	0	0	0	0	0	0	0	0	8.26961	8.7636	7.865	10.8326	9.90535	11.1174	7.59353	7.66122	7.34198	7.68961	7.78322	9.96031	8.06605	7.55063	8.12377	7.77429	8.75164	9.35221	8.16367	10.9871	8.16652	10.1849	10.4424	11.1821	8.37109	9.7795	10.3238	10.9465	11.4021	9.12794
0	0	0	0	0	0	0	0	0	0	0	0	0	0	0	0	0	0	0	0	0	6.14871	6.21942	7.41811	7.98258	7.39087	9.38904	10.8133	8.02575	10.1598	7.74897	8.11475	10.4217	7.96557	8.88561	8.65633	10.3949	8.84354	6.56234	9.33153	9.07929	8.75055	8.42477	10.7174	9.43334	8.2976	11.1952	9.91462	8.80453	7.75253
0	0	0	0	0	0	0	0	0	0	0	0	0	0	0	0	0	0	0	0	0	7.40463	6.36016	8.71707	7.21762	8.16871	6.12021	7.92274	7.65434	7.59816	8.01587	7.82936	7.72878	8.50341	8.07517	9.7971	10.4	5.37537	9.4921	9.87492	8.48578	6.89437	8.89508	8.10678	8.21177	8.67838	7.91848	9.22631	7.81315	7.67953
0	0	0	0	0	0	0	0	0	0	0	0	0	0	0	0	0	0	0	0	0	8.74213	9.60681	8.72884	7.90496	7.77158	6.2831	7.92046	7.87779	7.82608	10.058	9.44981	8.64952	7.99109	8.78223	8.42244	6.00155	8.7107	8.43992	8.15389	10.85	8.19685	8.59266	8.25683	8.83128	9.88474	10.8162	9.23024	10.9157	8.20857
0	0	0	0	0	0	0	0	0	0	0	0	0	0	0	0	0	0	0	0	0	7.36955	6.19909	7.3598	7.78769	6.04593	10.3247	8.01732	9.65285	9.00311	9.91443	8.13136	10.7057	8.18967	8.50119	8.23735	9.18558	9.83284	8.76483	5.40623	11.8696	8.15747	11.473	8.94045	7.97593	10.2349	9.35813	11.2134	10.8236	11.7037
0	0	0	0	0	0	0	0	0	0	0	0	0	0	0	0	0	0	0	0	0	0	7.2662	7.63564	9.35865	9.0022	9.83584	8.34514	7.83567	8.08733	7.9767	7.3451	8.14831	8.34799	8.50856	6.08642	9.00824	8.25486	8.83789	10.7821	9.73419	10.1215	8.09487	10.5605	9.4058	8.0317	7.93807	8.93791	7.79685	7.43956
0	0	0	0	0	0	0	0	0	0	0	0	0	0	0	0	0	0	0	0	0	0	8.05187	11.6079	8.35173	9.77905	7.94136	9.71211	9.97758	9.34892	7.72243	7.88994	9.71627	8.57124	8.27765	8.00936	9.55114	8.34293	8.87872	8.88445	11.8049	8.1046	8.48455	9.49248	7.92856	8.13686	9.52242	10.0278	7.84865	7.77122
0	0	0	0	0	0	0	0	0	0	0	0	0	0	0	0	0	0	0	0	0	0	7.22865	8.18295	7.47191	8.24081	7.41759	7.46165	7.14836	8.5251	10.3685	8.32701	8.23875	9.84156	8.06511	10.9556	8.53514	8.61148	10.1726	8.3346	8.93925	9.71307	9.21853	11.3003	8.72278	9.43811	11.2993	9.39304	8.2582	7.64103
0	0	0	0	0	0	0	0	0	0	0	0	0	0	0	0	0	0	0	0	0	0	0	9.0703	7.35525	8.69777	7.74396	10.1163	10.5892	8.14623	8.04677	8.05812	8.5276	8.89925	8.17808	7.76166	10.9987	8.28257	8.69136	8.11708	8.85269	8.78124	9.34108	8.55409	7.95042	8.68916	9.99152	10.7641	10.8151	7.61837
0	0	0	0	0	0	0	0	0	0	0	0	0	0	0	0	0	0	0	0	0	0	0	7.37828	8.98062	7.73846	9.36875	7.89252	8.57323	8.64739	7.98206	7.78836	8.73136	7.85788	10.5671	10.6643	6.53267	10.3305	6.06504	11.3842	11.4197	8.64121	8.67315	7.8619	11.397	10.3945	7.96886	7.97041	7.25964	7.89665
0	0	0	0	0	0	0	0	0	0	0	0	0	0	0	0	0	0	0	0	0	0	0	7.27622	10.3611	10.1241	9.8254	8.58555	8.24213	7.66682	8.12444	10.2646	10.9007	8.35887	9.23581	5.40867	8.41704	9.34713	8.26232	11.4266	11.2801	7.96704	9.66238	10.604	8.79688	9.76942	5.80027	9.64965	10.4487	11.4797
0	0	0	0	0	0	0	0	0	0	0	0	0	0	0	0	0	0	0	0	0	0	0	0	7.86203	8.16802	7.51755	7.35177	9.94458	8.82072	7.83855	8.15545	8.63979	8.14327	5.38531	9.13626	5.38016	8.76543	8.30405	8.21647	8.8963	8.48528	11.0752	8.80002	11.5626	5.80433	9.95536	7.48068	8.00088	11.5218
0	0	0	0	0	0	0	0	0	0	0	0	0	0	0	0	0	0	0	0	0	0	0	0	7.38078	11.0464	8.076	10.2179	8.09431	8.05143	10.3566	11.4373	8.27003	10.2578	8.46357	10.1081	9.87429	8.63167	8.23563	8.76659	8.13377	11.5077	10.9553	7.77198	8.25488	10.3722	7.7209	10.6693	7.95349	7.91599
0	0	0	0	0	0	0	0	0	0	0	0	0	0	0	0	0	0	0	0	0	0	0	0	0	9.96938	7.66887	9.04447	9.73137	7.77126	7.84439	11.4932	8.09802	8.2382	9.20197	6.2168	8.72173	8.75194	8.86861	10.9121	9.57081	9.90615	9.38931	8.99073	10.5369	5.84334	7.55343	8.0307	7.58054	9.60083
0	0	0	0	0	0	0	0	0	0	0	0	0	0	0	0	0	0	0	0	0	0	0	0	0	7.69605	7.94354	9.29992	8.99964	8.70077	10.2763	8.1159	8.49382	8.46639	8.7221	11.6365	8.53588	10.7069	8.9658	9.70948	10.9128	11.4629	8.06002	7.92967	9.05768	10.1007	7.29107	7.74789	8.00957	10.1138
0	0	0	0	0	0	0	0	0	0	0	0	0	0	0	0	0	0	0	0	0	0	0	0	0	0	9.04091	8.04117	10.9966	8.86216	9.34387	9.94134	10.7589	8.56636	10.6694	8.25396	5.37832	8.65175	7.98634	9.30198	10.4098	8.95547	11.4109	9.82898	7.29259	10.5973	7.83979	10.3989	10.4662	10.2936
0	0	0	0	0	0	0	0	0	0	0	0	0	0	0	0	0	0	0	0	0	0	0	0	0	0	8.14928	10.0243	8.22857	10.3718	8.56523	8.22388	8.68448	8.44391	10.3611	8.20148	9.02365	9.14953	8.63451	9.02082	9.26377	9.84635	9.50707	10.5125	8.83566	9.36802	8.38077	10.1405	9.43533	8.35047
0	0	0	0	0	0	0	0	0	0	0	0	0	0	0	0	0	0	0	0	0	0	0	0	0	0	0	8.07937	10.8039	8.5573	7.81135	8.20185	11.6487	6.04316	7.7909	6.05222	9.18212	10.8413	8.77352	9.33276	8.98989	10.3604	7.76045	9.5872	11.1958	9.24222	7.78732	10.0102	6.92983	9.94517
0	0	0	0	0	0	0	0	0	0	0	0	0	0	0	0	0	0	0	0	0	0	0	0	0	0	0	0	8.64839	9.62575	10.1733	7.61978	8.13504	5.3467	8.36319	5.36334	9.48312	8.23619	9.41262	8.50626	11.2196	10.8638	7.95533	10.2107	7.38728	6.78314	11.334	9.51485	7.82938	10.9553
0	0	0	0	0	0	0	0	0	0	0	0	0	0	0	0	0	0	0	0	0	0	0	0	0	0	0	0	7.86487	8.06133	12.1951	9.57556	5.40913	8.57716	5.40986	8.17519	5.38018	9.58685	10.9912	8.01538	10.5662	11.6744	7.45801	7.81837	7.93122	8.14296	7.271	7.42363	8.69584	8.87364
0	0	0	0	0	0	0	0	0	0	0	0	0	0	0	0	0	0	0	0	0	0	0	0	0	0	0	0	0	9.98934	8.81125	9.31022	9.96111	10.619	9.59443	6.10511	9.17388	11.3327	7.9142	9.98537	7.9063	7.81228	10.2291	10.1975	9.86292	10.2495	8.08958	7.63812	9.39241	11.9147
0	0	0	0	0	0	0	0	0	0	0	0	0	0	0	0	0	0	0	0	0	0	0	0	0	0	0	0	0	0	8.15675	8.25923	9.37651	8.3749	8.27373	10.8032	7.99056	7.97575	10.5234	8.78571	7.72629	11.7688	7.31365	8.12417	8.64722	7.54345	7.40749	7.8871	8.3707	9.81132
0	0	0	0	0	0	0	0	0	0	0	0	0	0	0	0	0	0	0	0	0	0	0	0	0	0	0	0	0	0	0	8.55699	8.12679	9.71782	8.17918	10.3071	8.53237	9.29951	9.12682	9.99473	7.80551	7.70287	7.87293	8.12678	7.97091	7.4408	10.0014	6.98478	8.73106	8.13018
0	0	0	0	0	0	0	0	0	0	0	0	0	0	0	0	0	0	0	0	0	0	0	0	0	0	0	0	0	0	0	10.9506	9.15631	9.60688	10.2799	11.7331	8.33841	10.5971	9.71051	9.67141	9.49662	7.75296	7.36374	7.60427	8.06846	8.16134	8.69428	10.1797	9.07766	10.4001
0	0	0	0	0	0	0	0	0	0	0	0	0	0	0	0	0	0	0	0	0	0	0	0	0	0	0	0	0	0	0	0	9.66425	6.50711	8.11426	9.11961	11.0879	11.4622	7.98674	7.40198	7.84063	9.24749	8.63929	9.44478	8.29679	8.12448	12	8.79897	11.01	10.0318
0	0	0	0	0	0	0	0	0	0	0	0	0	0	0	0	0	0	0	0	0	0	0	0	0	0	0	0	0	0	0	0	0	0	8.11992	9.45982	8.61741	7.61015	8.58892	9.16187	7.38907	7.13624	7.96202	7.87752	7.90905	11.2816	10.7487	8.05002	10.7502	11.4636
0	0	0	0	0	0	0	0	0	0	0	0	0	0	0	0	0	0	0	0	0	0	0	0	0	0	0	0	0	0	0	0	0	0	0	10.9681	9.08443	10.5098	10.9952	9.53979	8.16697	8.91002	7.65386	8.08123	9.27802	8.25586	10.2043	10.0321	10.3649	10.5614
0	0	0	0	0	0	0	0	0	0	0	0	0	0	0	0	0	0	0	0	0	0	0	0	0	0	0	0	0	0	0	0	0	0	0	0	7.8017	10.0772	7.6493	10.4468	7.20814	7.53441	8.58505	8.08085	10.3295	11.5507	10.0416	9.11307	10.0695	9.78196
0	0	0	0	0	0	0	0	0	0	0	0	0	0	0	0	0	0	0	0	0	0	0	0	0	0	0	0	0	0	0	0	0	0	0	0	0	0	7.85043	11.7274	7.57069	10.1876	9.45699	9.70509	8.13198	8.87336	10.7149	9.92326	10.5572	10.2354
0	0	0	0	0	0	0	0	0	0	0	0	0	0	0	0	0	0	0	0	0	0	0	0	0	0	0	0	0	0	0	0	0	0	0	0	0	0	0	0	8.21727	7.33144	10.4512	7.89735	8.79132	10.3363	10.6623	11.5341	11.1859	9.81292
0	0	0	0	0	0	0	0	0	0	0	0	0	0	0	0	0	0	0	0	0	0	0	0	0	0	0	0	0	0	0	0	0	0	0	0	0	0	0	0	0	0	0	8.05367	9.05478	9.44366	9.29155	10.6816	9.97211	9.90939
0	0	0	0	0	0	0	0	0	0	0	0	0	0	0	0	0	0	0	0	0	0	0	0	0	0	0	0	0	0	0	0	0	0	0	0	0	0	0	0	0	0	0	0	0	0	0	0	0	0
0	0	0	0	0	0	0	0	0	0	0	0	0	0	0	0	0	0	0	0	0	0	0	0	0	0	0	0	0	0	0	0	0	0	0	0	0	0	0	0	0	0	0	0	0	0	0	0	0	0
0	0	0	0	0	0	0	0	0	0	0	0	0	0	0	0	0	0	0	0	0	0	0	0	0	0	0	0	0	0	0	0	0	0	0	0	0	0	0	0	0	0	0	0	0	0	0	0	0	0
0	0	0	0	0	0	0	0	0	0	0	0	0	0	0	0	0	0	0	0	0	0	0	0	0	0	0	0	0	0	0	0	0	0	0	0	0	0	0	0	0	0	0	0	0	0	0	0	0	0
0	0	0	0	0	0	0	0	0	0	0	0	0	0	0	0	0	0	0	0	0	0	0	0	0	0	0	0	0	0	0	0	0	0	0	0	0	0	0	0	0	0	0	0	0	0	0	0	0	0
0	0	0	0	0	0	0	0	0	0	0	0	0	0	0	0	0	0	0	0	0	0	0	0	0	0	0	0	0	0	0	0	0	0	0	0	0	0	0	0	0	0	0	0	0	0	0	0	0	0
0	0	0	0	0	0	0	0	0	0	0	0	0	0	0	0	0	0	0	0	0	0	0	0	0	0	0	0	0	0	0	0	0	0	0	0	0	0	0	0	0	0	0	0	0	0	0	0	0	0
0	0	0	0	0	0	0	0	0	0	0	0	0	0	0	0	0	0	0	0	0	0	0	0	0	0	0	0	0	0	0	0	0	0	0	0	0	0	0	0	0	0	0	0	0	0	0	0	0	0
0	0	0	0	0	0	0	0	0	0	0	0	0	0	0	0	0	0	0	0	0	0	0	0	0	0	0	0	0	0	0	0	0	0	0	0	0	0	0	0	0	0	0	0	0	0	0	0	0	0
0	0	0	0	0	0	0	0	0	0	0	0	0	0	0	0	0	0	0	0	0	0	0	0	0	0	0	0	0	0	0	0	0	0	0	0	0	0	0	0	0	0	0	0	0	0	0	0	0	0
0	0	0	0	0	0	0	0	0	0	0	0	0	0	0	0	0	0	0	0	0	0	0	0	0	0	0	0	0	0	0	0	0	0	0	0	0	0	0	0	0	0	0	0	0	0	0	0	0	0
0	0	0	0	0	0	0	0	0	0	0	0	0	0	0	0	0	0	0	0	0	0	0	0	0	0	0	0	0	0	0	0	0	0	0	0	0	0	0	0	0	0	0	0	0	0	0	0	0	0
0	0	0	0	0	0	0	0	0	0	0	0	0	0	0	0	0	0	0	0	0	0	0	0	0	0	0	0	0	0	0	0	0	0	0	0	0	0	0	0	0	0	0	0	0	0	0	0	0	0
0	0	0	0	0	0	0	0	0	0	0	0	0	0	0	0	0	0	0	0	0	0	0	0	0	0	0	0	0	0	0	0	0	0	0	0	0	0	0	0	0	0	0	0	0	0	0	0	0	0
0	0	0	0	0	0	0	0	0	0	0	0	0	0	0	0	0	0	0	0	0	0	0	0	0	0	0	0	0	0	0	0	0	0	0	0	0	0	0	0	0	0	0	0	0	0	0	0	0	0
0	0	0	0	0	0	0	0	0	0	0	0	0	0	0	0	0	0	0	0	0	0	0	0	0	0	0	0	0	0	0	0	0	0	0	0	0	0	0	0	0	0	0	0	0	0	0	0	0	0
0	0	0	0	0	0	0	0	0	0	0	0	0	0	0	0	0	0	0	0	0	0	0	0	0	0	0	0	0	0	0	0	0	0	0	0	0	0	0	0	0	0	0	0	0	0	0	0	0	0
0	0	0	0	0	0	0	0	0	0	0	0	0	0	0	0	0	0	0	0	0	0	0	0	0	0	0	0	0	0	0	0	0	0	0	0	0	0	0	0	0	0	0	0	0	0	0	0	0	0
0	0	0	0	0	0	0	0	0	0	0	0	0	0	0	0	0	0	0	0	0	0	0	0	0	0	0	0	0	0	0	0	0	0	0	0	0	0	0	0	0	0	0	0	0	0	0	0	0	0
0	0	0	0	0	0	0	0	0	0	0	0	0	0	0	0	0	0	0	0	0	0	0	0	0	0	0	0	0	0	0	0	0	0	0	0	0	0	0	0	0	0	0	0	0	0	0	0	0	0
0	0	0	0	0	0	0	0	0	0	0	0	0	0	0	0	0	0	0	0	0	0	0	0	0	0	0	0	0	0	0	0	0	0	0	0	0	0	0	0	0	0	0	0	0	0	0	0	0	0
0	0	0	0	0	0	0	0	0	0	0	0	0	0	0	0	0	0	0	0	0	0	0	0	0	0	0	0	0	0	0	0	0	0	0	0	0	0	0	0	0	0	0	0	0	0	0	0	0	0
0	0	0	0	0	0	0	0	0	0	0	0	0	0	0	0	0	0	0	0	0	0	0	0	0	0	0	0	0	0	0	0	0	0	0	0	0	0	0	0	0	0	0	0	0	0	0	0	0	0
0	0	0	0	0	0	0	0	0	0	0	0	0	0	0	0	0	0	0	0	0	0	0	0	0	0	0	0	0	0	0	0	0	0	0	0	0	0	0	0	0	0	0	0	0	0	0	0	0	0
0	0	0	0	0	0	0	0	0	0	0	0	0	0	0	0	0	0	0	0	0	0	0	0	0	0	0	0	0	0	0	0	0	0	0	0	0	0	0	0	0	0	0	0	0	0	0	0	0	0
0	0	0	0	0	0	0	0	0	0	0	0	0	0	0	0	0	0	0	0	0	0	0	0	0	0	0	0	0	0	0	0	0	0	0	0	0	0	0	0	0	0	0	0	0	0	0	0	0	0
0	0	0	0	0	0	0	0	0	0	0	0	0	0	0	0	0	0	0	0	0	0	0	0	0	0	0	0	0	0	0	0	0	0	0	0	0	0	0	0	0	0	0	0	0	0	0	0	0	0
0	0	0	0	0	0	0	0	0	0	0	0	0	0	0	0	0	0	0	0	0	0	0	0	0	0	0	0	0	0	0	0	0	0	0	0	0	0	0	0	0	0	0	0	0	0	0	0	0	0
0	0	0	0	0	0	0	0	0	0	0	0	0	0	0	0	0	0	0	0	0	0	0	0	0	0	0	0	0	0	0	0	0	0	0	0	0	0	0	0	0	0	0	0	0	0	0	0	0	0
0	0	0	0	0	0	0	0	0	0	0	0	0	0	0	0	0	0	0	0	0	0	0	0	0	0	0	0	0	0	0	0	0	0	0	0	0	0	0	0	0	0	0	0	0	0	0	0	0	0
0	0	0	0	0	0	0	0	0	0	0	0	0	0	0	0	0	0	0	0	0	0	0	0	0	0	0	0	0	0	0	0	0	0	0	0	0	0	0	0	0	0	0	0	0	0	0	0	0	0
0	0	0	0	0	0	0	0	0	0	0	0	0	0	0	0	0	0	0	0	0	0	0	0	0	0	0	0	0	0	0	0	0	0	0	0	0	0	0	0	0	0	0	0	0	0	0	0	0	0
0	0	0	0	0	0	0	0	0	0	0	0	0	0	0	0	0	0	0	0	0	0	0	0	0	0	0	0	0	0	0	0	0	0	0	0	0	0	0	0	0	0	0	0	0	0	0	0	0	0
0	0	0	0	0	0	0	0	0	0	0	0	0	0	0	0	0	0	0	0	0	0	0	0	0	0	0	0	0	0	0	0	0	0	0	0	0	0	0	0	0	0	0	0	0	0	0	0	0	0
0	0	0	0	0	0	0	0	0	0	0	0	0	0	0	0	0	0	0	0	0	0	0	0	0	0	0	0	0	0	0	0	0	0	0	0	0	0	0	0	0	0	0	0	0	0	0	0	0	0
0	0	0	0	0	0	0	0	0	0	0	0	0	0	0	0	0	0	0	0	0	0	0	0	0	0	0	0	0	0	0	0	0	0	0	0	0	0	0	0	0	0	0	0	0	0	0	0	0	0
0	0	0	0	0	0	0	0	0	0	0	0	0	0	0	0	0	0	0	0	0	0	0	0	0	0	0	0	0	0	0	0	0	0	0	0	0	0	0	0	0	0	0	0	0	0	0	0	0	0
0	0	0	0	0	0	0	0	0	0	0	0	0	0	0	0	0	0	0	0	0	0	0	0	0	0	0	0	0	0	0	0	0	0	0	0	0	0	0	0	0	0	0	0	0	0	0	0	0	0
0	0	0	0	0	0	0	0	0	0	0	0	0	0	0	0	0	0	0	0	0	0	0	0	0	0	0	0	0	0	0	0	0	0	0	0	0	0	0	0	0	0	0	0	0	0	0	0	0	0
0	0	0	0	0	0	0	0	0	0	0	0	0	0	0	0	0	0	0	0	0	0	0	0	0	0	0	0	0	0	0	0	0	0	0	0	0	0	0	0	0	0	0	0	0	0	0	0	0	0
0	0	0	0	0	0	0	0	0	0	0	0	0	0	0	0	0	0	0	0	0	0	0	0	0	0	0	0	0	0	0	0	0	0	0	0	0	0	0	0	0	0	0	0	0	0	0	0	0	0
0	0	0	0	0	0	0	0	0	0	0	0	0	0	0	0	0	0	0	0	0	0	0	0	0	0	0	0	0	0	0	0	0	0	0	0	0	0	0	0	0	0	0	0	0	0	0	0	0	0
0	0	0	0	0	0	0	0	0	0	0	0	0	0	0	0	0	0	0	0	0	0	0	0	0	0	0	0	0	0	0	0	0	0	0	0	0	0	0	0	0	0	0	0	0	0	0	0	0	0
0	0	0	0	0	0	0	0	0	0	0	0	0	0	0	0	0	0	0	0	0	0	0	0	0	0	0	0	0	0	0	0	0	0	0	0	0	0	0	0	0	0	0	0	0	0	0	0	0	0
0	0	0	0	0	0	0	0	0	0	0	0	0	0	0	0	0	0	0	0	0	0	0	0	0	0	0	0	0	0	0	0	0	0	0	0	0	0	0	0	0	0	0	0	0	0	0	0	0	0
0	0	0	0	0	0	0	0	0	0	0	0	0	0	0	0	0	0	0	0	0	0	0	0	0	0	0	0	0	0	0	0	0	0	0	0	0	0	0	0	0	0	0	0	0	0	0	0	0	0
0	0	0	0	0	0	0	0	0	0	0	0	0	0	0	0	0	0	0	0	0	0	0	0	0	0	0	0	0	0	0	0	0	0	0	0	0	0	0	0	0	0	0	0	0	0	0	0	0	0
0	0	0	0	0	0	0	0	0	0	0	0	0	0	0	0	0	0	0	0	0	0	0	0	0	0	0	0	0	0	0	0	0	0	0	0	0	0	0	0	0	0	0	0	0	0	0	0	0	0
0	0	0	0	0	0	0	0	0	0	0	0	0	0	0	0	0	0	0	0	0	0	0	0	0	0	0	0	0	0	0	0	0	0	0	0	0	0	0	0	0	0	0	0	0	0	0	0	0	0
0	0	0	0	0	0	0	0	0	0	0	0	0	0	0	0	0	0	0	0	0	0	0	0	0	0	0	0	0	0	0	0	0	0	0	0	0	0	0	0	0	0	0	0	0	0	0	0	0	0
0	0	0	0	0	0	0	0	0	0	0	0	0	0	0	0	0	0	0	0	0	0	0	0	0	0	0	0	0	0	0	0	0	0	0	0	0	0	0	0	0	0	0	0	0	0	0	0	0	0
0	0	0	0	0	0	0	0	0	0	0	0	0	0	0	0	0	0	0	0	0	0	0	0	0	0	0	0	0	0	0	0	0	0	0	0	0	0	0	0	0	0	0	0	0	0	0	0	0	0
0	0	0	0	0	0	0	0	0	0	0	0	0	0	0	0	0	0	0	0	0	0	0	0	0	0	0	0	0	0	0	0	0	0	0	0	0	0	0	0	0	0	0	0	0	0	0	0	0	0
0	0	0	0	0	0	0	0	0	0	0	0	0	0	0	0	0	0	0	0	0	0	0	0	0	0	0	0	0	0	0	0	0	0	0	0	0	0	0	0	0	0	0	0	0	0	0	0	0	0
0	0	0	0	0	0	0	0	0	0	0	0	0	0	0	0	0	0	0	0	0	0	0	0	0	0	0	0	0	0	0	0	0	0	0	0	0	0	0	0	0	0	0	0	0	0	0	0	0	0
0	0	0	0	0	0	0	0	0	0	0	0	0	0	0	0	0	0	0	0	0	0	0	0	0	0	0	0	0	0	0	0	0	0	0	0	0	0	0	0	0	0	0	0	0	0	0	0	0	0
0	0	0	0	0	0	0	0	0	0	0	0	0	0	0	0	0	0	0	0	0	0	0	0	0	0	0	0	0	0	0	0	0	0	0	0	0	0	0	0	0	0	0	0	0	0	0	0	0	0
0	0	0	0	0	0	0	0	0	0	0	0	0	0	0	0	0	0	0	0	0	0	0	0	0	0	0	0	0	0	0	0	0	0	0	0	0	0	0	0	0	0	0	0	0	0	0	0	0	0
0	0	0	0	0	0	0	0	0	0	0	0	0	0	0	0	0	0	0	0	0	0	0	0	0	0	0	0	0	0	0	0	0	0	0	0	0	0	0	0	0	0	0	0	0	0	0	0	0	0
0	0	0	0	0	0	0	0	0	0	0	0	0	0	0	0	0	0	0	0	0	0	0	0	0	0	0	0	0	0	0	0	0	0	0	0	0	0	0	0	0	0	0	0	0	0	0	0	0	0
0	0	0	0	0	0	0	0	0	0	0	0	0	0	0	0	0	0	0	0	0	0	0	0	0	0	0	0	0	0	0	0	0	0	0	0	0	0	0	0	0	0	0	0	0	0	0	0	0	0
0	0	0	0	0	0	0	0	0	0	0	0	0	0	0	0	0	0	0	0	0	0	0	0	0	0	0	0	0	0	0	0	0	0	0	0	0	0	0	0	0	0	0	0	0	0	0	0	0	0
0	0	0	0	0	0	0	0	0	0	0	0	0	0	0	0	0	0	0	0	0	0	0	0	0	0	0	0	0	0	0	0	0	0	0	0	0	0	0	0	0	0	0	0	0	0	0	0	0	0
0	0	0	0	0	0	0	0	0	0	0	0	0	0	0	0	0	0	0	0	0	0	0	0	0	0	0	0	0	0	0	0	0	0	0	0	0	0	0	0	0	0	0	0	0	0	0	0	0	0
0	0	0	0	0	0	0	0	0	0	0	0	0	0	0	0	0	0	0	0	0	0	0	0	0	0	0	0	0	0	0	0	0	0	0	0	0	0	0	0	0	0	0	0	0	0	0	0	0	0
0	0	0	0	0	0	0	0	0	0	0	0	0	0	0	0	0	0	0	0	0	0	0	0	0	0	0	0	0	0	0	0	0	0	0	0	0	0	0	0	0	0	0	0	0	0	0	0	0	0
0	0	0	0	0	0	0	0	0	0	0	0	0	0	0	0	0	0	0	0	0	0	0	0	0	0	0	0	0	0	0	0	0	0	0	0	0	0	0	0	0	0	0	0	0	0	0	0	0	0
0	0	0	0	0	0	0	0	0	0	0	0	0	0	0	0	0	0	0	0	0	0	0	0	0	0	0	0	0	0	0	0	0	0	0	0	0	0	0	0	0	0	0	0	0	0	0	0	0	0
0	0	0	0	0	0	0	0	0	0	0	0	0	0	0	0	0	0	0	0	0	0	0	0	0	0	0	0	0	0	0	0	0	0	0	0	0	0	0	0	0	0	0	0	0	0	0	0	0	0
0	0	0	0	0	0	0	0	0	0	0	0	0	0	0	0	0	0	0	0	0	0	0	0	0	0	0	0	0	0	0	0	0	0	0	0	0	0	0	0	0	0	0	0	0	0	0	0	0	0
0	0	0	0	0	0	0	0	0	0	0	0	0	0	0	0	0	0	0	0	0	0	0	0	0	0	0	0	0	0	0	0	0	0	0	0	0	0	0	0	0	0	0	0	0	0	0	0	0	0
0	0	0	0	0	0	0	0	0	0	0	0	0	0	0	0	0	0	0	0	0	0	0	0	0	0	0	0	0	0	0	0	0	0	0	0	0	0	0	0	0	0	0	0	0	0	0	0	0	0
0	0	0	0	0	0	0	0	0	0	0	0	0	0	0	0	0	0	0	0	0	0	0	0	0	0	0	0	0	0	0	0	0	0	0	0	0	0	0	0	0	0	0	0	0	0	0	0	0	0
0	0	0	0	0	0	0	0	0	0	0	0	0	0	0	0	0	0	0	0	0	0	0	0	0	0	0	0	0	0	0	0	0	0	0	0	0	0	0	0	0	0	0	0	0	0	0	0	0	0
0	0	0	0	0	0	0	0	0	0	0	0	0	0	0	0	0	0	0	0	0	0	0	0	0	0	0	0	0	0	0	0	0	0	0	0	0	0	0	0	0	0	0	0	0	0	0	0	0	0
0	0	0	0	0	0	0	0	0	0	0	0	0	0	0	0	0	0	0	0	0	0	0	0	0	0	0	0	0	0	0	0	0	0	0	0	0	0	0	0	0	0	0	0	0	0	0	0	0	0
0	0	0	0	0	0	0	0	0	0	0	0	0	0	0	0	0	0	0	0	0	0	0	0	0	0	0	0	0	0	0	0	0	0	0	0	0	0	0	0	0	0	0	0	0	0	0	0	0	0
0	0	0	0	0	0	0	0	0	0	0	0	0	0	0	0	0	0	0	0	0	0	0	0	0	0	0	0	0	0	0	0	0	0	0	0	0	0	0	0	0	0	0	0	0	0	0	0	0	0
[truncated: 206 more columns]

## Sheet: Figure 1h
0	0	0	0	0	0	0	0	0	0	0	0	0	0	0	0	0	0	0	0	0	0	0	0	0	0	0	0	0	0	0	0	0	0	0	0	0	0	0	0	0	0	0	0	0	0	0	0	0	0
0	0	0	0	0	0	0	0	0	0	0	0	0	0	0	0	0	0	0	0	0	0	0	0	0	0	0	0	0	0	0	0	0	0	0	0	0	0	0	0	0	0	0	0	0	0	0	0	0	0
0	0	0	0	0	0	0	0	0	0	0	0	0	0	0	0	0	0	0	0	0	0	0	0	0	0	0	0	0	0	0	0	0	0	0	0	0	0	0	0	0	0	0	0	0	0	0	0	0	0
0	0	0	0	0	0	0	0	0	0	0	0	0	0	0	0	0	0	0	0	0	0	0	0	0	0	0	0	0	0	0	0	0	0	0	0	0	0	0	0	0	0	0	0	0	0	0	0	0	0
0	0	0	0	0	0	0	0	0	0	0	0	0	0	0	0	0	0	0	0	0	0	0	0	0	0	0	0	0	0	0	0	0	0	0	0	0	0	0	0	0	0	0	0	0	0	0	0	0	0
0	0	0	0	0	0	0	0	0	0	0	0	0	0	0	0	0	0	0	0	0	0	0	0	0	0	0	0	0	0	0	0	0	0	0	0	0	0	0	0	0	0	0	0	0	0	0	0	0	0
0	0	0	0	0	0	0	0	0	0	0	0	0	0	0	0	0	0	0	0	0	0	0	0	0	0	0	0	0	0	0	0	0	0	0	0	0	0	0	0	0	0	0	0	0	0	0	0	0	0
0	0	0	0	0	0	0	0	0	0	0	0	0	0	0	0	0	0	0	0	0	0	0	0	0	0	0	0	0	0	0	0	0	0	0	0	0	0	0	0	0	0	0	0	0	0	0	0	0	0
0	0	0	0	0	0	0	0	0	0	0	0	0	0	0	0	0	0	0	0	0	0	0	0	0	0	0	0	0	0	0	0	0	0	0	0	0	0	0	0	0	0	0	0	0	0	0	0	0	0
0	0	0	0	0	0	0	0	0	0	0	0	0	0	0	0	0	0	0	0	0	0	0	0	0	0	0	0	0	0	0	0	0	0	0	0	0	0	0	0	0	0	0	0	0	0	0	0	0	0
0	0	0	0	0	0	0	0	0	0	0	0	0	0	0	0	0	0	0	0	0	0	0	0	0	0	0	0	0	0	0	0	0	0	0	0	0	0	0	0	0	0	0	0	0	0	0	0	0	0
0	0	0	0	0	0	0	0	0	0	0	0	0	0	0	0	0	0	0	0	0	0	0	0	0	0	0	0	0	0	0	0	0	0	0	0	0	0	0	0	0	0	0	0	0	0	0	0	0	0
0	0	0	0	0	0	0	0	0	0	0	0	0	0	0	0	0	0	0	0	0	0	0	0	0	0	0	0	0	0	0	0	0	0	0	0	0	0	0	0	0	0	0	0	0	0	0	0	0	0
0	0	0	0	0	0	0	0	0	0	0	0	0	0	0	0	0	0	0	0	0	0	0	0	0	0	0	0	0	0	0	0	0	0	0	0	0	0	0	0	0	0	0	0	0	0	0	0	0	0
0	0	0	0	0	0	0	0	0	0	0	0	0	0	0	0	0	0	0	0	0	0	0	0	0	0	0	0	0	0	0	0	0	0	0	0	0	0	0	0	0	0	0	0	0	0	0	0	0	0
0	0	0	0	0	0	0	0	0	0	0	0	0	0	0	0	0	0	0	0	0	0	0	0	0	0	0	0	0	0	0	0	0	0	0	0	0	0	0	0	0	0	0	0	0	0	0	0	0	0
0	0	0	0	0	0	0	0	0	0	0	0	0	0	0	0	0	0	0	0	0	0	0	0	0	0	0	0	0	0	0	0	0	0	0	0	0	0	0	0	0	0	0	0	0	0	0	0	0	0
0	0	0	0	0	0	0	0	0	0	0	0	0	0	0	0	0	0	0	0	0	0	0	0	0	0	0	0	0	0	0	0	0	0	0	0	0	0	0	0	0	0	0	0	0	0	0	0	0	0
0	0	0	0	0	0	0	0	0	0	0	0	0	0	0	0	0	0	0	0	0	0	0	0	0	0	0	0	0	0	0	0	0	0	0	0	0	0	0	0	0	0	0	0	0	0	0	0	0	0
0	0	0	0	0	0	0	0	0	0	0	0	0	0	0	0	0	0	0	0	0	0	0	0	0	0	0	0	0	0	0	0	0	0	0	0	0	0	0	0	0	0	0	0	0	0	0	0	0	0
0	0	0	0	0	0	0	0	0	0	0	0	0	0	0	0	0	0	0	0	0	0	0	0	0	0	0	0	0	0	0	0	0	0	0	0	0	0	0	0	0	0	0	0	0	0	0	0	0	0
0	0	0	0	0	0	0	0	0	0	0	0	0	0	0	0	0	0	0	0	0	0	0	0	0	0	0	0	0	0	0	0	0	0	0	0	0	0	0	0	0	0	0	0	0	0	0	0	0	0
0	0	0	0	0	0	0	0	0	0	0	0	0	0	0	0	0	0	0	0	0	0	0	0	0	0	0	0	0	0	0	0	0	0	0	0	0	0	0	0	0	0	0	0	0	0	0	0	0	0
0	0	0	0	0	0	0	0	0	0	0	0	0	0	0	0	0	0	0	0	0	0	0	0	0	0	0	0	0	0	0	0	0	0	0	0	0	0	0	0	0	0	0	0	0	0	0	0	0	0
0	0	0	0	0	0	0	0	0	0	0	0	0	0	0	0	0	0	0	0	0	0	0	0	0	0	0	0	0	0	0	0	0	0	0	0	0	0	0	0	0	0	0	0	0	0	0	0	0	0
0	0	0	0	0	0	0	0	0	0	0	0	0	0	0	0	0	0	0	0	0	0	0	0	0	0	0	0	0	0	0	0	0	0	0	0	0	0	0	0	0	0	0	0	0	0	0	0	0	0
0	0	0	0	0	0	0	0	0	0	0	0	0	0	0	0	0	0	0	0	0	0	0	0	0	0	0	0	0	0	0	0	0	0	0	0	0	0	0	0	0	0	0	0	0	0	0	0	0	0
0	0	0	0	0	0	0	0	0	0	0	0	0	0	0	0	0	0	0	0	0	0	0	0	0	0	0	0	0	0	0	0	0	0	0	0	0	0	0	0	0	0	0	0	0	0	0	0	0	0
0	0	0	0	0	0	0	0	0	0	0	0	0	0	0	0	0	0	0	0	0	0	0	0	0	0	0	0	0	0	0	0	0	0	0	0	0	0	0	0	0	0	0	0	0	0	0	0	0	0
0	0	0	0	0	0	0	0	0	0	0	0	0	0	0	0	0	0	0	0	0	0	0	0	0	0	0	0	0	0	0	0	0	0	0	0	0	0	0	0	0	0	0	0	0	0	0	0	0	0
0	0	0	0	0	0	0	0	0	0	0	0	0	0	0	0	0	0	0	0	0	0	0	0	0	0	0	0	0	0	0	0	0	0	0	0	0	0	0	0	0	0	0	0	0	0	0	0	0	0
0	0	0	0	0	0	0	0	0	0	0	0	0	0	0	0	0	0	0	0	0	0	0	0	0	0	0	0	0	0	0	0	0	0	0	0	0	0	0	0	0	0	0	0	0	0	0	0	0	0
0	0	0	0	0	0	0	0	0	0	0	0	0	0	0	0	0	0	0	0	0	0	0	0	0	0	0	0	0	0	0	0	0	0	0	0	0	0	0	0	0	0	0	0	0	0	0	0	0	0
0	0	0	0	0	0	0	0	0	0	0	0	0	0	0	0	0	0	0	0	0	0	0	0	0	0	0	0	0	0	0	0	0	0	0	0	0	0	0	0	0	0	0	0	0	0	0	0	0	0
0	0	0	0	0	0	0	0	0	0	0	0	0	0	0	0	0	0	0	0	0	0	0	0	0	0	0	0	0	0	0	0	0	0	0	0	0	0	0	0	0	0	0	0	0	0	0	0	0	0
0	0	0	0	0	0	0	0	0	0	0	0	0	0	0	0	0	0	0	0	0	0	0	0	0	0	0	0	0	0	0	0	0	0	0	0	0	0	0	0	0	0	0	0	0	0	0	0	0	0
0	0	0	0	0	0	0	0	0	0	0	0	0	0	0	0	0	0	0	0	0	0	0	0	0	0	0	0	0	0	0	0	0	0	0	0	0	0	0	0	0	0	0	0	0	0	0	0	0	0
0	0	0	0	0	0	0	0	0	0	0	0	0	0	0	0	0	0	0	0	0	0	0	0	0	0	0	0	0	0	0	0	0	0	0	0	0	0	0	0	0	0	0	0	0	0	0	0	0	0
0	0	0	0	0	0	0	0	0	0	0	0	0	0	0	0	0	0	0	0	0	0	0	0	0	0	0	0	0	0	0	0	0	0	0	0	0	0	0	0	0	0	0	0	0	0	0	0	0	0
0	0	0	0	0	0	0	0	0	0	0	0	0	0	0	0	0	0	0	0	0	0	0	0	0	0	0	0	0	0	0	0	0	0	0	0	0	0	0	0	0	0	0	0	0	0	0	0	0	0
0	0	0	0	0	0	0	0	0	0	0	0	0	0	0	0	0	0	0	0	0	0	0	0	0	0	0	0	0	0	0	0	0	0	0	0	0	0	0	0	0	0	0	0	0	0	0	0	0	0
0	0	0	0	0	0	0	0	0	0	0	0	0	0	0	0	0	0	0	0	0	0	0	0	0	0	0	0	0	0	0	0	0	0	0	0	0	0	0	0	0	0	0	0	0	0	0	0	0	0
0	0	0	0	0	0	0	0	0	0	0	0	0	0	0	0	0	0	0	0	0	0	0	0	0	0	0	0	0	0	0	0	0	0	0	0	0	0	0	0	0	0	0	0	0	0	0	0	0	0
0	0	0	0	0	0	0	0	0	0	0	0	0	0	0	0	0	0	0	0	0	0	0	0	0	0	0	0	0	0	0	0	0	0	0	0	0	0	0	0	0	0	0	0	0	0	0	0	0	0
0	0	0	0	0	0	0	0	0	0	0	0	0	0	0	0	0	0	0	0	0	0	0	0	0	0	0	0	0	0	0	0	0	0	0	0	0	0	0	0	0	0	0	0	0	0	0	0	0	0
0	0	0	0	0	0	0	0	0	0	0	0	0	0	0	0	0	0	0	0	0	0	0	0	0	0	0	0	0	0	0	0	0	0	0	0	0	0	0	0	0	0	0	0	0	0	0	0	0	0
0	0	0	0	0	0	0	0	0	0	0	0	0	0	0	0	0	0	0	0	0	0	0	0	0	0	0	0	0	0	0	0	0	0	0	0	0	0	0	0	0	0	0	0	0	0	0	0	0	0
0	0	0	0	0	0	0	0	0	0	0	0	0	0	0	0	0	0	0	0	0	0	0	0	0	0	0	0	0	0	0	0	0	0	0	0	0	0	0	0	0	0	0	0	0	0	0	0	0	0
0	0	0	0	0	0	0	0	0	0	0	0	0	0	0	0	0	0	0	0	0	0	0	0	0	0	0	0	0	0	0	0	0	0	0	0	0	0	0	0	0	0	0	0	0	0	0	0	0	0
0	0	0	0	0	0	0	0	0	0	0	0	0	0	0	0	0	0	0	0	0	0	0	0	0	0	0	0	0	0	0	0	0	0	0	0	0	0	0	0	0	0	0	0	0	0	0	0	0	0
0	0	0	0	0	0	0	0	0	0	0	0	0	0	0	0	0	0	0	0	0	0	0	0	0	0	0	0	0	0	0	0	0	0	0	0	0	0	0	0	0	0	0	0	0	0	0	0	0	0
0	0	0	0	0	0	0	0	0	0	0	0	0	0	0	0	0	0	0	0	0	0	0	0	0	0	0	0	0	0	0	0	0	0	0	0	0	0	0	0	0	0	0	0	0	0	0	0	0	0
0	0	0	0	0	0	0	0	0	0	0	0	0	0	0	0	0	0	0	0	0	0	0	0	0	0	0	0	0	0	0	0	0	0	0	0	0	0	0	0	0	0	0	0	0	0	0	0	0	0
0	0	0	0	0	0	0	0	0	0	0	0	0	0	0	0	0	0	0	0	0	0	0	0	0	0	0	0	0	0	0	0	0	0	0	0	0	0	0	0	0	0	0	0	0	0	0	0	0	0
0	0	0	0	0	0	0	0	0	0	0	0	0	0	0	0	0	0	0	0	0	0	0	0	0	0	0	0	0	0	0	0	0	0	0	0	0	0	0	0	0	0	0	0	0	0	0	0	0	0
0	0	0	0	0	0	0	0	0	0	0	0	0	0	0	0	0	0	0	0	0	0	0	0	0	0	0	0	0	0	0	0	0	0	0	0	0	0	0	0	0	0	0	0	0	0	0	0	0	0
0	0	0	0	0	0	0	0	0	0	0	0	0	0	0	0	0	0	0	0	0	0	0	0	0	0	0	0	0	0	0	0	0	0	0	0	0	0	0	0	0	0	0	0	0	0	0	0	0	0
0	0	0	0	0	0	0	0	0	0	0	0	0	0	0	0	0	0	0	0	0	0	0	0	0	0	0	0	0	0	0	0	0	0	0	0	0	0	0	0	0	0	0	0	0	0	0	0	0	0
0	0	0	0	0	0	0	0	0	0	0	0	0	0	0	0	0	0	0	0	0	0	0	0	0	0	0	0	0	0	0	0	0	0	0	0	0	0	0	0	0	0	0	0	0	0	0	0	0	0
0	0	0	0	0	0	0	0	0	0	0	0	0	0	0	0	0	0	0	0	0	0	0	0	0	0	0	0	0	0	0	0	0	0	0	0	0	0	0	0	0	0	0	0	0	0	0	0	0	0
0	0	0	0	0	0	0	0	0	0	0	0	0	0	0	0	0	0	0	0	0	0	0	0	0	0	0	0	0	0	0	0	0	0	0	0	0	0	0	0	0	0	0	0	0	0	0	0	0	0
0	0	0	0	0	0	0	0	0	0	0	0	0	0	0	0	0	0	0	0	0	0	0	0	0	0	0	0	0	0	0	0	0	0	0	0	0	0	0	0	0	0	0	0	0	0	0	0	0	0
0	0	0	0	0	0	0	0	0	0	0	0	0	0	0	0	0	0	0	0	0	0	0	0	0	0	0	0	0	0	0	0	0	0	0	0	0	0	0	0	0	0	0	0	0	0	0	0	0	0
0	0	0	0	0	0	0	0	0	0	0	0	0	0	0	0	0	0	0	0	0	0	0	0	0	0	0	0	0	0	0	0	0	0	0	0	0	0	0	0	0	0	0	0	0	0	0	0	0	0
0	0	0	0	0	0	0	0	0	0	0	0	0	0	0	0	0	0	0	0	0	0	0	0	0	0	0	0	0	0	0	0	0	0	0	0	0	0	0	0	0	0	0	0	0	0	0	0	0	0
0	0	0	0	0	0	0	0	0	0	0	0	0	0	0	0	0	0	0	0	0	0	0	0	0	0	0	0	0	0	0	0	0	0	0	0	0	0	0	0	0	0	0	0	0	0	0	0	0	0
0	0	0	0	0	0	0	0	0	0	0	0	0	0	0	0	0	0	0	0	0	0	0	0	0	0	0	0	0	0	0	0	0	0	0	0	0	0	0	0	0	0	0	0	0	0	0	0	0	0
0	0	0	0	0	0	0	0	0	0	0	0	0	0	0	0	0	0	0	0	0	0	0	0	0	0	0	0	0	0	0	0	0	0	0	0	0	0	0	0	0	0	0	0	0	0	0	0	0	0
0	0	0	0	0	0	0	0	0	0	0	0	0	0	0	0	0	0	0	0	0	0	0	0	0	0	0	0	0	0	0	0	0	0	0	0	0	0	0	0	0	0	0	0	0	0	0	0	0	0
0	0	0	0	0	0	0	0	0	0	0	0	0	0	0	0	0	0	0	0	0	0	0	0	0	0	0	0	0	0	0	0	0	0	0	0	0	0	0	0	0	0	0	0	0	0	0	0	0	0
0	0	0	0	0	0	0	0	0	0	0	0	0	0	0	0	0	0	0	0	0	0	0	0	0	0	0	0	0	0	0	0	0	0	0	0	0	0	0	0	0	0	0	0	0	0	0	0	0	0
0	0	0	0	0	0	0	0	0	0	0	0	0	0	0	0	0	0	0	0	0	0	0	0	0	0	0	0	0	0	0	0	0	0	0	0	0	0	0	0	0	0	0	0	0	0	0	0	0	0
0	0	0	0	0	0	0	0	0	0	0	0	0	0	0	0	0	0	0	0	0	0	0	0	0	0	0	0	0	0	0	0	0	0	0	0	0	0	0	0	0	0	0	0	0	0	0	0	0	0
0	0	0	0	0	0	0	0	0	0	0	0	0	0	0	0	0	0	0	0	0	0	0	0	0	0	0	0	0	0	0	0	0	0	0	0	0	0	0	0	0	0	0	0	0	0	0	0	0	0
0	0	0	0	0	0	0	0	0	0	0	0	0	0	0	0	0	0	0	0	0	0	0	0	0	0	0	0	0	0	0	0	0	0	0	0	0	0	0	0	0	0	0	0	0	0	0	0	0	0
0	0	0	0	0	0	0	0	0	0	0	0	0	0	0	0	0	0	0	0	0	0	0	0	0	0	0	0	0	0	0	0	0	0	0	0	0	0	0	0	0	0	0	0	0	0	0	0	0	0
0	0	0	0	0	0	0	0	0	0	0	0	0	0	0	0	0	0	0	0	0	0	0	0	0	0	0	0	0	0	0	0	0	0	0	0	0	0	0	0	0	0	0	0	0	0	0	0	0	0
0	0	0	0	0	0	0	0	0	0	0	0	0	0	0	0	0	0	0	0	0	0	0	0	0	0	0	0	0	0	0	0	0	0	0	0	0	0	0	0	0	0	0	0	0	0	0	0	0	0
0	0	0	0	0	0	0	0	0	0	0	0	0	0	0	0	0	0	0	0	0	0	0	0	0	0	0	0	0	0	0	0	0	0	0	0	0	0	0	0	0	0	0	0	0	0	0	0	0	0
0	0	0	0	0	0	0	0	0	0	0	0	0	0	0	0	0	0	0	0	0	0	0	0	0	0	0	0	0	0	0	0	0	0	0	0	0	0	0	0	0	0	0	0	0	0	0	0	0	0
0	0	0	0	0	0	0	0	0	0	0	0	0	0	0	0	0	0	0	0	0	0	0	0	0	0	0	0	0	0	0	0	0	0	0	0	0	0	0	0	0	0	0	0	0	0	0	0	0	0
0	0	0	0	0	0	0	0	0	0	0	0	0	0	0	0	0	0	0	0	0	0	0	0	0	0	0	0	0	0	0	0	0	0	0	0	0	0	0	0	0	0	0	0	0	0	0	0	0	0
0	0	0	0	0	0	0	0	0	0	0	0	0	0	0	0	0	0	0	0	0	0	0	0	0	0	0	0	0	0	0	0	0	0	0	0	0	0	0	0	0	0	0	0	0	0	0	0	0	0
0	0	0	0	0	0	0	0	0	0	0	0	0	0	0	0	0	0	0	0	0	0	0	0	0	0	0	0	0	0	0	0	0	0	0	0	0	0	0	0	0	0	0	0	0	0	0	0	0	0
0	0	0	0	0	0	0	0	0	0	0	0	0	0	0	0	0	0	0	0	0	0	0	0	0	0	0	0	0	0	0	0	0	0	0	0	0	0	0	0	0	0	0	0	0	0	0	0	0	0
0	0	0	0	0	0	0	0	0	0	0	0	0	0	0	0	0	0	0	0	0	0	0	0	0	0	0	0	0	0	0	0	0	0	0	0	0	0	0	0	0	0	0	0	0	0	0	0	0	0
0	0	0	0	0	0	0	0	0	0	0	0	0	0	0	0	0	0	0	0	0	0	0	0	0	0	0	0	0	0	0	0	0	0	0	0	0	0	0	0	0	0	0	0	0	0	100.061	100.456	112.532	118.574
0	0	0	0	0	0	0	0	0	0	0	0	0	0	0	0	0	0	0	0	0	0	0	0	0	0	0	0	0	0	0	0	0	0	0	0	0	0	0	0	100.144	113.783	113.352	113.636	107.265	102.691	100.006	113.596	115.713	100.141
0	0	0	0	0	0	0	0	0	0	0	0	0	0	0	0	0	0	0	0	0	0	0	0	0	0	0	0	0	0	0	0	0	0	0	0	0	0	105.205	125.089	135.731	105.542	100.173	108.786	127.589	100.682	114.012	117.761	112.022	120.265
0	0	0	0	0	0	0	0	0	0	0	0	0	0	0	0	0	0	0	0	0	0	0	0	0	0	0	0	0	0	0	0	0	0	0	0	0	106.518	100.008	100.358	100.162	100.443	100.144	107.827	112.769	116.504	115.007	109.854	114.885	100.574
0	0	0	0	0	0	0	0	0	0	0	0	0	0	0	0	0	0	0	0	0	0	0	0	0	0	0	0	0	0	0	0	0	0	0	100	100.002	136.558	113.49	100.964	107.395	123.663	100.008	100.702	100.857	109.885	100.004	100.089	100.303	111.701
0	0	0	0	0	0	0	0	0	0	0	0	0	0	0	0	0	0	0	0	0	0	0	0	0	0	0	0	0	0	0	0	0	0	132.4	110.546	100.323	108.571	109.434	114.722	112.157	108.484	106.38	104.038	113.592	100.112	100.681	113.538	100.487	111.552
0	0	0	0	0	0	0	0	0	0	0	0	0	0	0	0	0	0	0	0	0	0	0	0	0	0	0	0	0	0	0	0	0	119.759	118.895	100.083	134.551	131.932	107.891	100.158	100.009	121.957	126.162	113.593	114.215	113.709	100.139	100.211	112.109	116.011
0	0	0	0	0	0	0	0	0	0	0	0	0	0	0	0	0	0	0	0	0	0	0	0	0	0	0	0	0	0	0	0	100	122.633	122.599	107.956	131.007	104.421	113.045	111.493	127.184	100.301	109.589	106.177	134.653	121.222	113.594	113.726	100.681	113.587
0	0	0	0	0	0	0	0	0	0	0	0	0	0	0	0	0	0	0	0	0	0	0	0	0	0	0	0	0	0	0	130	100.434	104.069	116.599	100.236	131.375	142.081	109.674	116.037	135.646	110.722	105.546	123.745	100.457	122.865	100.094	113.731	115.651	110.192
0	0	0	0	0	0	0	0	0	0	0	0	0	0	0	0	0	0	0	0	0	0	0	0	0	0	0	0	0	0	107.441	126.31	100.387	141.926	100.571	131.435	118.428	100.004	105.35	100.232	127.398	107.126	102.708	105.943	100	122.529	113.764	113.351	139.49	113.588
0	0	0	0	0	0	0	0	0	0	0	0	0	0	0	0	0	0	0	0	0	0	0	0	0	0	0	0	0	107.46	100.448	120.003	129.756	122.825	123.42	131.575	158.397	131.79	125.464	120.965	126.957	110.517	100	103.715	100.168	100.812	100.698	100.177	127.551	103.442
0	0	0	0	0	0	0	0	0	0	0	0	0	0	0	0	0	0	0	0	0	0	0	0	0	0	0	0	103.804	106.209	119.936	112.235	108.833	100.017	110.333	111.853	105.821	115.537	100.008	115.512	135.592	126.724	104.959	125.075	113.593	100	100.428	110.641	117.731	110.999
0	0	0	0	0	0	0	0	0	0	0	0	0	0	0	0	0	0	0	0	0	0	0	0	0	0	0	0	100.262	122.808	118.594	100.015	100.006	132.806	111.931	132.326	112.558	132.024	101.194	135.119	112.301	136.5	100.763	100.129	102.696	104.323	100.019	113.763	107.684	108.368
0	0	0	0	0	0	0	0	0	0	0	0	0	0	0	0	0	0	0	0	0	0	0	0	0	0	0	103.864	100.132	100.006	106.033	106.467	125.015	124.376	107.178	100	130.78	131.153	100	131.141	108.31	100.277	100.677	106.035	104.849	109.679	100.001	125.484	110.793	109.679
0	0	0	0	0	0	0	0	0	0	0	0	0	0	0	0	0	0	0	0	0	0	0	0	0	0	100	116.539	112.55	124.833	118.949	100.801	119.64	102.077	129.119	114.036	158.69	123.039	101.996	114.2	143.939	108.359	103.335	126.458	100.002	125.717	101.272	109.679	100.123	100.486
0	0	0	0	0	0	0	0	0	0	0	0	0	0	0	0	0	0	0	0	0	0	0	0	0	0	111.721	103.558	118.615	108.856	103.071	116.607	116.484	134.371	130.552	100.004	109.375	108.669	131.606	134.433	100	113.895	112.534	100.002	103.597	122.592	107.592	101.999	109.678	124.37
0	0	0	0	0	0	0	0	0	0	0	0	0	0	0	0	0	0	0	0	0	0	0	0	0	102.501	119.853	111.721	117.787	109.416	101.981	100.062	108.675	127.505	100	127.57	118.36	100.052	113.684	118.385	110.299	100.647	124.558	107.623	110.399	104.011	123.385	100.457	115.887	113.594
0	0	0	0	0	0	0	0	0	0	0	0	0	0	0	0	0	0	0	0	0	0	0	0	0	113.585	116.976	102.305	100.045	121.966	105.105	124.404	107.402	100	100.002	107.611	158.468	117.21	159.545	166.648	115.192	112.819	100	110.622	124.412	118.881	102.067	109.679	113.593	115.094
0	0	0	0	0	0	0	0	0	0	0	0	0	0	0	0	0	0	0	0	0	0	0	0	100.009	100.002	100.025	118.86	122.571	100.029	124.818	112.413	100.013	108.914	125.69	135.506	123.449	135.638	151.005	138.026	126.928	106.5	130.892	112.946	108.628	111.23	163.237	121.666	109.679	100.67
0	0	0	0	0	0	0	0	0	0	0	0	0	0	0	0	0	0	0	0	0	0	0	0	100.13	114.67	100.007	100.003	115.858	115.08	102.57	105.109	126.009	100.014	114.42	142.062	100.009	117.894	163.574	107.262	132.372	106.497	131.774	108.669	100.01	119.827	100.02	102.347	113.583	100
0	0	0	0	0	0	0	0	0	0	0	0	0	0	0	0	0	0	0	0	0	0	0	100.016	100.184	102.848	123.37	103.167	100.018	100.181	105.219	100.44	129.45	100.346	125.81	109.388	109.85	127.139	153.142	101.256	131.493	127.288	128.128	111.393	110.789	100	108.89	125.879	120.396	102.561
0	0	0	0	0	0	0	0	0	0	0	0	0	0	0	0	0	0	0	0	0	0	0	101.162	100.864	118.058	103.269	100.004	103.471	122.852	102.633	111.507	112.369	103.02	100.208	121.605	100.002	114.554	117.397	111.305	100.138	110.959	125.212	106.641	135.553	100.491	101.26	105.759	122.685	112.439
0	0	0	0	0	0	0	0	0	0	0	0	0	0	0	0	0	0	0	0	0	0	0	115.213	100.1	115.586	100.814	118.715	102	123.162	101.824	100.244	116.988	104.905	102.74	129.502	107.573	157.294	110.537	100.005	110.096	101.247	126.105	100.013	101.499	109.5	113.483	101.944	113.58	100.181
0	0	0	0	0	0	0	0	0	0	0	0	0	0	0	0	0	0	0	0	0	0	112.003	116.006	110.198	100.02	102	108.07	113.06	104.136	100	103.848	103.418	123.243	109.797	104.867	100	100.022	131.234	115.334	108.486	131.82	131.783	126.892	100.334	126.903	100.182	123.695	125.096	104.55
0	0	0	0	0	0	0	0	0	0	0	0	0	0	0	0	0	0	0	0	0	0	102.764	102.471	114.187	100.358	103.512	115.798	102.664	115.954	107.075	120.877	122.383	100.514	102.981	100	124.44	118.074	100.006	124.807	132.061	100	100.057	105.55	108.996	100.547	116.423	100	100.077	110.639
0	0	0	0	0	0	0	0	0	0	0	0	0	0	0	0	0	0	0	0	0	0	102	112.135	103.151	108.703	100.014	121.515	116.112	100	122.089	120.162	127.868	126.426	100.001	127.396	109.235	120.869	100.001	121.816	126.272	110.954	121.692	108.207	126.599	124.661	105.179	108.045	122.48	101.857
0	0	0	0	0	0	0	0	0	0	0	0	0	0	0	0	0	0	0	0	0	113.178	102.902	100.002	102.052	102.045	116.113	101.743	117.158	120.635	100.924	122.111	108.755	100.001	100.138	100.477	107.684	100	145.321	141.837	141.589	132.098	100.21	112.901	102.075	100	104.639	126.695	104.598	109.31
0	0	0	0	0	0	0	0	0	0	0	0	0	0	0	0	0	0	0	0	0	111.26	103.442	102	100.198	102.15	100	103.077	100.096	114.513	117.129	100.096	100.192	102.122	123.831	109.374	100.174	100.002	113.233	131.058	123.365	113.258	131.074	100.051	102.139	129.608	133.934	105.677	102.439	108.204
0	0	0	0	0	0	0	0	0	0	0	0	0	0	0	0	0	0	0	0	0	120.167	100.046	115.736	115.288	100.005	106.267	114.106	118.487	100	119.705	124.653	108.932	104.021	100.479	100.018	100.318	100	103.935	100	142.175	115.187	111.209	109.295	100.074	128.959	110.708	100.225	100.008	100.014
0	0	0	0	0	0	0	0	0	0	0	0	0	0	0	0	0	0	0	0	0	100	112.09	100.011	102	108.971	113.564	100.1	119.348	113.882	107.932	122.818	115.576	108.616	106.957	100.008	106.584	105.914	110.489	108.432	113.782	123.331	100	133.549	100	100.521	113.907	135.85	104.096	101.864
0	0	0	0	0	0	0	0	0	0	0	0	0	0	0	0	0	0	0	0	101.577	111.569	112.136	103.109	102.919	115.235	100.99	111.44	100.001	100.1	106.342	103.49	106.52	124.517	130.145	128.496	118.321	106.391	129.086	109.494	141.955	110.371	135.44	135.054	100.003	109.245	102.297	104.556	100.001	100.119
0	0	0	0	0	0	0	0	0	0	0	0	0	0	0	0	0	0	0	0	104.79	111.186	100.873	100.417	102	114.273	118.31	111.89	100.054	100.905	102	123.772	129.144	122.032	126.674	112.517	124.063	100.194	124.674	115.808	109.49	142.068	112.255	112.843	110.404	125.819	126.541	102.525	100.33	100.003
0	0	0	0	0	0	0	0	0	0	0	0	0	0	0	0	0	0	0	0	105.894	104.177	104.756	100.114	111.744	100.715	100.13	114.214	111.471	103.421	100	100.04	105.663	105.853	107.389	123.531	124.513	100.006	128.156	116.291	100.378	116.825	100.416	127.607	132.373	105.297	116.276	110.284	101.46	103.574
0	0	0	0	0	0	0	0	0	0	0	0	0	0	0	0	0	0	0	0	111.606	102	100	102.744	102.44	104.466	104.002	117.406	113.226	114.233	103.992	115.618	117.485	118.368	101.07	112.653	100.093	102.749	101.097	112.791	141.878	104.319	108.311	121.406	126.8	100.586	103.906	105.934	108.832	104.785
0	0	0	0	0	0	0	0	0	0	0	0	0	0	0	0	0	0	0	0	100	104.446	112.402	102.918	105.247	113.71	102.429	100.586	103.619	114.704	105.556	100	100.075	120.135	105.885	125.169	106.136	111.951	121.793	114.107	100	140.699	134.067	110.709	116.286	100.335	100.008	101.257	104.323	109.68
0	0	0	0	0	0	0	0	0	0	0	0	0	0	0	0	0	0	0	0	111.745	104.038	102	115.255	102	114.566	100.665	105.791	100.164	100.148	120.027	100.806	129.269	117.41	102.626	128.316	100	109.958	100.485	128.875	157.69	141.665	132.069	105.868	114.186	133.805	111.903	106.294	128.996	100.932
0	0	0	0	0	0	0	0	0	0	0	0	0	0	0	0	0	0	0	0	101.089	111.225	100.832	100.005	109.378	102.699	100.104	141.581	104.25	110.86	100.67	113.184	108.513	111.264	105.89	120.34	100	108.064	100.103	107.283	109.853	117.999	121.796	157.742	100	105.385	106.252	100.097	101.516	100.108
0	0	0	0	0	0	0	0	0	0	0	0	0	0	0	0	0	0	0	0	112.975	106.333	103.116	124.567	100.017	100.002	115.762	114.167	102.63	109.858	117.254	126.347	121.141	107.769	116.363	100.208	100	127.817	111.283	126.232	111.234	100.01	118.398	100.408	104.921	131.902	112.782	102.828	126.679	112.589
0	0	0	0	0	0	0	0	0	0	0	0	0	0	0	0	0	0	0	111.927	111.58	114.239	112.089	105.849	101.576	118.589	100.027	117.923	140.23	114.425	115.91	106.796	115.114	124.336	109.42	108.655	100.137	124.588	111.557	107.309	131.82	141.959	131.721	103.975	107.7	107.952	103.433	102.047	100.433	134.717
0	0	0	0	0	0	0	0	0	0	0	0	0	0	0	0	0	0	0	107.205	107.419	115.741	111.643	100	112.56	116.638	112.231	108.859	117.947	112.8	100.018	104.543	116.288	126.49	105.45	129.319	103.808	114.96	116.599	101.59	142.123	126.483	117.09	132.628	100.214	103.978	100.082	100	125.32	101.386
0	0	0	0	0	0	0	0	0	0	0	0	0	0	0	0	0	0	0	103.583	110.748	111.499	109.827	100.036	102.719	112.11	103.172	116.992	114.021	119.841	100.349	100	105.03	123.897	116.973	106.643	129.691	100.157	134.46	137.151	130.581	100	127.513	111.477	100.387	133.47	110.418	100	110.648	100.03
0	0	0	0	0	0	0	0	0	0	0	0	0	0	0	0	0	0	0	114.342	116.122	117.772	112.271	101.099	120.569	100.059	100.947	100.937	100	100	109.9	106.794	114.487	101.857	109.931	121.01	102.53	127.621	126.125	161.651	114.026	121.567	100.066	107.594	108.301	106.462	105.107	100.039	135.054	102.023
0	0	0	0	0	0	0	0	0	0	0	0	0	0	0	0	0	0	0	111.083	111.152	113.397	112.506	112.015	102	100.1	102	100.1	115.827	114.473	101.197	107.733	117.45	100.001	108.048	111.539	125.848	122.263	100.012	131.577	111.762	100.007	100.103	130.6	106.95	130.249	100.297	119.138	107.401	100.006
0	0	0	0	0	0	0	0	0	0	0	0	0	0	0	0	0	0	0	113.938	115.804	116.29	111.151	102	103.03	101.591	101.559	104.596	116.225	117.038	112.068	100	121.35	104.097	114.68	127.012	123.425	120.158	104.707	122.79	100.247	111.89	107.773	100	111.011	136.765	104.748	126.483	105.453	109.68
0	0	0	0	0	0	0	0	0	0	0	0	0	0	0	0	0	0	0	100.012	111.729	113.684	102	102	110.79	100.088	116.27	100	106.267	102.565	100	115.219	119.875	103.82	124.677	123.907	107.703	106.905	115.359	108.175	105.742	117.081	100.21	100.014	136.135	135.111	109.472	126.287	137.671	107.58
0	0	0	0	0	0	0	0	0	0	0	0	0	0	0	0	0	0	0	111.062	111.163	111.606	114.922	112.427	107.234	102.764	100.016	100	100	100	118.977	122.79	108.855	123.998	100	100.255	125.107	108.283	126.298	159.731	112.761	116.842	131.757	133.682	100.606	100.006	110.677	110.725	103.214	122.657
0	0	0	0	0	0	0	0	0	0	0	0	0	0	0	0	0	0	0	100.045	116.036	100.001	112.235	116.717	100.001	104.298	101.841	114.175	100.021	100	118.571	104.887	118.396	110.229	100.059	128.26	103.093	117.117	100.008	125.348	115.66	157.816	110.802	109.053	100.127	100.734	100	131.229	111.938	109.049
0	0	0	0	0	0	0	0	0	0	0	0	0	0	0	0	0	0	0	111.374	100.405	114.972	102.682	112.269	116.666	101.518	102	114.465	114.975	118.044	100.074	114.559	100.168	115.823	108.022	130.547	100	107.675	145.928	144.463	134.278	116.879	108.263	131.391	107.008	109.822	100.048	100.451	104.893	100.003
0	0	0	0	0	0	0	0	0	0	0	0	0	0	0	0	0	0	0	111.536	100.009	111.397	100.017	100.1	102.736	108.633	102.64	102.379	100.138	120.062	100	106.686	100.442	104.825	101.923	100.015	107.487	107.571	133.569	100.001	128.167	131.897	159.766	132.125	140.174	101.329	127.064	100.185	110.563	112.96
0	0	0	0	0	0	0	0	0	0	0	0	0	0	0	0	0	0	0	111.146	100.009	100.116	112.247	112.125	100.101	102	100.015	100.001	100.158	109.859	119.066	102.447	100.775	122.639	125.084	102.171	122.473	102.917	100	102.793	116.038	141.784	132.626	102.283	114.334	129.183	135.353	101.426	102.603	107.695
0	0	0	0	0	0	0	0	0	0	0	0	0	0	0	0	0	0	0	100	106.465	111.284	111.755	109.614	100.07	101.518	119.336	101.464	102	114.93	107.012	100.293	100.041	117.387	124.283	117.794	110.596	132.26	129.477	127.189	157.434	133.467	100.003	112.5	108.918	126.583	102.252	112.057	110.983	130.542
0	0	0	0	0	0	0	0	0	0	0	0	0	0	0	0	0	0	0	111.17	111.845	100.09	121.168	123.945	100.371	101.717	106.192	102.074	102.266	102.125	113.967	115.141	109.037	100.06	102.932	109.537	110.959	135.57	110.445	115.575	134.737	132.497	162.87	110.994	100	125.83	108.67	105.828	100.269	109.62
0	0	0	0	0	0	0	0	0	0	0	0	0	0	0	0	0	0	0	108.44	108.587	104.319	107.677	101.867	100.583	100.003	116.872	100.024	112.547	115.764	117.376	104.57	120.857	123.305	128.707	100.001	108.25	101.046	106.825	110.888	109.179	125.536	128.368	110.227	100.013	130.681	105.97	107.046	125.486	109.357
0	0	0	0	0	0	0	0	0	0	0	0	0	0	0	0	0	0	0	111.773	111.424	101.921	102.469	116.173	106.849	100.017	102	114.896	115.417	118.108	105.196	123.586	118.878	122.028	111.589	113.867	110.409	100.002	112.77	100.568	100	108.169	100.458	100.065	118.216	126.685	125.953	106.696	103.261	126.223
0	0	0	0	0	0	0	0	0	0	0	0	0	0	0	0	0	0	0	0	101.961	111.357	102.753	112.34	101.208	103.029	100.023	141.172	100.1	119.165	111.109	113.875	112.341	100.264	119.153	107.58	100.005	140.955	128.548	110.622	141.972	127.024	115.033	112.456	100.45	100.813	126.617	104.817	100.318	114.623
0	0	0	0	0	0	0	0	0	0	0	0	0	0	0	0	0	0	0	0	102.569	115.341	111.994	102.103	102.025	111.649	100.109	100.016	100.038	100	120.049	120.271	103.745	100.978	118.935	100.01	124.405	125.953	100	135.987	118.027	100.792	100.029	124.66	107.8	109.775	102.593	120.154	100.003	106.067
0	0	0	0	0	0	0	0	0	0	0	0	0	0	0	0	0	0	0	0	100.001	116.453	117.821	114.3	100.115	102.674	100	107.58	100.014	118.227	104.761	124.748	105.678	105.023	126.913	100.063	101.007	108.132	100.643	116.704	116.861	102.237	126.69	100.001	115.621	104.547	100.119	107.008	103.684	128.537
0	0	0	0	0	0	0	0	0	0	0	0	0	0	0	0	0	0	0	0	100	100.006	100.1	101.363	102	115.245	114.327	114.916	100	101.836	120.23	100.009	100.055	122.25	108.547	107.685	112.662	101.298	111.97	116.269	134.412	117.167	145.671	126.488	117.944	100.002	103.385	108.856	108.946	120.127
0	0	0	0	0	0	0	0	0	0	0	0	0	0	0	0	0	0	0	0	111.936	100.594	100.393	113.237	100.677	102	117.82	109.015	111.988	112.101	116.597	121.463	117.891	109.29	100	128.749	100	100.902	108.152	118.212	104.439	120.848	113.544	100.105	113.448	104.221	126.329	100.609	100.191	100.611
0	0	0	0	0	0	0	0	0	0	0	0	0	0	0	0	0	0	0	0	100.549	111.988	102	108.355	100.638	100.826	117.429	123.994	100.48	105.492	107.905	117.37	129.701	105.847	122.551	123.601	127.368	100.438	124.738	114.653	100	159.024	107.947	116.174	136.375	105.108	100.462	100.861	105.315	121.702
0	0	0	0	0	0	0	0	0	0	0	0	0	0	0	0	0	0	0	0	100.001	115.649	100.043	106.343	102	100.015	102.153	100	117.923	108.889	100.066	100.004	119.489	109.313	111.618	100.029	130.142	100.797	131.121	113.381	135.586	100.06	109.186	100.406	112.866	108.256	101.783	100.104	130.349	113.584
0	0	0	0	0	0	0	0	0	0	0	0	0	0	0	0	0	0	0	0	103.097	100.013	119.597	100.028	100.001	100.002	117.498	116.117	114.871	119.083	121.222	100.051	125.428	118.107	109.562	120.447	142.261	117.724	126.24	100.505	121.389	110.698	104.142	115.914	112.079	101.596	101.335	106.194	100.349	105.911
0	0	0	0	0	0	0	0	0	0	0	0	0	0	0	0	0	0	0	0	0	103.095	102.105	109.387	140.155	117.427	100.665	100.162	108.162	100.185	118.127	125.874	111.63	120.874	100.007	137.849	116.786	100.733	107.409	158.572	101.597	138.549	110.008	105.665	100.035	107.614	100.08	107.241	100.007	100.576
0	0	0	0	0	0	0	0	0	0	0	0	0	0	0	0	0	0	0	0	0	100.001	102	114.989	114.057	141.221	102.461	102.62	119.617	111.849	107.582	107.574	120.901	100	111.322	102.446	111.598	132.071	101.092	105.199	113.27	100.969	110.937	133.28	132.264	110.912	134.474	100.971	100.134	100.681
0	0	0	0	0	0	0	0	0	0	0	0	0	0	0	0	0	0	0	0	0	115.145	100	100.92	103.012	101.963	102	120.542	120.446	107.5	100	100.45	133.072	122.587	101.081	135.75	117.175	142.23	139.768	126.522	112.986	136.125	114.421	135.559	110.203	101.659	103.56	102.472	100.111	100.529
0	0	0	0	0	0	0	0	0	0	0	0	0	0	0	0	0	0	0	0	0	114.434	102.235	100.145	100.202	103.094	100	121.865	100	111.479	100	126.426	100	123.721	109.28	125.759	107.716	169.236	142.171	131.309	100	126.36	100	107.709	125.265	106.639	104.66	101.09	105.44	100.007
0	0	0	0	0	0	0	0	0	0	0	0	0	0	0	0	0	0	0	0	0	0	100.119	100	100.009	100	100.008	123.95	104.976	124.08	119.356	111.609	109.425	106.239	104.652	115.386	100	133.195	106.145	100.014	100	114.061	134.6	116.133	102.793	127.648	125.876	105.707	123.915	113.595
0	0	0	0	0	0	0	0	0	0	0	0	0	0	0	0	0	0	0	0	0	0	103.146	100	100.173	100	140.292	100.005	100.029	118.281	107.057	114.004	104.75	123.366	126.847	123.936	150.535	119.331	100.562	102.776	100	135.502	119.318	100.134	127.146	131.049	104.341	119.673	114.182	100.682
0	0	0	0	0	0	0	0	0	0	0	0	0	0	0	0	0	0	0	0	0	0	114.696	106.409	101.932	109.395	115.621	118.447	116.989	100.18	100.018	123.974	123.157	100.623	125.099	100	128.666	137.828	107.144	114.269	104.052	100.61	100.026	110.691	106.549	102.969	100.086	114.653	100.68	113.764
0	0	0	0	0	0	0	0	0	0	0	0	0	0	0	0	0	0	0	0	0	0	0	100.093	103.867	104.39	102.173	103.382	100	112.75	127.408	107.618	100.233	142.144	109.322	106.99	118.555	109.633	101.041	126.205	114.621	111.09	106.984	109.243	126.494	108.726	163.823	110.728	108.598	113.595
0	0	0	0	0	0	0	0	0	0	0	0	0	0	0	0	0	0	0	0	0	0	0	109.02	100.136	119.397	100.024	103.54	100.555	104.37	105.735	125.099	100.299	115.562	100.415	100.001	108.471	105.896	116.941	100	103.115	115.321	114.066	126.233	100.018	101.176	100.58	100.123	112.469	100.681
0	0	0	0	0	0	0	0	0	0	0	0	0	0	0	0	0	0	0	0	0	0	0	115.617	100.001	100.326	105.415	106.472	100.25	106.141	106.789	100	100	125.193	110.896	131.271	107.802	100.1	136.49	100.627	110.258	122.293	104.034	113.809	104.967	100.275	109.68	127.549	128.705	100.05
0	0	0	0	0	0	0	0	0	0	0	0	0	0	0	0	0	0	0	0	0	0	0	0	118.503	120.725	111.47	116.915	102.376	100.521	112.991	122.797	100.466	128.816	131.603	129.139	131.784	142.059	113.054	135.573	113.024	111.451	100	101.254	102.518	109.68	100.785	110.189	100.682	100.028
0	0	0	0	0	0	0	0	0	0	0	0	0	0	0	0	0	0	0	0	0	0	0	0	116.02	101.114	105.001	100.315	111.454	125.917	100.011	102.375	127.907	100	135.018	116.975	109.347	108.326	133.097	110.112	135.39	100.017	100	127.194	118.684	117.555	113.942	133.934	100.681	116.074
0	0	0	0	0	0	0	0	0	0	0	0	0	0	0	0	0	0	0	0	0	0	0	0	0	100.202	107.125	103.182	105.944	106.887	114.881	100	127.171	129.623	108.473	115.674	128.336	141.982	103.258	110.786	100.006	100.001	100.673	106.965	102.246	109.679	110.044	100.682	113.594	122.49
0	0	0	0	0	0	0	0	0	0	0	0	0	0	0	0	0	0	0	0	0	0	0	0	0	119.883	103.339	101.356	116.553	107.744	100.526	129.062	131.631	133.407	142.074	102.069	133.338	105.733	107.526	104.756	103.968	101.761	125.974	126.484	100.354	125.242	113.594	122.085	100.681	109.011
0	0	0	0	0	0	0	0	0	0	0	0	0	0	0	0	0	0	0	0	0	0	0	0	0	0	100.847	107.474	112.923	100.459	109.392	100.005	108.559	100.192	118.435	118.443	131.668	112.197	127.177	101.329	100.327	107.176	100.093	105.485	113.334	111.525	105.526	106.521	105.394	108.401
0	0	0	0	0	0	0	0	0	0	0	0	0	0	0	0	0	0	0	0	0	0	0	0	0	0	106.772	100	106.493	100.249	124.595	128.772	101.548	109.718	100.13	130.28	105.031	105.014	108.593	107.502	100.56	102.096	100.114	100.157	100.249	118.706	100.098	115.278	103.809	112.16
0	0	0	0	0	0	0	0	0	0	0	0	0	0	0	0	0	0	0	0	0	0	0	0	0	0	0	100.086	100.004	100	109.559	113.545	100.189	117.51	108.012	119.033	100.328	100	110.109	102.68	105.368	101.875	125.394	113.605	100.222	113.782	100.444	121.263	100.487	107.83
0	0	0	0	0	0	0	0	0	0	0	0	0	0	0	0	0	0	0	0	0	0	0	0	0	0	0	0	114.439	100.507	100.009	106.488	110.67	132.716	129.657	131.94	100.875	131.406	100.012	112.736	129.927	100.837	118.36	116.976	113.592	100.486	101.532	112.332	113.59	123.097
0	0	0	0	0	0	0	0	0	0	0	0	0	0	0	0	0	0	0	0	0	0	0	0	0	0	0	0	111.354	123.034	100	100.69	131.183	141.776	131.094	136.596	131.477	100.008	105.883	135.637	109.367	103.56	113.586	125.205	100.004	100.64	112.469	113.343	100.776	100.138
0	0	0	0	0	0	0	0	0	0	0	0	0	0	0	0	0	0	0	0	0	0	0	0	0	0	0	0	0	120.219	103.819	157.179	111.057	101.009	144.607	116.793	100.472	100.507	123.023	104.362	123.59	124.054	130.595	100.845	103.325	100.732	100.681	113.76	115.621	105.584
0	0	0	0	0	0	0	0	0	0	0	0	0	0	0	0	0	0	0	0	0	0	0	0	0	0	0	0	0	0	124.078	128.068	156.004	119.993	136.432	100	125.595	126.5	111.708	111.538	100.007	100.362	112.461	100.681	100.131	113.593	113.595	115.409	109.085	115.023
0	0	0	0	0	0	0	0	0	0	0	0	0	0	0	0	0	0	0	0	0	0	0	0	0	0	0	0	0	0	0	122.428	127.446	110.904	134.586	100.051	116.117	100.009	101.788	117.354	113.865	113.666	100.115	100.049	100.188	113.595	109.328	101.71	100.122	111.954
0	0	0	0	0	0	0	0	0	0	0	0	0	0	0	0	0	0	0	0	0	0	0	0	0	0	0	0	0	0	0	100.035	152.32	162.196	100.872	100	111.05	100.059	100.007	108.755	127.571	100.596	113.593	107.859	112.347	100.451	100.418	114.976	100.058	116.243
0	0	0	0	0	0	0	0	0	0	0	0	0	0	0	0	0	0	0	0	0	0	0	0	0	0	0	0	0	0	0	0	100	108.3	121.527	100.796	109.457	100.489	126.094	108.864	124.414	116.442	100.796	119.188	100.004	100.682	100.03	100.629	106.395	139.027
0	0	0	0	0	0	0	0	0	0	0	0	0	0	0	0	0	0	0	0	0	0	0	0	0	0	0	0	0	0	0	0	0	0	132.022	103.62	109.615	100.667	108.383	101.295	113.586	113.593	100.008	100.52	115.906	100.006	118.264	116.297	106.987	100.07
0	0	0	0	0	0	0	0	0	0	0	0	0	0	0	0	0	0	0	0	0	0	0	0	0	0	0	0	0	0	0	0	0	0	0	103.24	106.087	101.174	107.214	107.823	100.445	113.777	110.095	100.681	115.783	114.143	111.159	108.08	105.676	100.001
0	0	0	0	0	0	0	0	0	0	0	0	0	0	0	0	0	0	0	0	0	0	0	0	0	0	0	0	0	0	0	0	0	0	0	0	122.956	101.809	100.681	130.49	113.593	113.59	100.783	115.816	115.412	100.074	110.619	100.18	130.566	109.431
0	0	0	0	0	0	0	0	0	0	0	0	0	0	0	0	0	0	0	0	0	0	0	0	0	0	0	0	0	0	0	0	0	0	0	0	0	0	100.681	100.002	112.425	121.286	118.991	100.012	112.14	100.27	105.399	116.343	101.36	137.628
0	0	0	0	0	0	0	0	0	0	0	0	0	0	0	0	0	0	0	0	0	0	0	0	0	0	0	0	0	0	0	0	0	0	0	0	0	0	0	0	100.118	113.593	107.659	115.951	100.224	110.662	103.141	109.882	100.005	109.476
0	0	0	0	0	0	0	0	0	0	0	0	0	0	0	0	0	0	0	0	0	0	0	0	0	0	0	0	0	0	0	0	0	0	0	0	0	0	0	0	0	0	0	111.468	100.099	111.924	100.598	100.292	122.979	119.05
0	0	0	0	0	0	0	0	0	0	0	0	0	0	0	0	0	0	0	0	0	0	0	0	0	0	0	0	0	0	0	0	0	0	0	0	0	0	0	0	0	0	0	0	0	0	0	0	0	0
0	0	0	0	0	0	0	0	0	0	0	0	0	0	0	0	0	0	0	0	0	0	0	0	0	0	0	0	0	0	0	0	0	0	0	0	0	0	0	0	0	0	0	0	0	0	0	0	0	0
0	0	0	0	0	0	0	0	0	0	0	0	0	0	0	0	0	0	0	0	0	0	0	0	0	0	0	0	0	0	0	0	0	0	0	0	0	0	0	0	0	0	0	0	0	0	0	0	0	0
0	0	0	0	0	0	0	0	0	0	0	0	0	0	0	0	0	0	0	0	0	0	0	0	0	0	0	0	0	0	0	0	0	0	0	0	0	0	0	0	0	0	0	0	0	0	0	0	0	0
0	0	0	0	0	0	0	0	0	0	0	0	0	0	0	0	0	0	0	0	0	0	0	0	0	0	0	0	0	0	0	0	0	0	0	0	0	0	0	0	0	0	0	0	0	0	0	0	0	0
0	0	0	0	0	0	0	0	0	0	0	0	0	0	0	0	0	0	0	0	0	0	0	0	0	0	0	0	0	0	0	0	0	0	0	0	0	0	0	0	0	0	0	0	0	0	0	0	0	0
0	0	0	0	0	0	0	0	0	0	0	0	0	0	0	0	0	0	0	0	0	0	0	0	0	0	0	0	0	0	0	0	0	0	0	0	0	0	0	0	0	0	0	0	0	0	0	0	0	0
0	0	0	0	0	0	0	0	0	0	0	0	0	0	0	0	0	0	0	0	0	0	0	0	0	0	0	0	0	0	0	0	0	0	0	0	0	0	0	0	0	0	0	0	0	0	0	0	0	0
0	0	0	0	0	0	0	0	0	0	0	0	0	0	0	0	0	0	0	0	0	0	0	0	0	0	0	0	0	0	0	0	0	0	0	0	0	0	0	0	0	0	0	0	0	0	0	0	0	0
0	0	0	0	0	0	0	0	0	0	0	0	0	0	0	0	0	0	0	0	0	0	0	0	0	0	0	0	0	0	0	0	0	0	0	0	0	0	0	0	0	0	0	0	0	0	0	0	0	0
0	0	0	0	0	0	0	0	0	0	0	0	0	0	0	0	0	0	0	0	0	0	0	0	0	0	0	0	0	0	0	0	0	0	0	0	0	0	0	0	0	0	0	0	0	0	0	0	0	0
0	0	0	0	0	0	0	0	0	0	0	0	0	0	0	0	0	0	0	0	0	0	0	0	0	0	0	0	0	0	0	0	0	0	0	0	0	0	0	0	0	0	0	0	0	0	0	0	0	0
0	0	0	0	0	0	0	0	0	0	0	0	0	0	0	0	0	0	0	0	0	0	0	0	0	0	0	0	0	0	0	0	0	0	0	0	0	0	0	0	0	0	0	0	0	0	0	0	0	0
0	0	0	0	0	0	0	0	0	0	0	0	0	0	0	0	0	0	0	0	0	0	0	0	0	0	0	0	0	0	0	0	0	0	0	0	0	0	0	0	0	0	0	0	0	0	0	0	0	0
0	0	0	0	0	0	0	0	0	0	0	0	0	0	0	0	0	0	0	0	0	0	0	0	0	0	0	0	0	0	0	0	0	0	0	0	0	0	0	0	0	0	0	0	0	0	0	0	0	0
0	0	0	0	0	0	0	0	0	0	0	0	0	0	0	0	0	0	0	0	0	0	0	0	0	0	0	0	0	0	0	0	0	0	0	0	0	0	0	0	0	0	0	0	0	0	0	0	0	0
0	0	0	0	0	0	0	0	0	0	0	0	0	0	0	0	0	0	0	0	0	0	0	0	0	0	0	0	0	0	0	0	0	0	0	0	0	0	0	0	0	0	0	0	0	0	0	0	0	0
0	0	0	0	0	0	0	0	0	0	0	0	0	0	0	0	0	0	0	0	0	0	0	0	0	0	0	0	0	0	0	0	0	0	0	0	0	0	0	0	0	0	0	0	0	0	0	0	0	0
0	0	0	0	0	0	0	0	0	0	0	0	0	0	0	0	0	0	0	0	0	0	0	0	0	0	0	0	0	0	0	0	0	0	0	0	0	0	0	0	0	0	0	0	0	0	0	0	0	0
0	0	0	0	0	0	0	0	0	0	0	0	0	0	0	0	0	0	0	0	0	0	0	0	0	0	0	0	0	0	0	0	0	0	0	0	0	0	0	0	0	0	0	0	0	0	0	0	0	0
0	0	0	0	0	0	0	0	0	0	0	0	0	0	0	0	0	0	0	0	0	0	0	0	0	0	0	0	0	0	0	0	0	0	0	0	0	0	0	0	0	0	0	0	0	0	0	0	0	0
0	0	0	0	0	0	0	0	0	0	0	0	0	0	0	0	0	0	0	0	0	0	0	0	0	0	0	0	0	0	0	0	0	0	0	0	0	0	0	0	0	0	0	0	0	0	0	0	0	0
0	0	0	0	0	0	0	0	0	0	0	0	0	0	0	0	0	0	0	0	0	0	0	0	0	0	0	0	0	0	0	0	0	0	0	0	0	0	0	0	0	0	0	0	0	0	0	0	0	0
0	0	0	0	0	0	0	0	0	0	0	0	0	0	0	0	0	0	0	0	0	0	0	0	0	0	0	0	0	0	0	0	0	0	0	0	0	0	0	0	0	0	0	0	0	0	0	0	0	0
0	0	0	0	0	0	0	0	0	0	0	0	0	0	0	0	0	0	0	0	0	0	0	0	0	0	0	0	0	0	0	0	0	0	0	0	0	0	0	0	0	0	0	0	0	0	0	0	0	0
0	0	0	0	0	0	0	0	0	0	0	0	0	0	0	0	0	0	0	0	0	0	0	0	0	0	0	0	0	0	0	0	0	0	0	0	0	0	0	0	0	0	0	0	0	0	0	0	0	0
0	0	0	0	0	0	0	0	0	0	0	0	0	0	0	0	0	0	0	0	0	0	0	0	0	0	0	0	0	0	0	0	0	0	0	0	0	0	0	0	0	0	0	0	0	0	0	0	0	0
0	0	0	0	0	0	0	0	0	0	0	0	0	0	0	0	0	0	0	0	0	0	0	0	0	0	0	0	0	0	0	0	0	0	0	0	0	0	0	0	0	0	0	0	0	0	0	0	0	0
0	0	0	0	0	0	0	0	0	0	0	0	0	0	0	0	0	0	0	0	0	0	0	0	0	0	0	0	0	0	0	0	0	0	0	0	0	0	0	0	0	0	0	0	0	0	0	0	0	0
0	0	0	0	0	0	0	0	0	0	0	0	0	0	0	0	0	0	0	0	0	0	0	0	0	0	0	0	0	0	0	0	0	0	0	0	0	0	0	0	0	0	0	0	0	0	0	0	0	0
0	0	0	0	0	0	0	0	0	0	0	0	0	0	0	0	0	0	0	0	0	0	0	0	0	0	0	0	0	0	0	0	0	0	0	0	0	0	0	0	0	0	0	0	0	0	0	0	0	0
0	0	0	0	0	0	0	0	0	0	0	0	0	0	0	0	0	0	0	0	0	0	0	0	0	0	0	0	0	0	0	0	0	0	0	0	0	0	0	0	0	0	0	0	0	0	0	0	0	0
0	0	0	0	0	0	0	0	0	0	0	0	0	0	0	0	0	0	0	0	0	0	0	0	0	0	0	0	0	0	0	0	0	0	0	0	0	0	0	0	0	0	0	0	0	0	0	0	0	0
0	0	0	0	0	0	0	0	0	0	0	0	0	0	0	0	0	0	0	0	0	0	0	0	0	0	0	0	0	0	0	0	0	0	0	0	0	0	0	0	0	0	0	0	0	0	0	0	0	0
0	0	0	0	0	0	0	0	0	0	0	0	0	0	0	0	0	0	0	0	0	0	0	0	0	0	0	0	0	0	0	0	0	0	0	0	0	0	0	0	0	0	0	0	0	0	0	0	0	0
0	0	0	0	0	0	0	0	0	0	0	0	0	0	0	0	0	0	0	0	0	0	0	0	0	0	0	0	0	0	0	0	0	0	0	0	0	0	0	0	0	0	0	0	0	0	0	0	0	0
0	0	0	0	0	0	0	0	0	0	0	0	0	0	0	0	0	0	0	0	0	0	0	0	0	0	0	0	0	0	0	0	0	0	0	0	0	0	0	0	0	0	0	0	0	0	0	0	0	0
0	0	0	0	0	0	0	0	0	0	0	0	0	0	0	0	0	0	0	0	0	0	0	0	0	0	0	0	0	0	0	0	0	0	0	0	0	0	0	0	0	0	0	0	0	0	0	0	0	0
0	0	0	0	0	0	0	0	0	0	0	0	0	0	0	0	0	0	0	0	0	0	0	0	0	0	0	0	0	0	0	0	0	0	0	0	0	0	0	0	0	0	0	0	0	0	0	0	0	0
0	0	0	0	0	0	0	0	0	0	0	0	0	0	0	0	0	0	0	0	0	0	0	0	0	0	0	0	0	0	0	0	0	0	0	0	0	0	0	0	0	0	0	0	0	0	0	0	0	0
0	0	0	0	0	0	0	0	0	0	0	0	0	0	0	0	0	0	0	0	0	0	0	0	0	0	0	0	0	0	0	0	0	0	0	0	0	0	0	0	0	0	0	0	0	0	0	0	0	0
0	0	0	0	0	0	0	0	0	0	0	0	0	0	0	0	0	0	0	0	0	0	0	0	0	0	0	0	0	0	0	0	0	0	0	0	0	0	0	0	0	0	0	0	0	0	0	0	0	0
0	0	0	0	0	0	0	0	0	0	0	0	0	0	0	0	0	0	0	0	0	0	0	0	0	0	0	0	0	0	0	0	0	0	0	0	0	0	0	0	0	0	0	0	0	0	0	0	0	0
0	0	0	0	0	0	0	0	0	0	0	0	0	0	0	0	0	0	0	0	0	0	0	0	0	0	0	0	0	0	0	0	0	0	0	0	0	0	0	0	0	0	0	0	0	0	0	0	0	0
0	0	0	0	0	0	0	0	0	0	0	0	0	0	0	0	0	0	0	0	0	0	0	0	0	0	0	0	0	0	0	0	0	0	0	0	0	0	0	0	0	0	0	0	0	0	0	0	0	0
0	0	0	0	0	0	0	0	0	0	0	0	0	0	0	0	0	0	0	0	0	0	0	0	0	0	0	0	0	0	0	0	0	0	0	0	0	0	0	0	0	0	0	0	0	0	0	0	0	0
0	0	0	0	0	0	0	0	0	0	0	0	0	0	0	0	0	0	0	0	0	0	0	0	0	0	0	0	0	0	0	0	0	0	0	0	0	0	0	0	0	0	0	0	0	0	0	0	0	0
0	0	0	0	0	0	0	0	0	0	0	0	0	0	0	0	0	0	0	0	0	0	0	0	0	0	0	0	0	0	0	0	0	0	0	0	0	0	0	0	0	0	0	0	0	0	0	0	0	0
0	0	0	0	0	0	0	0	0	0	0	0	0	0	0	0	0	0	0	0	0	0	0	0	0	0	0	0	0	0	0	0	0	0	0	0	0	0	0	0	0	0	0	0	0	0	0	0	0	0
0	0	0	0	0	0	0	0	0	0	0	0	0	0	0	0	0	0	0	0	0	0	0	0	0	0	0	0	0	0	0	0	0	0	0	0	0	0	0	0	0	0	0	0	0	0	0	0	0	0
0	0	0	0	0	0	0	0	0	0	0	0	0	0	0	0	0	0	0	0	0	0	0	0	0	0	0	0	0	0	0	0	0	0	0	0	0	0	0	0	0	0	0	0	0	0	0	0	0	0
0	0	0	0	0	0	0	0	0	0	0	0	0	0	0	0	0	0	0	0	0	0	0	0	0	0	0	0	0	0	0	0	0	0	0	0	0	0	0	0	0	0	0	0	0	0	0	0	0	0
0	0	0	0	0	0	0	0	0	0	0	0	0	0	0	0	0	0	0	0	0	0	0	0	0	0	0	0	0	0	0	0	0	0	0	0	0	0	0	0	0	0	0	0	0	0	0	0	0	0
0	0	0	0	0	0	0	0	0	0	0	0	0	0	0	0	0	0	0	0	0	0	0	0	0	0	0	0	0	0	0	0	0	0	0	0	0	0	0	0	0	0	0	0	0	0	0	0	0	0
0	0	0	0	0	0	0	0	0	0	0	0	0	0	0	0	0	0	0	0	0	0	0	0	0	0	0	0	0	0	0	0	0	0	0	0	0	0	0	0	0	0	0	0	0	0	0	0	0	0
0	0	0	0	0	0	0	0	0	0	0	0	0	0	0	0	0	0	0	0	0	0	0	0	0	0	0	0	0	0	0	0	0	0	0	0	0	0	0	0	0	0	0	0	0	0	0	0	0	0
0	0	0	0	0	0	0	0	0	0	0	0	0	0	0	0	0	0	0	0	0	0	0	0	0	0	0	0	0	0	0	0	0	0	0	0	0	0	0	0	0	0	0	0	0	0	0	0	0	0
0	0	0	0	0	0	0	0	0	0	0	0	0	0	0	0	0	0	0	0	0	0	0	0	0	0	0	0	0	0	0	0	0	0	0	0	0	0	0	0	0	0	0	0	0	0	0	0	0	0
0	0	0	0	0	0	0	0	0	0	0	0	0	0	0	0	0	0	0	0	0	0	0	0	0	0	0	0	0	0	0	0	0	0	0	0	0	0	0	0	0	0	0	0	0	0	0	0	0	0
0	0	0	0	0	0	0	0	0	0	0	0	0	0	0	0	0	0	0	0	0	0	0	0	0	0	0	0	0	0	0	0	0	0	0	0	0	0	0	0	0	0	0	0	0	0	0	0	0	0
0	0	0	0	0	0	0	0	0	0	0	0	0	0	0	0	0	0	0	0	0	0	0	0	0	0	0	0	0	0	0	0	0	0	0	0	0	0	0	0	0	0	0	0	0	0	0	0	0	0
0	0	0	0	0	0	0	0	0	0	0	0	0	0	0	0	0	0	0	0	0	0	0	0	0	0	0	0	0	0	0	0	0	0	0	0	0	0	0	0	0	0	0	0	0	0	0	0	0	0
0	0	0	0	0	0	0	0	0	0	0	0	0	0	0	0	0	0	0	0	0	0	0	0	0	0	0	0	0	0	0	0	0	0	0	0	0	0	0	0	0	0	0	0	0	0	0	0	0	0
0	0	0	0	0	0	0	0	0	0	0	0	0	0	0	0	0	0	0	0	0	0	0	0	0	0	0	0	0	0	0	0	0	0	0	0	0	0	0	0	0	0	0	0	0	0	0	0	0	0
0	0	0	0	0	0	0	0	0	0	0	0	0	0	0	0	0	0	0	0	0	0	0	0	0	0	0	0	0	0	0	0	0	0	0	0	0	0	0	0	0	0	0	0	0	0	0	0	0	0
0	0	0	0	0	0	0	0	0	0	0	0	0	0	0	0	0	0	0	0	0	0	0	0	0	0	0	0	0	0	0	0	0	0	0	0	0	0	0	0	0	0	0	0	0	0	0	0	0	0
0	0	0	0	0	0	0	0	0	0	0	0	0	0	0	0	0	0	0	0	0	0	0	0	0	0	0	0	0	0	0	0	0	0	0	0	0	0	0	0	0	0	0	0	0	0	0	0	0	0
0	0	0	0	0	0	0	0	0	0	0	0	0	0	0	0	0	0	0	0	0	0	0	0	0	0	0	0	0	0	0	0	0	0	0	0	0	0	0	0	0	0	0	0	0	0	0	0	0	0
0	0	0	0	0	0	0	0	0	0	0	0	0	0	0	0	0	0	0	0	0	0	0	0	0	0	0	0	0	0	0	0	0	0	0	0	0	0	0	0	0	0	0	0	0	0	0	0	0	0
0	0	0	0	0	0	0	0	0	0	0	0	0	0	0	0	0	0	0	0	0	0	0	0	0	0	0	0	0	0	0	0	0	0	0	0	0	0	0	0	0	0	0	0	0	0	0	0	0	0
0	0	0	0	0	0	0	0	0	0	0	0	0	0	0	0	0	0	0	0	0	0	0	0	0	0	0	0	0	0	0	0	0	0	0	0	0	0	0	0	0	0	0	0	0	0	0	0	0	0
0	0	0	0	0	0	0	0	0	0	0	0	0	0	0	0	0	0	0	0	0	0	0	0	0	0	0	0	0	0	0	0	0	0	0	0	0	0	0	0	0	0	0	0	0	0	0	0	0	0
0	0	0	0	0	0	0	0	0	0	0	0	0	0	0	0	0	0	0	0	0	0	0	0	0	0	0	0	0	0	0	0	0	0	0	0	0	0	0	0	0	0	0	0	0	0	0	0	0	0
0	0	0	0	0	0	0	0	0	0	0	0	0	0	0	0	0	0	0	0	0	0	0	0	0	0	0	0	0	0	0	0	0	0	0	0	0	0	0	0	0	0	0	0	0	0	0	0	0	0
0	0	0	0	0	0	0	0	0	0	0	0	0	0	0	0	0	0	0	0	0	0	0	0	0	0	0	0	0	0	0	0	0	0	0	0	0	0	0	0	0	0	0	0	0	0	0	0	0	0
0	0	0	0	0	0	0	0	0	0	0	0	0	0	0	0	0	0	0	0	0	0	0	0	0	0	0	0	0	0	0	0	0	0	0	0	0	0	0	0	0	0	0	0	0	0	0	0	0	0
0	0	0	0	0	0	0	0	0	0	0	0	0	0	0	0	0	0	0	0	0	0	0	0	0	0	0	0	0	0	0	0	0	0	0	0	0	0	0	0	0	0	0	0	0	0	0	0	0	0
0	0	0	0	0	0	0	0	0	0	0	0	0	0	0	0	0	0	0	0	0	0	0	0	0	0	0	0	0	0	0	0	0	0	0	0	0	0	0	0	0	0	0	0	0	0	0	0	0	0
[truncated: 206 more columns]

## Sheet: Figure 1i
0	0	0	0	0	0	0	0	0	0	0	0	0	0	0	0	0	0	0	0	0	0	0	0	0	0	0	0	0	0	0	0	0	0	0	0	0	0	0	0	0	0	0	0	0	0	0	0	0	0
0	0	0	0	0	0	0	0	0	0	0	0	0	0	0	0	0	0	0	0	0	0	0	0	0	0	0	0	0	0	0	0	0	0	0	0	0	0	0	0	0	0	0	0	0	0	0	0	0	0
0	0	0	0	0	0	0	0	0	0	0	0	0	0	0	0	0	0	0	0	0	0	0	0	0	0	0	0	0	0	0	0	0	0	0	0	0	0	0	0	0	0	0	0	0	0	0	0	0	0
0	0	0	0	0	0	0	0	0	0	0	0	0	0	0	0	0	0	0	0	0	0	0	0	0	0	0	0	0	0	0	0	0	0	0	0	0	0	0	0	0	0	0	0	0	0	0	0	0	0
0	0	0	0	0	0	0	0	0	0	0	0	0	0	0	0	0	0	0	0	0	0	0	0	0	0	0	0	0	0	0	0	0	0	0	0	0	0	0	0	0	0	0	0	0	0	0	0	0	0
0	0	0	0	0	0	0	0	0	0	0	0	0	0	0	0	0	0	0	0	0	0	0	0	0	0	0	0	0	0	0	0	0	0	0	0	0	0	0	0	0	0	0	0	0	0	0	0	0	0
0	0	0	0	0	0	0	0	0	0	0	0	0	0	0	0	0	0	0	0	0	0	0	0	0	0	0	0	0	0	0	0	0	0	0	0	0	0	0	0	0	0	0	0	0	0	0	0	0	0
0	0	0	0	0	0	0	0	0	0	0	0	0	0	0	0	0	0	0	0	0	0	0	0	0	0	0	0	0	0	0	0	0	0	0	0	0	0	0	0	0	0	0	0	0	0	0	0	0	0
0	0	0	0	0	0	0	0	0	0	0	0	0	0	0	0	0	0	0	0	0	0	0	0	0	0	0	0	0	0	0	0	0	0	0	0	0	0	0	0	0	0	0	0	0	0	0	0	0	0
0	0	0	0	0	0	0	0	0	0	0	0	0	0	0	0	0	0	0	0	0	0	0	0	0	0	0	0	0	0	0	0	0	0	0	0	0	0	0	0	0	0	0	0	0	0	0	0	0	0
0	0	0	0	0	0	0	0	0	0	0	0	0	0	0	0	0	0	0	0	0	0	0	0	0	0	0	0	0	0	0	0	0	0	0	0	0	0	0	0	0	0	0	0	0	0	0	0	0	0
0	0	0	0	0	0	0	0	0	0	0	0	0	0	0	0	0	0	0	0	0	0	0	0	0	0	0	0	0	0	0	0	0	0	0	0	0	0	0	0	0	0	0	0	0	0	0	0	0	0
0	0	0	0	0	0	0	0	0	0	0	0	0	0	0	0	0	0	0	0	0	0	0	0	0	0	0	0	0	0	0	0	0	0	0	0	0	0	0	0	0	0	0	0	0	0	0	0	0	0
0	0	0	0	0	0	0	0	0	0	0	0	0	0	0	0	0	0	0	0	0	0	0	0	0	0	0	0	0	0	0	0	0	0	0	0	0	0	0	0	0	0	0	0	0	0	0	0	0	0
0	0	0	0	0	0	0	0	0	0	0	0	0	0	0	0	0	0	0	0	0	0	0	0	0	0	0	0	0	0	0	0	0	0	0	0	0	0	0	0	0	0	0	0	0	0	0	0	0	0
0	0	0	0	0	0	0	0	0	0	0	0	0	0	0	0	0	0	0	0	0	0	0	0	0	0	0	0	0	0	0	0	0	0	0	0	0	0	0	0	0	0	0	0	0	0	0	0	0	0
0	0	0	0	0	0	0	0	0	0	0	0	0	0	0	0	0	0	0	0	0	0	0	0	0	0	0	0	0	0	0	0	0	0	0	0	0	0	0	0	0	0	0	0	0	0	0	0	0	0
0	0	0	0	0	0	0	0	0	0	0	0	0	0	0	0	0	0	0	0	0	0	0	0	0	0	0	0	0	0	0	0	0	0	0	0	0	0	0	0	0	0	0	0	0	0	0	0	0	0
0	0	0	0	0	0	0	0	0	0	0	0	0	0	0	0	0	0	0	0	0	0	0	0	0	0	0	0	0	0	0	0	0	0	0	0	0	0	0	0	0	0	0	0	0	0	0	0	0	0
0	0	0	0	0	0	0	0	0	0	0	0	0	0	0	0	0	0	0	0	0	0	0	0	0	0	0	0	0	0	0	0	0	0	0	0	0	0	0	0	0	0	0	0	0	0	0	0	0	0
0	0	0	0	0	0	0	0	0	0	0	0	0	0	0	0	0	0	0	0	0	0	0	0	0	0	0	0	0	0	0	0	0	0	0	0	0	0	0	0	0	0	0	0	0	0	0	0	0	0
0	0	0	0	0	0	0	0	0	0	0	0	0	0	0	0	0	0	0	0	0	0	0	0	0	0	0	0	0	0	0	0	0	0	0	0	0	0	0	0	0	0	0	0	0	0	0	0	0	0
0	0	0	0	0	0	0	0	0	0	0	0	0	0	0	0	0	0	0	0	0	0	0	0	0	0	0	0	0	0	0	0	0	0	0	0	0	0	0	0	0	0	0	0	0	0	0	0	0	0
0	0	0	0	0	0	0	0	0	0	0	0	0	0	0	0	0	0	0	0	0	0	0	0	0	0	0	0	0	0	0	0	0	0	0	0	0	0	0	0	0	0	0	0	0	0	0	0	0	0
0	0	0	0	0	0	0	0	0	0	0	0	0	0	0	0	0	0	0	0	0	0	0	0	0	0	0	0	0	0	0	0	0	0	0	0	0	0	0	0	0	0	0	0	0	0	0	0	0	0
0	0	0	0	0	0	0	0	0	0	0	0	0	0	0	0	0	0	0	0	0	0	0	0	0	0	0	0	0	0	0	0	0	0	0	0	0	0	0	0	0	0	0	0	0	0	0	0	0	0
0	0	0	0	0	0	0	0	0	0	0	0	0	0	0	0	0	0	0	0	0	0	0	0	0	0	0	0	0	0	0	0	0	0	0	0	0	0	0	0	0	0	0	0	0	0	0	0	0	0
0	0	0	0	0	0	0	0	0	0	0	0	0	0	0	0	0	0	0	0	0	0	0	0	0	0	0	0	0	0	0	0	0	0	0	0	0	0	0	0	0	0	0	0	0	0	0	0	0	0
0	0	0	0	0	0	0	0	0	0	0	0	0	0	0	0	0	0	0	0	0	0	0	0	0	0	0	0	0	0	0	0	0	0	0	0	0	0	0	0	0	0	0	0	0	0	0	0	0	0
0	0	0	0	0	0	0	0	0	0	0	0	0	0	0	0	0	0	0	0	0	0	0	0	0	0	0	0	0	0	0	0	0	0	0	0	0	0	0	0	0	0	0	0	0	0	0	0	0	0
0	0	0	0	0	0	0	0	0	0	0	0	0	0	0	0	0	0	0	0	0	0	0	0	0	0	0	0	0	0	0	0	0	0	0	0	0	0	0	0	0	0	0	0	0	0	0	0	0	0
0	0	0	0	0	0	0	0	0	0	0	0	0	0	0	0	0	0	0	0	0	0	0	0	0	0	0	0	0	0	0	0	0	0	0	0	0	0	0	0	0	0	0	0	0	0	0	0	0	0
0	0	0	0	0	0	0	0	0	0	0	0	0	0	0	0	0	0	0	0	0	0	0	0	0	0	0	0	0	0	0	0	0	0	0	0	0	0	0	0	0	0	0	0	0	0	0	0	0	0
0	0	0	0	0	0	0	0	0	0	0	0	0	0	0	0	0	0	0	0	0	0	0	0	0	0	0	0	0	0	0	0	0	0	0	0	0	0	0	0	0	0	0	0	0	0	0	0	0	0
0	0	0	0	0	0	0	0	0	0	0	0	0	0	0	0	0	0	0	0	0	0	0	0	0	0	0	0	0	0	0	0	0	0	0	0	0	0	0	0	0	0	0	0	0	0	0	0	0	0
0	0	0	0	0	0	0	0	0	0	0	0	0	0	0	0	0	0	0	0	0	0	0	0	0	0	0	0	0	0	0	0	0	0	0	0	0	0	0	0	0	0	0	0	0	0	0	0	0	0
0	0	0	0	0	0	0	0	0	0	0	0	0	0	0	0	0	0	0	0	0	0	0	0	0	0	0	0	0	0	0	0	0	0	0	0	0	0	0	0	0	0	0	0	0	0	0	0	0	0
0	0	0	0	0	0	0	0	0	0	0	0	0	0	0	0	0	0	0	0	0	0	0	0	0	0	0	0	0	0	0	0	0	0	0	0	0	0	0	0	0	0	0	0	0	0	0	0	0	0
0	0	0	0	0	0	0	0	0	0	0	0	0	0	0	0	0	0	0	0	0	0	0	0	0	0	0	0	0	0	0	0	0	0	0	0	0	0	0	0	0	0	0	0	0	0	0	0	0	0
0	0	0	0	0	0	0	0	0	0	0	0	0	0	0	0	0	0	0	0	0	0	0	0	0	0	0	0	0	0	0	0	0	0	0	0	0	0	0	0	0	0	0	0	0	0	0	0	0	0
0	0	0	0	0	0	0	0	0	0	0	0	0	0	0	0	0	0	0	0	0	0	0	0	0	0	0	0	0	0	0	0	0	0	0	0	0	0	0	0	0	0	0	0	0	0	0	0	0	0
0	0	0	0	0	0	0	0	0	0	0	0	0	0	0	0	0	0	0	0	0	0	0	0	0	0	0	0	0	0	0	0	0	0	0	0	0	0	0	0	0	0	0	0	0	0	0	0	0	0
0	0	0	0	0	0	0	0	0	0	0	0	0	0	0	0	0	0	0	0	0	0	0	0	0	0	0	0	0	0	0	0	0	0	0	0	0	0	0	0	0	0	0	0	0	0	0	0	0	0
0	0	0	0	0	0	0	0	0	0	0	0	0	0	0	0	0	0	0	0	0	0	0	0	0	0	0	0	0	0	0	0	0	0	0	0	0	0	0	0	0	0	0	0	0	0	0	0	0	0
0	0	0	0	0	0	0	0	0	0	0	0	0	0	0	0	0	0	0	0	0	0	0	0	0	0	0	0	0	0	0	0	0	0	0	0	0	0	0	0	0	0	0	0	0	0	0	0	0	0
0	0	0	0	0	0	0	0	0	0	0	0	0	0	0	0	0	0	0	0	0	0	0	0	0	0	0	0	0	0	0	0	0	0	0	0	0	0	0	0	0	0	0	0	0	0	0	0	0	0
0	0	0	0	0	0	0	0	0	0	0	0	0	0	0	0	0	0	0	0	0	0	0	0	0	0	0	0	0	0	0	0	0	0	0	0	0	0	0	0	0	0	0	0	0	0	0	0	0	0
0	0	0	0	0	0	0	0	0	0	0	0	0	0	0	0	0	0	0	0	0	0	0	0	0	0	0	0	0	0	0	0	0	0	0	0	0	0	0	0	0	0	0	0	0	0	0	0	0	0
0	0	0	0	0	0	0	0	0	0	0	0	0	0	0	0	0	0	0	0	0	0	0	0	0	0	0	0	0	0	0	0	0	0	0	0	0	0	0	0	0	0	0	0	0	0	0	0	0	0
0	0	0	0	0	0	0	0	0	0	0	0	0	0	0	0	0	0	0	0	0	0	0	0	0	0	0	0	0	0	0	0	0	0	0	0	0	0	0	0	0	0	0	0	0	0	0	0	0	0
0	0	0	0	0	0	0	0	0	0	0	0	0	0	0	0	0	0	0	0	0	0	0	0	0	0	0	0	0	0	0	0	0	0	0	0	0	0	0	0	0	0	0	0	0	0	0	0	0	0
0	0	0	0	0	0	0	0	0	0	0	0	0	0	0	0	0	0	0	0	0	0	0	0	0	0	0	0	0	0	0	0	0	0	0	0	0	0	0	0	0	0	0	0	0	0	0	0	0	0
0	0	0	0	0	0	0	0	0	0	0	0	0	0	0	0	0	0	0	0	0	0	0	0	0	0	0	0	0	0	0	0	0	0	0	0	0	0	0	0	0	0	0	0	0	0	0	0	0	0
0	0	0	0	0	0	0	0	0	0	0	0	0	0	0	0	0	0	0	0	0	0	0	0	0	0	0	0	0	0	0	0	0	0	0	0	0	0	0	0	0	0	0	0	0	0	0	0	0	0
0	0	0	0	0	0	0	0	0	0	0	0	0	0	0	0	0	0	0	0	0	0	0	0	0	0	0	0	0	0	0	0	0	0	0	0	0	0	0	0	0	0	0	0	0	0	0	0	0	0
0	0	0	0	0	0	0	0	0	0	0	0	0	0	0	0	0	0	0	0	0	0	0	0	0	0	0	0	0	0	0	0	0	0	0	0	0	0	0	0	0	0	0	0	0	0	0	0	0	0
0	0	0	0	0	0	0	0	0	0	0	0	0	0	0	0	0	0	0	0	0	0	0	0	0	0	0	0	0	0	0	0	0	0	0	0	0	0	0	0	0	0	0	0	0	0	0	0	0	0
0	0	0	0	0	0	0	0	0	0	0	0	0	0	0	0	0	0	0	0	0	0	0	0	0	0	0	0	0	0	0	0	0	0	0	0	0	0	0	0	0	0	0	0	0	0	0	0	0	0
0	0	0	0	0	0	0	0	0	0	0	0	0	0	0	0	0	0	0	0	0	0	0	0	0	0	0	0	0	0	0	0	0	0	0	0	0	0	0	0	0	0	0	0	0	0	0	0	0	0
0	0	0	0	0	0	0	0	0	0	0	0	0	0	0	0	0	0	0	0	0	0	0	0	0	0	0	0	0	0	0	0	0	0	0	0	0	0	0	0	0	0	0	0	0	0	0	0	0	0
0	0	0	0	0	0	0	0	0	0	0	0	0	0	0	0	0	0	0	0	0	0	0	0	0	0	0	0	0	0	0	0	0	0	0	0	0	0	0	0	0	0	0	0	0	0	0	0	0	0
0	0	0	0	0	0	0	0	0	0	0	0	0	0	0	0	0	0	0	0	0	0	0	0	0	0	0	0	0	0	0	0	0	0	0	0	0	0	0	0	0	0	0	0	0	0	0	0	0	0
0	0	0	0	0	0	0	0	0	0	0	0	0	0	0	0	0	0	0	0	0	0	0	0	0	0	0	0	0	0	0	0	0	0	0	0	0	0	0	0	0	0	0	0	0	0	0	0	0	0
0	0	0	0	0	0	0	0	0	0	0	0	0	0	0	0	0	0	0	0	0	0	0	0	0	0	0	0	0	0	0	0	0	0	0	0	0	0	0	0	0	0	0	0	0	0	0	0	0	0
0	0	0	0	0	0	0	0	0	0	0	0	0	0	0	0	0	0	0	0	0	0	0	0	0	0	0	0	0	0	0	0	0	0	0	0	0	0	0	0	0	0	0	0	0	0	0	0	0	0
0	0	0	0	0	0	0	0	0	0	0	0	0	0	0	0	0	0	0	0	0	0	0	0	0	0	0	0	0	0	0	0	0	0	0	0	0	0	0	0	0	0	0	0	0	0	0	0	0	0
0	0	0	0	0	0	0	0	0	0	0	0	0	0	0	0	0	0	0	0	0	0	0	0	0	0	0	0	0	0	0	0	0	0	0	0	0	0	0	0	0	0	0	0	0	0	0	0	0	0
0	0	0	0	0	0	0	0	0	0	0	0	0	0	0	0	0	0	0	0	0	0	0	0	0	0	0	0	0	0	0	0	0	0	0	0	0	0	0	0	0	0	0	0	0	0	0	0	0	0
0	0	0	0	0	0	0	0	0	0	0	0	0	0	0	0	0	0	0	0	0	0	0	0	0	0	0	0	0	0	0	0	0	0	0	0	0	0	0	0	0	0	0	0	0	0	0	0	0	0
0	0	0	0	0	0	0	0	0	0	0	0	0	0	0	0	0	0	0	0	0	0	0	0	0	0	0	0	0	0	0	0	0	0	0	0	0	0	0	0	0	0	0	0	0	0	0	0	0	0
0	0	0	0	0	0	0	0	0	0	0	0	0	0	0	0	0	0	0	0	0	0	0	0	0	0	0	0	0	0	0	0	0	0	0	0	0	0	0	0	0	0	0	0	0	0	0	0	0	0
0	0	0	0	0	0	0	0	0	0	0	0	0	0	0	0	0	0	0	0	0	0	0	0	0	0	0	0	0	0	0	0	0	0	0	0	0	0	0	0	0	0	0	0	0	0	0	0	0	0
0	0	0	0	0	0	0	0	0	0	0	0	0	0	0	0	0	0	0	0	0	0	0	0	0	0	0	0	0	0	0	0	0	0	0	0	0	0	0	0	0	0	0	0	0	0	0	0	0	0
0	0	0	0	0	0	0	0	0	0	0	0	0	0	0	0	0	0	0	0	0	0	0	0	0	0	0	0	0	0	0	0	0	0	0	0	0	0	0	0	0	0	0	0	0	0	0	0	0	0
0	0	0	0	0	0	0	0	0	0	0	0	0	0	0	0	0	0	0	0	0	0	0	0	0	0	0	0	0	0	0	0	0	0	0	0	0	0	0	0	0	0	0	0	0	0	0	0	0	0
0	0	0	0	0	0	0	0	0	0	0	0	0	0	0	0	0	0	0	0	0	0	0	0	0	0	0	0	0	0	0	0	0	0	0	0	0	0	0	0	0	0	0	0	0	0	0	0	0	0
0	0	0	0	0	0	0	0	0	0	0	0	0	0	0	0	0	0	0	0	0	0	0	0	0	0	0	0	0	0	0	0	0	0	0	0	0	0	0	0	0	0	0	0	0	0	0	0	0	0
0	0	0	0	0	0	0	0	0	0	0	0	0	0	0	0	0	0	0	0	0	0	0	0	0	0	0	0	0	0	0	0	0	0	0	0	0	0	0	0	0	0	0	0	0	0	0	0	0	0
0	0	0	0	0	0	0	0	0	0	0	0	0	0	0	0	0	0	0	0	0	0	0	0	0	0	0	0	0	0	0	0	0	0	0	0	0	0	0	0	0	0	0	0	0	0	0	0	0	0
0	0	0	0	0	0	0	0	0	0	0	0	0	0	0	0	0	0	0	0	0	0	0	0	0	0	0	0	0	0	0	0	0	0	0	0	0	0	0	0	0	0	0	0	0	0	0	0	0	0
0	0	0	0	0	0	0	0	0	0	0	0	0	0	0	0	0	0	0	0	0	0	0	0	0	0	0	0	0	0	0	0	0	0	0	0	0	0	0	0	0	0	0	0	0	0	0	0	0	0
0	0	0	0	0	0	0	0	0	0	0	0	0	0	0	0	0	0	0	0	0	0	0	0	0	0	0	0	0	0	0	0	0	0	0	0	0	0	0	0	0	0	0	0	0	0	0	0	0	0
0	0	0	0	0	0	0	0	0	0	0	0	0	0	0	0	0	0	0	0	0	0	0	0	0	0	0	0	0	0	0	0	0	0	0	0	0	0	0	0	0	0	0	0	0	0	0	0	0	0
0	0	0	0	0	0	0	0	0	0	0	0	0	0	0	0	0	0	0	0	0	0	0	0	0	0	0	0	0	0	0	0	0	0	0	0	0	0	0	0	0	0	0	0	0	0	0	0	0	0
0	0	0	0	0	0	0	0	0	0	0	0	0	0	0	0	0	0	0	0	0	0	0	0	0	0	0	0	0	0	0	0	0	0	0	0	0	0	0	0	0	0	0	0	0	0	0	0	0	0
0	0	0	0	0	0	0	0	0	0	0	0	0	0	0	0	0	0	0	0	0	0	0	0	0	0	0	0	0	0	0	0	0	0	0	0	0	0	0	0	0	0	0	0	0	0	0	0	0	0
0	0	0	0	0	0	0	0	0	0	0	0	0	0	0	0	0	0	0	0	0	0	0	0	0	0	0	0	0	0	0	0	0	0	0	0	0	0	0	0	0	0	0	0	0	0	0.010269	0.013702	0.0102781	0.0187526
0	0	0	0	0	0	0	0	0	0	0	0	0	0	0	0	0	0	0	0	0	0	0	0	0	0	0	0	0	0	0	0	0	0	0	0	0	0	0	0	0.015422	0.0179189	0.00107857	0.0145774	0.0419776	0.0237169	0.0228821	0.00275592	0.00443678	0.0111271
0	0	0	0	0	0	0	0	0	0	0	0	0	0	0	0	0	0	0	0	0	0	0	0	0	0	0	0	0	0	0	0	0	0	0	0	0	0	0.0278506	0.0303303	0.014585	0.0187451	0.00359945	0.0369764	0.0061099	0.012887	0.00693441	0.0253735	0.00106607	0.0111676
0	0	0	0	0	0	0	0	0	0	0	0	0	0	0	0	0	0	0	0	0	0	0	0	0	0	0	0	0	0	0	0	0	0	0	0	0	0.0478463	0.059628	0.0195787	0.0162778	0.0270293	0.0086017	0.0228918	0.0295011	0.00608989	0.0328131	0.0111882	0.0102904	0.0145823
0	0	0	0	0	0	0	0	0	0	0	0	0	0	0	0	0	0	0	0	0	0	0	0	0	0	0	0	0	0	0	0	0	0	0	0.0637837	0.0353105	0.0162683	0.0212344	0.0386215	0.021231	0.00524548	0.0228845	0.0212328	0.014569	0.0119992	0.0220497	0.0154054	0.0154029	0.0195776
0	0	0	0	0	0	0	0	0	0	0	0	0	0	0	0	0	0	0	0	0	0	0	0	0	0	0	0	0	0	0	0	0	0	0.00443585	0.0195888	0.0120361	0.0154249	0.0453151	0.0336478	0.0170832	0.0328215	0.0220569	0.0212321	0.0094281	0.0187204	0.00526234	0.0261986	0.0145734	0.0470173
0	0	0	0	0	0	0	0	0	0	0	0	0	0	0	0	0	0	0	0	0	0	0	0	0	0	0	0	0	0	0	0	0	0.0495791	0.0102948	0.0495826	0.0162658	0.00524251	0.0137373	0.0179068	0.0444589	0.0261991	0.00607926	0.0060828	0.0212285	0.0179179	0.00275972	0.0361399	0.015418	0.0128692
0	0	0	0	0	0	0	0	0	0	0	0	0	0	0	0	0	0	0	0	0	0	0	0	0	0	0	0	0	0	0	0	0.0554847	0.00693578	0.0204053	0.0270247	0.00524735	0.0369683	0.0145916	0.0128666	0.00443983	0.0187532	0.0187468	0.0220608	0.0137141	0.00525572	0.00442619	0.0220631	0.00607454	0.00860124
0	0	0	0	0	0	0	0	0	0	0	0	0	0	0	0	0	0	0	0	0	0	0	0	0	0	0	0	0	0	0	0.0195835	0.0436328	0.0319853	0.00691145	0.045292	0.00442886	0.00527901	0.011156	0.0336459	0.0145771	0.0237205	0.0094738	0.00693012	0.0195781	0.0102941	0.0461259	0.0102881	0.00189832	0.0111519
0	0	0	0	0	0	0	0	0	0	0	0	0	0	0	0	0	0	0	0	0	0	0	0	0	0	0	0	0	0	0.0245447	0.0094479	0.0353062	0.0195886	0.0436401	0.0170942	0.0128986	0.0295043	0.0344728	0.0162544	0.00525666	0.0154395	0.0195735	0.00860431	0.0145704	0.00525004	0.00523566	0.00609359	0.0204265	0.00609878
0	0	0	0	0	0	0	0	0	0	0	0	0	0	0	0	0	0	0	0	0	0	0	0	0	0	0	0	0	0.0394705	0.0245442	0.0086013	0.0171019	0.0162585	0.00776496	0.00524586	0.013743	0.00524073	0.0069294	0.0270205	0.00610217	0.0228936	0.0554844	0.0111465	0.0588005	0.0237194	0.00778738	0.0253701	0.0162849	0.0311571
0	0	0	0	0	0	0	0	0	0	0	0	0	0	0	0	0	0	0	0	0	0	0	0	0	0	0	0	0.0361377	0.0386433	0.01875	0.0411274	0.0154141	0.081225	0.0154175	0.024544	0.0162637	0.0145729	0.0604551	0.0220526	0.015423	0.00526048	0.0179271	0.00443217	0.00775554	0.0687537	0.0145706	0.00693009	0.0245469	0.0120329
0	0	0	0	0	0	0	0	0	0	0	0	0	0	0	0	0	0	0	0	0	0	0	0	0	0	0	0	0.0453068	0.0319854	0.00860276	0.0670613	0.0328111	0.0162684	0.0137386	0.0170934	0.0204057	0.00524557	0.0187477	0.0162583	0.0137318	0.0154254	0.0261977	0.0336446	0.00610005	0.035307	0.0303264	0.00441894	0.0204045	0.00608893
0	0	0	0	0	0	0	0	0	0	0	0	0	0	0	0	0	0	0	0	0	0	0	0	0	0	0	0.013717	0.0204126	0.0563582	0.0162537	0.0386379	0.0187574	0.00860797	0.00693415	0.0645953	0.0154287	0.00524845	0.0394731	0.0052452	0.0204109	0.023717	0.0187521	0.0253749	0.030331	0.00439599	0.0145599	0.0187641	0.00944962	0.00439567
0	0	0	0	0	0	0	0	0	0	0	0	0	0	0	0	0	0	0	0	0	0	0	0	0	0	0.0353081	0.0094606	0.0187531	0.0179324	0.0295042	0.0495743	0.0154275	0.0328145	0.0187607	0.0261974	0.0204224	0.0237162	0.0411308	0.0469755	0.0170956	0.0170925	0.0245416	0.00526126	0.0319837	0.00525858	0.0187583	0.00440338	0.0137493	0.0245419
0	0	0	0	0	0	0	0	0	0	0	0	0	0	0	0	0	0	0	0	0	0	0	0	0	0	0.0111426	0.0245421	0.0162613	0.0286757	0.0461427	0.0295028	0.029504	0.0195854	0.0212388	0.0762348	0.0411328	0.0212403	0.0204128	0.016254	0.0736991	0.033643	0.0145794	0.0195823	0.0187476	0.0128785	0.0187595	0.0245427	0.00776383	0.0394662
0	0	0	0	0	0	0	0	0	0	0	0	0	0	0	0	0	0	0	0	0	0	0	0	0	0.0253696	0.0220671	0.0303308	0.0369734	0.0311593	0.0394708	0.0728263	0.0170952	0.0228931	0.0711851	0.0204137	0.0278476	0.0237214	0.0170824	0.0137221	0.0402985	0.0344742	0.0086067	0.0170821	0.0237197	0.0170773	0.00945616	0.0270225	0.0179175	0.001036
0	0	0	0	0	0	0	0	0	0	0	0	0	0	0	0	0	0	0	0	0	0	0	0	0	0.0137199	0.0228907	0.0328148	0.0286757	0.00861268	0.0128914	0.00776705	0.0204117	0.085371	0.0736828	0.00775948	0.0179373	0.00692903	0.0171188	0.00862432	0.0204045	0.0145793	0.0629476	0.01958	0.00610342	0.011156	0.0245419	0.00359883	0.00607804	0.0303301
0	0	0	0	0	0	0	0	0	0	0	0	0	0	0	0	0	0	0	0	0	0	0	0	0.0629437	0.0555249	0.0278503	0.0220686	0.017937	0.0837268	0.0179258	0.0295028	0.0411383	0.0162499	0.0237161	0.0179232	0.00776704	0.0170963	0.0303305	0.0411427	0.00608731	0.0162645	0.016274	0.0187433	0.0829303	0.0220648	0.00693339	0.0361408	0.00775066	0.0154109
0	0	0	0	0	0	0	0	0	0	0	0	0	0	0	0	0	0	0	0	0	0	0	0	0.0154209	0.0228935	0.0687244	0.0220623	0.0237173	0.00944973	0.0353051	0.00944983	0.0344763	0.0753608	0.0394724	0.0261992	0.0154181	0.0103133	0.00862883	0.012852	0.017923	0.0120476	0.00443004	0.0204143	0.010295	0.00775781	0.0361361	0.0303337	0.00775398	0.0187428
0	0	0	0	0	0	0	0	0	0	0	0	0	0	0	0	0	0	0	0	0	0	0	0.0629471	0.0170934	0.0120024	0.0403025	0.0629588	0.0886516	0.0596455	0.0237185	0.0261968	0.0187549	0.035303	0.0228892	0.0162506	0.015422	0.00860027	0.0187608	0.0204073	0.00525102	0.0137411	0.0120059	0.0204072	0.0311574	0.0571772	0.0228868	0.00777802	0.0154172	0.0278491
0	0	0	0	0	0	0	0	0	0	0	0	0	0	0	0	0	0	0	0	0	0	0	0.0179177	0.0162517	0.0237163	0.0137174	0.065423	0.0579847	0.017093	0.0504188	0.0261973	0.029503	0.0453127	0.0228888	0.0286774	0.0538502	0.0547122	0.011154	0.0344763	0.0154087	0.0436265	0.00776952	0.0295011	0.0162601	0.0245445	0.0453146	0.0204037	0.00443373	0.00524383
0	0	0	0	0	0	0	0	0	0	0	0	0	0	0	0	0	0	0	0	0	0	0	0.0179272	0.0145623	0.011156	0.0444732	0.0212391	0.00691064	0.0170943	0.045298	0.0179224	0.0303302	0.0111588	0.022064	0.0336412	0.00778141	0.0179429	0.0419632	0.0444538	0.0212362	0.0402986	0.00946349	0.0278489	0.0295038	0.0145903	0.022891	0.0086018	0.0162511	0.0228837
0	0	0	0	0	0	0	0	0	0	0	0	0	0	0	0	0	0	0	0	0	0	0.00691751	0.0187545	0.0319841	0.0270205	0.00609521	0.0303281	0.0662442	0.024543	0.0571486	0.0111489	0.0204087	0.0103079	0.0204081	0.0154356	0.0687254	0.0303296	0.00524908	0.0145746	0.0187515	0.0311594	0.0154191	0.00609121	0.0228895	0.0111386	0.057181	0.00776445	0.0111428	0.0187519
0	0	0	0	0	0	0	0	0	0	0	0	0	0	0	0	0	0	0	0	0	0	0.00692287	0.0571427	0.0204137	0.065434	0.0179259	0.0128595	0.0162637	0.0094593	0.0228898	0.0170879	0.0179316	0.0546857	0.0253694	0.064608	0.0154161	0.0278523	0.0596369	0.0419782	0.0311581	0.086223	0.0237206	0.0128757	0.0394644	0.0245422	0.0237183	0.0629374	0.0204009	0.00607408
0	0	0	0	0	0	0	0	0	0	0	0	0	0	0	0	0	0	0	0	0	0	0.0170846	0.0069188	0.0069215	0.0162568	0.0588113	0.0394658	0.0344751	0.075318	0.0378023	0.0237197	0.0179219	0.0311575	0.046148	0.0204118	0.0170812	0.00860402	0.0403006	0.0286739	0.00610531	0.0162449	0.0369733	0.0295022	0.00609337	0.00777807	0.0204113	0.0286763	0.00442386	0.0469958
0	0	0	0	0	0	0	0	0	0	0	0	0	0	0	0	0	0	0	0	0	0.0402976	0.00692243	0.0170815	0.00691905	0.00691499	0.0245434	0.0270218	0.0154252	0.0361387	0.0403043	0.0212385	0.0261975	0.0703724	0.0529649	0.0228953	0.0187524	0.0596381	0.03365	0.0253722	0.0237216	0.0179298	0.0394685	0.0436429	0.0228915	0.0670797	0.0220663	0.00609255	0.0162699	0.0228969
0	0	0	0	0	0	0	0	0	0	0	0	0	0	0	0	0	0	0	0	0	0.0102945	0.018752	0.00692008	0.0361323	0.0295011	0.0670669	0.015423	0.0311584	0.0145639	0.0162553	0.0529642	0.0212353	0.0336396	0.0179297	0.0353087	0.0253699	0.0295016	0.0220661	0.00525741	0.0103055	0.0154085	0.00524746	0.0179237	0.0228905	0.0137596	0.0154183	0.0212359	0.0162485	0.0204103
0	0	0	0	0	0	0	0	0	0	0	0	0	0	0	0	0	0	0	0	0	0.00945214	0.0563066	0.0245434	0.023718	0.0220606	0.0303278	0.019581	0.0162596	0.0662446	0.0245448	0.0195811	0.0386344	0.0461534	0.0220608	0.0162607	0.0220628	0.0654171	0.0486744	0.0662415	0.0295038	0.0295046	0.0170904	0.019576	0.0369732	0.0120176	0.018746	0.0220633	0.0286755	0.0237198
0	0	0	0	0	0	0	0	0	0	0	0	0	0	0	0	0	0	0	0	0	0.080463	0.00691812	0.0436388	0.00691884	0.0195812	0.016257	0.0137331	0.0237162	0.0319857	0.0261975	0.0187553	0.0103102	0.0195773	0.0187449	0.0670612	0.015408	0.0179233	0.0162649	0.0386332	0.0228938	0.044466	0.060488	0.0162621	0.0646114	0.0228829	0.022061	0.0154147	0.0204075	0.0145933
0	0	0	0	0	0	0	0	0	0	0	0	0	0	0	0	0	0	0	0	0.0621212	0.00691815	0.00692219	0.0204134	0.0286754	0.0245461	0.0220638	0.0311575	0.0761892	0.0154193	0.0170954	0.0162547	0.0204102	0.0245445	0.017094	0.0228921	0.0411334	0.0128763	0.0195819	0.0295015	0.0195872	0.0336453	0.0162677	0.015433	0.0613115	0.0154183	0.046981	0.005249	0.0637502	0.0369669
0	0	0	0	0	0	0	0	0	0	0	0	0	0	0	0	0	0	0	0	0.0270214	0.00691998	0.0253702	0.0278466	0.00692103	0.0179213	0.0204137	0.0394704	0.0503969	0.0436381	0.00608586	0.0179306	0.0220683	0.0237167	0.0171013	0.0253703	0.0170944	0.0295029	0.0170905	0.030332	0.05631	0.0303274	0.0137393	0.0311602	0.0153959	0.00945467	0.00525402	0.023711	0.0311556	0.0720227
0	0	0	0	0	0	0	0	0	0	0	0	0	0	0	0	0	0	0	0	0.0419712	0.0319824	0.036135	0.0137353	0.00691627	0.0538473	0.0137346	0.014579	0.060448	0.0237192	0.0646024	0.0270216	0.0253714	0.0195803	0.0328133	0.0170945	0.00946647	0.0554919	0.0394703	0.0237172	0.0204095	0.0378049	0.0712028	0.0103219	0.017922	0.0245454	0.0220651	0.0187446	0.0220584	0.0394671
0	0	0	0	0	0	0	0	0	0	0	0	0	0	0	0	0	0	0	0	0.00691983	0.00692339	0.111615	0.0195851	0.00692021	0.0319847	0.0286738	0.02124	0.0111351	0.0120114	0.0204145	0.0137304	0.00945492	0.0295025	0.0555034	0.0154314	0.0411328	0.0787043	0.0154194	0.0386405	0.0154314	0.0111647	0.027025	0.00777326	0.00527622	0.0295031	0.022885	0.0195849	0.0145968	0.0311577
0	0	0	0	0	0	0	0	0	0	0	0	0	0	0	0	0	0	0	0	0.0820884	0.0145855	0.0162462	0.034474	0.0204108	0.0245448	0.0212397	0.0294997	0.0478362	0.012012	0.020413	0.0927478	0.0512696	0.00946296	0.041975	0.0179295	0.0212376	0.0427964	0.00776	0.0145842	0.0870049	0.0328185	0.0171034	0.0453116	0.036974	0.0328136	0.0303265	0.0170885	0.0270247	0.00441604
0	0	0	0	0	0	0	0	0	0	0	0	0	0	0	0	0	0	0	0	0.00692726	0.0563596	0.00692402	0.0245457	0.00692316	0.0162617	0.022886	0.0270227	0.0245438	0.0654181	0.0237199	0.0328111	0.0212434	0.0103172	0.0319836	0.0171043	0.0604808	0.0154106	0.0319827	0.0311569	0.0187725	0.0245472	0.00524564	0.0154238	0.0195826	0.0187475	0.0195802	0.00691524	0.0128639	0.0286737
0	0	0	0	0	0	0	0	0	0	0	0	0	0	0	0	0	0	0	0	0.0170975	0.0069273	0.0571576	0.0419692	0.00691646	0.0195781	0.0162591	0.0137344	0.0453142	0.0328123	0.0311549	0.0120171	0.0478348	0.0579818	0.0328134	0.0111338	0.0812439	0.0162508	0.0646157	0.0444663	0.0179201	0.0261988	0.0195799	0.00693517	0.067068	0.00945463	0.0419669	0.0162515	0.0344781	0.0137112
0	0	0	0	0	0	0	0	0	0	0	0	0	0	0	0	0	0	0	0	0.0261963	0.0303264	0.0204114	0.0102978	0.0270225	0.0162539	0.0579753	0.0220642	0.0170877	0.0270225	0.0195796	0.024548	0.0171046	0.0736772	0.012876	0.0637728	0.0662374	0.0204124	0.0162508	0.0103099	0.0212366	0.0587966	0.013707	0.0228893	0.0120034	0.0154289	0.0170896	0.0145791	0.00525135	0.0419643
0	0	0	0	0	0	0	0	0	0	0	0	0	0	0	0	0	0	0	0.00692493	0.00692171	0.0253709	0.041968	0.0478399	0.062132	0.021242	0.0546478	0.0378043	0.0137294	0.0162571	0.0145818	0.0261969	0.029503	0.0179318	0.0394733	0.0303292	0.027853	0.0170849	0.0170829	0.010292	0.00524937	0.0171094	0.00524987	0.0261954	0.0478417	0.0154241	0.0495667	0.0344763	0.0145896	0.0154178
0	0	0	0	0	0	0	0	0	0	0	0	0	0	0	0	0	0	0	0.0237157	0.0270243	0.0228948	0.0270218	0.0687131	0.00691361	0.02537	0.00691422	0.0461378	0.0187496	0.0303298	0.070373	0.0212363	0.0103094	0.0228961	0.0212367	0.0187525	0.0286744	0.026198	0.0286777	0.0228917	0.0162664	0.00692539	0.0245435	0.00443675	0.0295008	0.0179257	0.0529414	0.0612954	0.00861681	0.0394652
0	0	0	0	0	0	0	0	0	0	0	0	0	0	0	0	0	0	0	0.0237178	0.00692611	0.00775241	0.0453033	0.0461355	0.00692078	0.00691979	0.0336405	0.0253697	0.0145858	0.0228937	0.0419627	0.0861909	0.0261983	0.0179262	0.0120066	0.0253671	0.0187511	0.0237142	0.0187567	0.0187599	0.0170934	0.059665	0.00609813	0.0353059	0.0419624	0.016256	0.0137256	0.01543	0.0137343	0.0461473
0	0	0	0	0	0	0	0	0	0	0	0	0	0	0	0	0	0	0	0.0111534	0.0228943	0.020414	0.00692052	0.0261975	0.0111533	0.0563438	0.0427947	0.0571573	0.0579811	0.0654222	0.0120099	0.0187513	0.00944594	0.0436267	0.027848	0.0344718	0.0286768	0.0179243	0.0179298	0.0187755	0.0361375	0.0195836	0.0461451	0.0137085	0.0111437	0.00692918	0.0128693	0.0228911	0.0145881	0.0311568
0	0	0	0	0	0	0	0	0	0	0	0	0	0	0	0	0	0	0	0.0245447	0.00859814	0.0137495	0.0162465	0.00691889	0.0162538	0.0137274	0.00692231	0.015426	0.025372	0.013721	0.0328122	0.0278493	0.00777542	0.0638059	0.0253698	0.0394701	0.0145813	0.00777984	0.0162666	0.0170985	0.0262002	0.0228901	0.081212	0.0170939	0.00609609	0.0145766	0.0328204	0.0253732	0.0187468	0.012899
0	0	0	0	0	0	0	0	0	0	0	0	0	0	0	0	0	0	0	0.0195832	0.0120129	0.0212428	0.00692545	0.00692429	0.016251	0.0319812	0.0212353	0.0579897	0.0261956	0.0187543	0.0303302	0.0629505	0.023719	0.0119996	0.0295046	0.022891	0.0077714	0.0303275	0.0402951	0.0245441	0.0228899	0.0253718	0.0253741	0.0853707	0.0195777	0.0162569	0.0195826	0.00526627	0.0145825	0.00441651
0	0	0	0	0	0	0	0	0	0	0	0	0	0	0	0	0	0	0	0.0621284	0.067893	0.0237163	0.00692291	0.00692393	0.0427982	0.0453149	0.0261941	0.0162567	0.0419645	0.0344723	0.0753303	0.0111569	0.017926	0.0687043	0.0487134	0.0179326	0.0212372	0.0419669	0.0303286	0.0295014	0.028678	0.0204068	0.014573	0.0286786	0.0170931	0.0179131	0.0228898	0.00609904	0.0154163	0.0187458
0	0	0	0	0	0	0	0	0	0	0	0	0	0	0	0	0	0	0	0.00692073	0.00692626	0.0069201	0.024546	0.00690938	0.0378022	0.0386401	0.0403071	0.0678831	0.0943814	0.0770705	0.0245465	0.0187525	0.0237167	0.0187535	0.0645862	0.0204085	0.0162692	0.0212384	0.00777883	0.0179417	0.0470043	0.0195766	0.00524864	0.0187599	0.0195794	0.0220616	0.0137505	0.0361369	0.0220597	0.00526002
0	0	0	0	0	0	0	0	0	0	0	0	0	0	0	0	0	0	0	0.101745	0.00861032	0.0461411	0.0145745	0.0220687	0.0579952	0.0212352	0.0162551	0.0162523	0.0444696	0.0853924	0.0245447	0.020404	0.0245429	0.0162609	0.0720059	0.0179247	0.0270248	0.028677	0.0187496	0.0162668	0.0154265	0.0195937	0.017927	0.0311568	0.0154185	0.0204064	0.0678855	0.0170874	0.0319855	0.0220711
0	0	0	0	0	0	0	0	0	0	0	0	0	0	0	0	0	0	0	0.00774615	0.0612998	0.0419701	0.00692003	0.00691785	0.0212419	0.0270242	0.00691852	0.0319834	0.0204058	0.0261977	0.0678928	0.0137453	0.0436292	0.0102951	0.021234	0.0187581	0.0278503	0.0220636	0.0319829	0.0394743	0.0179345	0.0102706	0.0145702	0.00443589	0.0361381	0.031984	0.0478347	0.0403009	0.0311597	0.0111945
0	0	0	0	0	0	0	0	0	0	0	0	0	0	0	0	0	0	0	0.00692491	0.0571493	0.00691953	0.0402947	0.0137344	0.0069183	0.0187532	0.0394703	0.00691325	0.0270229	0.024545	0.0637743	0.0245455	0.0571649	0.0220622	0.0444735	0.0245459	0.0436297	0.0171011	0.0179255	0.0278477	0.0170992	0.00443862	0.0061057	0.00524429	0.024545	0.062965	0.00610084	0.0336451	0.0145845	0.0195793
0	0	0	0	0	0	0	0	0	0	0	0	0	0	0	0	0	0	0	0.00859723	0.0878291	0.0478481	0.00692071	0.0261931	0.0378035	0.00609124	0.0237168	0.0596331	0.0295039	0.0170873	0.018754	0.043634	0.0637652	0.0179254	0.0228945	0.0278491	0.0403001	0.0278466	0.084558	0.0436425	0.0195712	0.0170961	0.0179232	0.0228898	0.0378118	0.0128817	0.0154218	0.0286767	0.0212396	0.0154236
0	0	0	0	0	0	0	0	0	0	0	0	0	0	0	0	0	0	0	0.0736652	0.0270205	0.00692016	0.00692161	0.0295016	0.048697	0.0212341	0.0237195	0.0303302	0.0060896	0.0102973	0.0212361	0.032815	0.0555048	0.0179224	0.0179308	0.028676	0.0179172	0.0187576	0.0319868	0.013713	0.0162803	0.0428129	0.0319845	0.0361375	0.0278505	0.00610244	0.0386326	0.0386362	0.032823	0.0137176
0	0	0	0	0	0	0	0	0	0	0	0	0	0	0	0	0	0	0	0.00691949	0.00692137	0.0303271	0.0102939	0.0137277	0.0919339	0.0303288	0.0352994	0.0319829	0.0170891	0.0554961	0.0102835	0.0137323	0.0311552	0.0453012	0.0286765	0.0270226	0.0394713	0.0204185	0.0261962	0.0154252	0.0162588	0.0237205	0.0212492	0.0453162	0.0588159	0.00693979	0.0295012	0.0137309	0.0319859	0.0278504
0	0	0	0	0	0	0	0	0	0	0	0	0	0	0	0	0	0	0	0.0369692	0.0411274	0.0604582	0.0270222	0.0245411	0.0621138	0.0571568	0.0220662	0.0571661	0.0529956	0.0195813	0.0588036	0.0204057	0.0170891	0.022065	0.0204083	0.0563255	0.0461523	0.0487263	0.00945748	0.0245477	0.0162582	0.00692812	0.00525816	0.0154438	0.0745398	0.0162736	0.0204057	0.00775312	0.0077639	0.0353107
0	0	0	0	0	0	0	0	0	0	0	0	0	0	0	0	0	0	0	0.00692082	0.00692116	0.00692388	0.00692266	0.0220678	0.0436208	0.0394652	0.00691742	0.0103029	0.0102926	0.0245453	0.0428019	0.0212412	0.00861291	0.0245448	0.0278509	0.028675	0.0162701	0.0419652	0.0195786	0.0212316	0.0728684	0.0228919	0.0187585	0.0237149	0.0245431	0.00525236	0.00945473	0.00692835	0.0245462	0.00608455
0	0	0	0	0	0	0	0	0	0	0	0	0	0	0	0	0	0	0	0	0.0319845	0.0278484	0.0394679	0.0069196	0.0295033	0.0478473	0.0261958	0.0128779	0.0145846	0.0253711	0.0195823	0.0179146	0.0295021	0.0228901	0.010285	0.0220619	0.0662419	0.0311599	0.0145759	0.0369716	0.0278516	0.00527432	0.0220646	0.0154299	0.0319886	0.0353012	0.00525806	0.0145741	0.0486816	0.0220582
0	0	0	0	0	0	0	0	0	0	0	0	0	0	0	0	0	0	0	0	0.00692356	0.0245462	0.00691451	0.00691805	0.0403037	0.00609237	0.0162537	0.0821197	0.0495254	0.0804097	0.0179301	0.0170972	0.0419723	0.0428052	0.0436322	0.0695438	0.0077662	0.00610266	0.0645922	0.0171009	0.0261943	0.0170779	0.0444708	0.02785	0.0286756	0.0195749	0.0469845	0.0103047	0.0212349	0.0295024
0	0	0	0	0	0	0	0	0	0	0	0	0	0	0	0	0	0	0	0	0.0170877	0.0245473	0.0187595	0.0237181	0.0137321	0.0204119	0.0720132	0.0436398	0.0546771	0.0137316	0.0128559	0.0245468	0.0495583	0.0220648	0.0179286	0.0253664	0.0369706	0.0237198	0.0411266	0.0137252	0.006936	0.0361369	0.0120229	0.0629493	0.0220624	0.0179191	0.0204072	0.0170827	0.04616	0.0154181
0	0	0	0	0	0	0	0	0	0	0	0	0	0	0	0	0	0	0	0	0.091108	0.0951972	0.0170962	0.0369716	0.00691899	0.0237155	0.0212346	0.0154197	0.0637733	0.0563092	0.0403067	0.0245439	0.0646035	0.0103249	0.0204066	0.0237155	0.0154187	0.0444667	0.0245427	0.0319843	0.0162522	0.0245442	0.0328181	0.00692501	0.0378066	0.0579823	0.0469906	0.0228868	0.0411577	0.00443336
0	0	0	0	0	0	0	0	0	0	0	0	0	0	0	0	0	0	0	0	0.00691886	0.0604751	0.0761683	0.010302	0.0736577	0.00608689	0.0195829	0.0278474	0.0670585	0.0162509	0.0119971	0.017925	0.0128713	0.0403077	0.0612989	0.0336404	0.059638	0.0344792	0.0687082	0.0394798	0.0261976	0.00777529	0.0336456	0.0245446	0.023722	0.0270254	0.00693837	0.034477	0.0145791	0.0128841
0	0	0	0	0	0	0	0	0	0	0	0	0	0	0	0	0	0	0	0	0.0621062	0.00692011	0.00609842	0.0237179	0.028677	0.0286766	0.0261972	0.0386415	0.0703638	0.0261968	0.025371	0.0228939	0.0353075	0.0204076	0.00860982	0.00693558	0.0154247	0.0270228	0.0295019	0.0204093	0.0563116	0.0187658	0.00946727	0.022066	0.0154371	0.0245465	0.0369713	0.0162601	0.0094612	0.0228903
0	0	0	0	0	0	0	0	0	0	0	0	0	0	0	0	0	0	0	0	0.0720103	0.0369678	0.0237155	0.016252	0.00691602	0.0386343	0.0486945	0.0845719	0.0102965	0.0311581	0.0571676	0.031155	0.0103006	0.0204036	0.0179215	0.0687226	0.0204128	0.0270233	0.0179274	0.0679019	0.017099	0.0369695	0.0319837	0.0286744	0.0179264	0.0444557	0.0461395	0.0654005	0.0228935	0.00859599
0	0	0	0	0	0	0	0	0	0	0	0	0	0	0	0	0	0	0	0	0.0237161	0.0478222	0.017098	0.0386392	0.0563471	0.123914	0.0253695	0.0111488	0.0120227	0.0128587	0.0162608	0.0645924	0.0187584	0.0137272	0.0170991	0.00861994	0.0303305	0.0411369	0.00777149	0.0770336	0.0145825	0.0228961	0.0154263	0.0411555	0.0187526	0.0311585	0.0270211	0.0461411	0.0361437	0.0220613
0	0	0	0	0	0	0	0	0	0	0	0	0	0	0	0	0	0	0	0	0	0.00775086	0.00692166	0.0204104	0.0145874	0.0170941	0.0353052	0.0386342	0.0170951	0.0461457	0.0128869	0.0195826	0.0419666	0.0154202	0.0154123	0.0212403	0.0403111	0.0261983	0.0120318	0.018768	0.0253705	0.0419731	0.0120123	0.0303273	0.0195796	0.00860586	0.0453261	0.0261949	0.038629	0.0137068
0	0	0	0	0	0	0	0	0	0	0	0	0	0	0	0	0	0	0	0	0	0.0286755	0.00691704	0.0237188	0.0102989	0.0145882	0.00609225	0.0162556	0.0212352	0.01792	0.0286736	0.0253718	0.0171015	0.0295025	0.027026	0.0546655	0.0411458	0.0052495	0.0353032	0.0403082	0.0212356	0.0145769	0.0237183	0.0162677	0.0154322	0.0145487	0.0145718	0.0162707	0.00942928	0.00775827
0	0	0	0	0	0	0	0	0	0	0	0	0	0	0	0	0	0	0	0	0	0.023721	0.0621278	0.0295023	0.00943449	0.0245424	0.00691312	0.0154248	0.0204101	0.0162708	0.0637746	0.0286742	0.0228906	0.00777465	0.0220608	0.017921	0.00610675	0.0278499	0.0295076	0.0103078	0.0361441	0.0154259	0.0137275	0.0154238	0.0179211	0.0377942	0.0427996	0.0154127	0.0336469	0.0102832
0	0	0	0	0	0	0	0	0	0	0	0	0	0	0	0	0	0	0	0	0	0.0145834	0.00691885	0.0162482	0.0245425	0.00609666	0.0778696	0.0212384	0.0571614	0.0486848	0.0670629	0.0187541	0.0869995	0.0179226	0.0228907	0.00777007	0.0402995	0.00862645	0.0204162	0.00524959	0.0804711	0.00692265	0.0629514	0.0195771	0.00778845	0.0427945	0.0212378	0.0461377	0.044475	0.0588132
0	0	0	0	0	0	0	0	0	0	0	0	0	0	0	0	0	0	0	0	0	0	0.015417	0.022895	0.0478359	0.0503961	0.0579761	0.0228945	0.0253693	0.0220615	0.0195812	0.0179204	0.022067	0.0237163	0.0179186	0.00775262	0.0195778	0.0162757	0.0237225	0.0555301	0.0204033	0.0411396	0.0145805	0.0571711	0.0220637	0.0128607	0.00859918	0.0154254	0.00777556	0.00276694
0	0	0	0	0	0	0	0	0	0	0	0	0	0	0	0	0	0	0	0	0	0	0.0137213	0.101742	0.0245424	0.0770174	0.0137392	0.057956	0.0537921	0.0378055	0.0162564	0.0286749	0.0478372	0.0303309	0.0094468	0.00776354	0.0394722	0.0286774	0.0220645	0.0204084	0.0711796	0.0162451	0.026196	0.0153993	0.0052499	0.0154169	0.0386385	0.0270224	0.0170822	0.0137163
0	0	0	0	0	0	0	0	0	0	0	0	0	0	0	0	0	0	0	0	0	0	0.017919	0.0369668	0.0154217	0.0344733	0.01373	0.0179212	0.0170854	0.0212337	0.0670668	0.022063	0.0245434	0.0504078	0.00776895	0.0795898	0.0204095	0.0204139	0.0469913	0.0237175	0.0162634	0.0278468	0.0120344	0.0253721	0.0179165	0.0245475	0.062097	0.015419	0.0286741	0.00693295
0	0	0	0	0	0	0	0	0	0	0	0	0	0	0	0	0	0	0	0	0	0	0	0.0328092	0.027021	0.0378002	0.0187548	0.0621201	0.0778766	0.0278499	0.0170967	0.0195786	0.0187568	0.0237263	0.0253707	0.00776933	0.0378063	0.0120074	0.0220628	0.00776322	0.0204082	0.0228871	0.0228914	0.0162692	0.00608657	0.0154335	0.00946712	0.0311578	0.0278483	0.000186834
0	0	0	0	0	0	0	0	0	0	0	0	0	0	0	0	0	0	0	0	0	0	0	0.0319836	0.0486652	0.0237195	0.0444714	0.019582	0.0187474	0.0311534	0.0170826	0.0170992	0.0270248	0.0270237	0.0328155	0.066243	0.013724	0.043647	0.00943167	0.0563508	0.0444771	0.0220673	0.0212326	0.0052669	0.0596735	0.0311588	0.0187407	0.019568	0.00608936	0.00692459
0	0	0	0	0	0	0	0	0	0	0	0	0	0	0	0	0	0	0	0	0	0	0	0.0220661	0.0703554	0.0353043	0.0427931	0.0436257	0.0261956	0.023715	0.0228859	0.0604511	0.0720215	0.0303307	0.0278477	0.00524737	0.0111526	0.027024	0.017111	0.031989	0.035309	0.0094465	0.0187532	0.0377989	0.0170833	0.01458	0.00440176	0.0137456	0.00945499	0.041975
0	0	0	0	0	0	0	0	0	0	0	0	0	0	0	0	0	0	0	0	0	0	0	0	0.0253709	0.0253722	0.0187512	0.0170914	0.0612838	0.0411298	0.0237187	0.0179245	0.0228876	0.0179183	0.00525036	0.0452996	0.00525298	0.0220678	0.0145737	0.0154337	0.0237182	0.0179227	0.0571925	0.00525432	0.047876	0.00440103	0.0237172	0.0128745	0.0137282	0.0604241
0	0	0	0	0	0	0	0	0	0	0	0	0	0	0	0	0	0	0	0	0	0	0	0	0.0253689	0.0436321	0.0212375	0.0546746	0.0170867	0.0179291	0.0637721	0.0386344	0.0237182	0.0621061	0.0179307	0.0621276	0.0402985	0.0187496	0.0162695	0.0228915	0.0145876	0.0378076	0.0377994	0.00442287	0.0120073	0.0369705	0.0120054	0.0286771	0.0179121	0.00359253
0	0	0	0	0	0	0	0	0	0	0	0	0	0	0	0	0	0	0	0	0	0	0	0	0	0.0646061	0.0286739	0.0453161	0.0588151	0.0170913	0.029505	0.07617	0.0179233	0.0187562	0.0278515	0.0187443	0.0286784	0.0146023	0.0212273	0.029504	0.0162647	0.0170789	0.0220567	0.0204039	0.0394792	0.00438973	0.014564	0.0162568	0.0052479	0.0369638
0	0	0	0	0	0	0	0	0	0	0	0	0	0	0	0	0	0	0	0	0	0	0	0	0	0.0187524	0.0204065	0.0495409	0.0487016	0.0428011	0.0478122	0.0170977	0.0204169	0.0278495	0.0295045	0.0761588	0.0195828	0.0461454	0.0228928	0.0228946	0.0436285	0.0328145	0.00776899	0.00443276	0.0128928	0.0270278	0.00191905	0.00443391	0.00608203	0.0170879
0	0	0	0	0	0	0	0	0	0	0	0	0	0	0	0	0	0	0	0	0	0	0	0	0	0	0.0253726	0.0170906	0.0386358	0.0245439	0.024546	0.045299	0.034474	0.0179251	0.0378016	0.025372	0.00442901	0.0228899	0.0052581	0.0162527	0.0295003	0.0145987	0.031982	0.0253674	0.00858592	0.0295002	0.0145867	0.026195	0.0261985	0.0154296
0	0	0	0	0	0	0	0	0	0	0	0	0	0	0	0	0	0	0	0	0	0	0	0	0	0	0.0245439	0.062132	0.0220581	0.0579967	0.0328202	0.00692919	0.0170834	0.0179214	0.0411375	0.016272	0.0162521	0.0204068	0.0170958	0.0195618	0.0220656	0.0261981	0.0195762	0.0303306	0.00608922	0.0187473	0.017074	0.0262006	0.0295085	0.00441157
0	0	0	0	0	0	0	0	0	0	0	0	0	0	0	0	0	0	0	0	0	0	0	0	0	0	0	0.019579	0.0861919	0.0187466	0.0245446	0.0170849	0.0336446	0.00943855	0.00943704	0.0111467	0.0145707	0.0621185	0.0212331	0.0179102	0.0170878	0.026198	0.00609018	0.0187564	0.0419713	0.0128698	0.00944269	0.0204214	0.0170756	0.0162556
0	0	0	0	0	0	0	0	0	0	0	0	0	0	0	0	0	0	0	0	0	0	0	0	0	0	0	0	0.0295033	0.0295026	0.0563161	0.00861739	0.0145716	0.00444202	0.0162682	0.00442082	0.0187517	0.0170974	0.0120036	0.0137402	0.0229008	0.0311564	0.00526135	0.0394651	0.00942426	0.0187333	0.052959	0.012045	0.008603	0.0361413
0	0	0	0	0	0	0	0	0	0	0	0	0	0	0	0	0	0	0	0	0	0	0	0	0	0	0	0	0.0162547	0.0111484	0.104201	0.0436292	0.00445057	0.0311611	0.00443881	0.0154358	0.00442741	0.0154303	0.0452963	0.0145661	0.026196	0.0328118	0.0102956	0.00524558	0.0145762	0.0119891	0.00608745	0.00525275	0.0179001	0.0170834
0	0	0	0	0	0	0	0	0	0	0	0	0	0	0	0	0	0	0	0	0	0	0	0	0	0	0	0	0	0.0428063	0.0253723	0.0187686	0.0469882	0.0554985	0.029503	0.0103315	0.014579	0.062949	0.00862584	0.02785	0.0111552	0.00692809	0.0378011	0.0228887	0.0162542	0.0212307	0.00523855	0.00359067	0.0336444	0.0411418
0	0	0	0	0	0	0	0	0	0	0	0	0	0	0	0	0	0	0	0	0	0	0	0	0	0	0	0	0	0	0.00861766	0.00692052	0.0179374	0.025372	0.016252	0.0546447	0.00527657	0.00525491	0.0278498	0.0204006	0.0111766	0.0328162	0.00525546	0.0220573	0.0270268	0.00858258	0.0036026	0.00441666	0.00692346	0.0111381
0	0	0	0	0	0	0	0	0	0	0	0	0	0	0	0	0	0	0	0	0	0	0	0	0	0	0	0	0	0	0	0.0286781	0.00609054	0.0295015	0.0154323	0.0328162	0.0261985	0.0145866	0.0212377	0.0295017	0.0128686	0.0111707	0.00191494	0.00776078	0.0120033	0.000194139	0.0154061	0.0137148	0.00694561	0.00358631
0	0	0	0	0	0	0	0	0	0	0	0	0	0	0	0	0	0	0	0	0	0	0	0	0	0	0	0	0	0	0	0.0394671	0.0253771	0.00862384	0.0286763	0.0837212	0.0162549	0.033647	0.018746	0.0170965	0.00777616	0.00692803	0.00692281	0.00944698	0.0137275	0.0086062	0.0179134	0.0145616	0.00859668	0.0262034
0	0	0	0	0	0	0	0	0	0	0	0	0	0	0	0	0	0	0	0	0	0	0	0	0	0	0	0	0	0	0	0	0.0278511	0.0336353	0.0102751	0.0294992	0.021247	0.0411353	0.00608449	0.013717	0.00442693	0.0311532	0.0187331	0.0237221	0.0111272	0.0154042	0.0394758	0.00690367	0.0378044	0.00862979
0	0	0	0	0	0	0	0	0	0	0	0	0	0	0	0	0	0	0	0	0	0	0	0	0	0	0	0	0	0	0	0	0	0	0.0146074	0.0220613	0.0120265	0.00610371	0.0145816	0.0228857	0.004418	0.00609562	0.0220574	0.0102925	0.00608067	0.046165	0.0286755	0.00273322	0.0253732	0.0170906
0	0	0	0	0	0	0	0	0	0	0	0	0	0	0	0	0	0	0	0	0	0	0	0	0	0	0	0	0	0	0	0	0	0	0	0.0411293	0.0228917	0.0220613	0.0311628	0.0237159	0.0245481	0.0179204	0.00691199	0.00610971	0.0137068	0.00525927	0.0245468	0.0137344	0.0137512	0.0120413
0	0	0	0	0	0	0	0	0	0	0	0	0	0	0	0	0	0	0	0	0	0	0	0	0	0	0	0	0	0	0	0	0	0	0	0	0.00607203	0.0228838	0.00692541	0.0311614	0.00692143	0.00860672	0.0145712	0.00529168	0.0229007	0.0336524	0.012058	0.0171074	0.0245495	0.00608788
0	0	0	0	0	0	0	0	0	0	0	0	0	0	0	0	0	0	0	0	0	0	0	0	0	0	0	0	0	0	0	0	0	0	0	0	0	0	0.00692435	0.0546536	0.00441611	0.0411442	0.0378059	0.0195668	0.00776146	0.0145817	0.0228906	0.017932	0.0162532	0.0145655
0	0	0	0	0	0	0	0	0	0	0	0	0	0	0	0	0	0	0	0	0	0	0	0	0	0	0	0	0	0	0	0	0	0	0	0	0	0	0	0	0.00274638	0.00525458	0.0179074	0.00273164	0.0103041	0.014568	0.0204001	0.0353061	0.0137467	0.00694588
0	0	0	0	0	0	0	0	0	0	0	0	0	0	0	0	0	0	0	0	0	0	0	0	0	0	0	0	0	0	0	0	0	0	0	0	0	0	0	0	0	0	0	0.00860072	0.00609968	0.00861703	0.0153988	0.0120593	0.0145904	0.0060883
0	0	0	0	0	0	0	0	0	0	0	0	0	0	0	0	0	0	0	0	0	0	0	0	0	0	0	0	0	0	0	0	0	0	0	0	0	0	0	0	0	0	0	0	0	0	0	0	0	0
0	0	0	0	0	0	0	0	0	0	0	0	0	0	0	0	0	0	0	0	0	0	0	0	0	0	0	0	0	0	0	0	0	0	0	0	0	0	0	0	0	0	0	0	0	0	0	0	0	0
0	0	0	0	0	0	0	0	0	0	0	0	0	0	0	0	0	0	0	0	0	0	0	0	0	0	0	0	0	0	0	0	0	0	0	0	0	0	0	0	0	0	0	0	0	0	0	0	0	0
0	0	0	0	0	0	0	0	0	0	0	0	0	0	0	0	0	0	0	0	0	0	0	0	0	0	0	0	0	0	0	0	0	0	0	0	0	0	0	0	0	0	0	0	0	0	0	0	0	0
0	0	0	0	0	0	0	0	0	0	0	0	0	0	0	0	0	0	0	0	0	0	0	0	0	0	0	0	0	0	0	0	0	0	0	0	0	0	0	0	0	0	0	0	0	0	0	0	0	0
0	0	0	0	0	0	0	0	0	0	0	0	0	0	0	0	0	0	0	0	0	0	0	0	0	0	0	0	0	0	0	0	0	0	0	0	0	0	0	0	0	0	0	0	0	0	0	0	0	0
0	0	0	0	0	0	0	0	0	0	0	0	0	0	0	0	0	0	0	0	0	0	0	0	0	0	0	0	0	0	0	0	0	0	0	0	0	0	0	0	0	0	0	0	0	0	0	0	0	0
0	0	0	0	0	0	0	0	0	0	0	0	0	0	0	0	0	0	0	0	0	0	0	0	0	0	0	0	0	0	0	0	0	0	0	0	0	0	0	0	0	0	0	0	0	0	0	0	0	0
0	0	0	0	0	0	0	0	0	0	0	0	0	0	0	0	0	0	0	0	0	0	0	0	0	0	0	0	0	0	0	0	0	0	0	0	0	0	0	0	0	0	0	0	0	0	0	0	0	0
0	0	0	0	0	0	0	0	0	0	0	0	0	0	0	0	0	0	0	0	0	0	0	0	0	0	0	0	0	0	0	0	0	0	0	0	0	0	0	0	0	0	0	0	0	0	0	0	0	0
0	0	0	0	0	0	0	0	0	0	0	0	0	0	0	0	0	0	0	0	0	0	0	0	0	0	0	0	0	0	0	0	0	0	0	0	0	0	0	0	0	0	0	0	0	0	0	0	0	0
0	0	0	0	0	0	0	0	0	0	0	0	0	0	0	0	0	0	0	0	0	0	0	0	0	0	0	0	0	0	0	0	0	0	0	0	0	0	0	0	0	0	0	0	0	0	0	0	0	0
0	0	0	0	0	0	0	0	0	0	0	0	0	0	0	0	0	0	0	0	0	0	0	0	0	0	0	0	0	0	0	0	0	0	0	0	0	0	0	0	0	0	0	0	0	0	0	0	0	0
0	0	0	0	0	0	0	0	0	0	0	0	0	0	0	0	0	0	0	0	0	0	0	0	0	0	0	0	0	0	0	0	0	0	0	0	0	0	0	0	0	0	0	0	0	0	0	0	0	0
0	0	0	0	0	0	0	0	0	0	0	0	0	0	0	0	0	0	0	0	0	0	0	0	0	0	0	0	0	0	0	0	0	0	0	0	0	0	0	0	0	0	0	0	0	0	0	0	0	0
0	0	0	0	0	0	0	0	0	0	0	0	0	0	0	0	0	0	0	0	0	0	0	0	0	0	0	0	0	0	0	0	0	0	0	0	0	0	0	0	0	0	0	0	0	0	0	0	0	0
0	0	0	0	0	0	0	0	0	0	0	0	0	0	0	0	0	0	0	0	0	0	0	0	0	0	0	0	0	0	0	0	0	0	0	0	0	0	0	0	0	0	0	0	0	0	0	0	0	0
0	0	0	0	0	0	0	0	0	0	0	0	0	0	0	0	0	0	0	0	0	0	0	0	0	0	0	0	0	0	0	0	0	0	0	0	0	0	0	0	0	0	0	0	0	0	0	0	0	0
0	0	0	0	0	0	0	0	0	0	0	0	0	0	0	0	0	0	0	0	0	0	0	0	0	0	0	0	0	0	0	0	0	0	0	0	0	0	0	0	0	0	0	0	0	0	0	0	0	0
0	0	0	0	0	0	0	0	0	0	0	0	0	0	0	0	0	0	0	0	0	0	0	0	0	0	0	0	0	0	0	0	0	0	0	0	0	0	0	0	0	0	0	0	0	0	0	0	0	0
0	0	0	0	0	0	0	0	0	0	0	0	0	0	0	0	0	0	0	0	0	0	0	0	0	0	0	0	0	0	0	0	0	0	0	0	0	0	0	0	0	0	0	0	0	0	0	0	0	0
0	0	0	0	0	0	0	0	0	0	0	0	0	0	0	0	0	0	0	0	0	0	0	0	0	0	0	0	0	0	0	0	0	0	0	0	0	0	0	0	0	0	0	0	0	0	0	0	0	0
0	0	0	0	0	0	0	0	0	0	0	0	0	0	0	0	0	0	0	0	0	0	0	0	0	0	0	0	0	0	0	0	0	0	0	0	0	0	0	0	0	0	0	0	0	0	0	0	0	0
0	0	0	0	0	0	0	0	0	0	0	0	0	0	0	0	0	0	0	0	0	0	0	0	0	0	0	0	0	0	0	0	0	0	0	0	0	0	0	0	0	0	0	0	0	0	0	0	0	0
0	0	0	0	0	0	0	0	0	0	0	0	0	0	0	0	0	0	0	0	0	0	0	0	0	0	0	0	0	0	0	0	0	0	0	0	0	0	0	0	0	0	0	0	0	0	0	0	0	0
0	0	0	0	0	0	0	0	0	0	0	0	0	0	0	0	0	0	0	0	0	0	0	0	0	0	0	0	0	0	0	0	0	0	0	0	0	0	0	0	0	0	0	0	0	0	0	0	0	0
0	0	0	0	0	0	0	0	0	0	0	0	0	0	0	0	0	0	0	0	0	0	0	0	0	0	0	0	0	0	0	0	0	0	0	0	0	0	0	0	0	0	0	0	0	0	0	0	0	0
0	0	0	0	0	0	0	0	0	0	0	0	0	0	0	0	0	0	0	0	0	0	0	0	0	0	0	0	0	0	0	0	0	0	0	0	0	0	0	0	0	0	0	0	0	0	0	0	0	0
0	0	0	0	0	0	0	0	0	0	0	0	0	0	0	0	0	0	0	0	0	0	0	0	0	0	0	0	0	0	0	0	0	0	0	0	0	0	0	0	0	0	0	0	0	0	0	0	0	0
0	0	0	0	0	0	0	0	0	0	0	0	0	0	0	0	0	0	0	0	0	0	0	0	0	0	0	0	0	0	0	0	0	0	0	0	0	0	0	0	0	0	0	0	0	0	0	0	0	0
0	0	0	0	0	0	0	0	0	0	0	0	0	0	0	0	0	0	0	0	0	0	0	0	0	0	0	0	0	0	0	0	0	0	0	0	0	0	0	0	0	0	0	0	0	0	0	0	0	0
0	0	0	0	0	0	0	0	0	0	0	0	0	0	0	0	0	0	0	0	0	0	0	0	0	0	0	0	0	0	0	0	0	0	0	0	0	0	0	0	0	0	0	0	0	0	0	0	0	0
0	0	0	0	0	0	0	0	0	0	0	0	0	0	0	0	0	0	0	0	0	0	0	0	0	0	0	0	0	0	0	0	0	0	0	0	0	0	0	0	0	0	0	0	0	0	0	0	0	0
0	0	0	0	0	0	0	0	0	0	0	0	0	0	0	0	0	0	0	0	0	0	0	0	0	0	0	0	0	0	0	0	0	0	0	0	0	0	0	0	0	0	0	0	0	0	0	0	0	0
0	0	0	0	0	0	0	0	0	0	0	0	0	0	0	0	0	0	0	0	0	0	0	0	0	0	0	0	0	0	0	0	0	0	0	0	0	0	0	0	0	0	0	0	0	0	0	0	0	0
0	0	0	0	0	0	0	0	0	0	0	0	0	0	0	0	0	0	0	0	0	0	0	0	0	0	0	0	0	0	0	0	0	0	0	0	0	0	0	0	0	0	0	0	0	0	0	0	0	0
0	0	0	0	0	0	0	0	0	0	0	0	0	0	0	0	0	0	0	0	0	0	0	0	0	0	0	0	0	0	0	0	0	0	0	0	0	0	0	0	0	0	0	0	0	0	0	0	0	0
0	0	0	0	0	0	0	0	0	0	0	0	0	0	0	0	0	0	0	0	0	0	0	0	0	0	0	0	0	0	0	0	0	0	0	0	0	0	0	0	0	0	0	0	0	0	0	0	0	0
0	0	0	0	0	0	0	0	0	0	0	0	0	0	0	0	0	0	0	0	0	0	0	0	0	0	0	0	0	0	0	0	0	0	0	0	0	0	0	0	0	0	0	0	0	0	0	0	0	0
0	0	0	0	0	0	0	0	0	0	0	0	0	0	0	0	0	0	0	0	0	0	0	0	0	0	0	0	0	0	0	0	0	0	0	0	0	0	0	0	0	0	0	0	0	0	0	0	0	0
0	0	0	0	0	0	0	0	0	0	0	0	0	0	0	0	0	0	0	0	0	0	0	0	0	0	0	0	0	0	0	0	0	0	0	0	0	0	0	0	0	0	0	0	0	0	0	0	0	0
0	0	0	0	0	0	0	0	0	0	0	0	0	0	0	0	0	0	0	0	0	0	0	0	0	0	0	0	0	0	0	0	0	0	0	0	0	0	0	0	0	0	0	0	0	0	0	0	0	0
0	0	0	0	0	0	0	0	0	0	0	0	0	0	0	0	0	0	0	0	0	0	0	0	0	0	0	0	0	0	0	0	0	0	0	0	0	0	0	0	0	0	0	0	0	0	0	0	0	0
0	0	0	0	0	0	0	0	0	0	0	0	0	0	0	0	0	0	0	0	0	0	0	0	0	0	0	0	0	0	0	0	0	0	0	0	0	0	0	0	0	0	0	0	0	0	0	0	0	0
0	0	0	0	0	0	0	0	0	0	0	0	0	0	0	0	0	0	0	0	0	0	0	0	0	0	0	0	0	0	0	0	0	0	0	0	0	0	0	0	0	0	0	0	0	0	0	0	0	0
0	0	0	0	0	0	0	0	0	0	0	0	0	0	0	0	0	0	0	0	0	0	0	0	0	0	0	0	0	0	0	0	0	0	0	0	0	0	0	0	0	0	0	0	0	0	0	0	0	0
0	0	0	0	0	0	0	0	0	0	0	0	0	0	0	0	0	0	0	0	0	0	0	0	0	0	0	0	0	0	0	0	0	0	0	0	0	0	0	0	0	0	0	0	0	0	0	0	0	0
0	0	0	0	0	0	0	0	0	0	0	0	0	0	0	0	0	0	0	0	0	0	0	0	0	0	0	0	0	0	0	0	0	0	0	0	0	0	0	0	0	0	0	0	0	0	0	0	0	0
0	0	0	0	0	0	0	0	0	0	0	0	0	0	0	0	0	0	0	0	0	0	0	0	0	0	0	0	0	0	0	0	0	0	0	0	0	0	0	0	0	0	0	0	0	0	0	0	0	0
0	0	0	0	0	0	0	0	0	0	0	0	0	0	0	0	0	0	0	0	0	0	0	0	0	0	0	0	0	0	0	0	0	0	0	0	0	0	0	0	0	0	0	0	0	0	0	0	0	0
0	0	0	0	0	0	0	0	0	0	0	0	0	0	0	0	0	0	0	0	0	0	0	0	0	0	0	0	0	0	0	0	0	0	0	0	0	0	0	0	0	0	0	0	0	0	0	0	0	0
0	0	0	0	0	0	0	0	0	0	0	0	0	0	0	0	0	0	0	0	0	0	0	0	0	0	0	0	0	0	0	0	0	0	0	0	0	0	0	0	0	0	0	0	0	0	0	0	0	0
0	0	0	0	0	0	0	0	0	0	0	0	0	0	0	0	0	0	0	0	0	0	0	0	0	0	0	0	0	0	0	0	0	0	0	0	0	0	0	0	0	0	0	0	0	0	0	0	0	0
0	0	0	0	0	0	0	0	0	0	0	0	0	0	0	0	0	0	0	0	0	0	0	0	0	0	0	0	0	0	0	0	0	0	0	0	0	0	0	0	0	0	0	0	0	0	0	0	0	0
0	0	0	0	0	0	0	0	0	0	0	0	0	0	0	0	0	0	0	0	0	0	0	0	0	0	0	0	0	0	0	0	0	0	0	0	0	0	0	0	0	0	0	0	0	0	0	0	0	0
0	0	0	0	0	0	0	0	0	0	0	0	0	0	0	0	0	0	0	0	0	0	0	0	0	0	0	0	0	0	0	0	0	0	0	0	0	0	0	0	0	0	0	0	0	0	0	0	0	0
0	0	0	0	0	0	0	0	0	0	0	0	0	0	0	0	0	0	0	0	0	0	0	0	0	0	0	0	0	0	0	0	0	0	0	0	0	0	0	0	0	0	0	0	0	0	0	0	0	0
0	0	0	0	0	0	0	0	0	0	0	0	0	0	0	0	0	0	0	0	0	0	0	0	0	0	0	0	0	0	0	0	0	0	0	0	0	0	0	0	0	0	0	0	0	0	0	0	0	0
0	0	0	0	0	0	0	0	0	0	0	0	0	0	0	0	0	0	0	0	0	0	0	0	0	0	0	0	0	0	0	0	0	0	0	0	0	0	0	0	0	0	0	0	0	0	0	0	0	0
0	0	0	0	0	0	0	0	0	0	0	0	0	0	0	0	0	0	0	0	0	0	0	0	0	0	0	0	0	0	0	0	0	0	0	0	0	0	0	0	0	0	0	0	0	0	0	0	0	0
0	0	0	0	0	0	0	0	0	0	0	0	0	0	0	0	0	0	0	0	0	0	0	0	0	0	0	0	0	0	0	0	0	0	0	0	0	0	0	0	0	0	0	0	0	0	0	0	0	0
0	0	0	0	0	0	0	0	0	0	0	0	0	0	0	0	0	0	0	0	0	0	0	0	0	0	0	0	0	0	0	0	0	0	0	0	0	0	0	0	0	0	0	0	0	0	0	0	0	0
0	0	0	0	0	0	0	0	0	0	0	0	0	0	0	0	0	0	0	0	0	0	0	0	0	0	0	0	0	0	0	0	0	0	0	0	0	0	0	0	0	0	0	0	0	0	0	0	0	0
0	0	0	0	0	0	0	0	0	0	0	0	0	0	0	0	0	0	0	0	0	0	0	0	0	0	0	0	0	0	0	0	0	0	0	0	0	0	0	0	0	0	0	0	0	0	0	0	0	0
0	0	0	0	0	0	0	0	0	0	0	0	0	0	0	0	0	0	0	0	0	0	0	0	0	0	0	0	0	0	0	0	0	0	0	0	0	0	0	0	0	0	0	0	0	0	0	0	0	0
0	0	0	0	0	0	0	0	0	0	0	0	0	0	0	0	0	0	0	0	0	0	0	0	0	0	0	0	0	0	0	0	0	0	0	0	0	0	0	0	0	0	0	0	0	0	0	0	0	0
0	0	0	0	0	0	0	0	0	0	0	0	0	0	0	0	0	0	0	0	0	0	0	0	0	0	0	0	0	0	0	0	0	0	0	0	0	0	0	0	0	0	0	0	0	0	0	0	0	0
0	0	0	0	0	0	0	0	0	0	0	0	0	0	0	0	0	0	0	0	0	0	0	0	0	0	0	0	0	0	0	0	0	0	0	0	0	0	0	0	0	0	0	0	0	0	0	0	0	0
0	0	0	0	0	0	0	0	0	0	0	0	0	0	0	0	0	0	0	0	0	0	0	0	0	0	0	0	0	0	0	0	0	0	0	0	0	0	0	0	0	0	0	0	0	0	0	0	0	0
0	0	0	0	0	0	0	0	0	0	0	0	0	0	0	0	0	0	0	0	0	0	0	0	0	0	0	0	0	0	0	0	0	0	0	0	0	0	0	0	0	0	0	0	0	0	0	0	0	0
0	0	0	0	0	0	0	0	0	0	0	0	0	0	0	0	0	0	0	0	0	0	0	0	0	0	0	0	0	0	0	0	0	0	0	0	0	0	0	0	0	0	0	0	0	0	0	0	0	0
0	0	0	0	0	0	0	0	0	0	0	0	0	0	0	0	0	0	0	0	0	0	0	0	0	0	0	0	0	0	0	0	0	0	0	0	0	0	0	0	0	0	0	0	0	0	0	0	0	0
0	0	0	0	0	0	0	0	0	0	0	0	0	0	0	0	0	0	0	0	0	0	0	0	0	0	0	0	0	0	0	0	0	0	0	0	0	0	0	0	0	0	0	0	0	0	0	0	0	0
0	0	0	0	0	0	0	0	0	0	0	0	0	0	0	0	0	0	0	0	0	0	0	0	0	0	0	0	0	0	0	0	0	0	0	0	0	0	0	0	0	0	0	0	0	0	0	0	0	0
0	0	0	0	0	0	0	0	0	0	0	0	0	0	0	0	0	0	0	0	0	0	0	0	0	0	0	0	0	0	0	0	0	0	0	0	0	0	0	0	0	0	0	0	0	0	0	0	0	0
0	0	0	0	0	0	0	0	0	0	0	0	0	0	0	0	0	0	0	0	0	0	0	0	0	0	0	0	0	0	0	0	0	0	0	0	0	0	0	0	0	0	0	0	0	0	0	0	0	0
0	0	0	0	0	0	0	0	0	0	0	0	0	0	0	0	0	0	0	0	0	0	0	0	0	0	0	0	0	0	0	0	0	0	0	0	0	0	0	0	0	0	0	0	0	0	0	0	0	0
0	0	0	0	0	0	0	0	0	0	0	0	0	0	0	0	0	0	0	0	0	0	0	0	0	0	0	0	0	0	0	0	0	0	0	0	0	0	0	0	0	0	0	0	0	0	0	0	0	0
[truncated: 206 more columns]

## Sheet: Figure 1j
0	0	0	0	0	0	0	0	0	0	0	0	0	0	0	0	0	0	0	0	0	0	0	0	0	0	0	0	0	0	0	0	0	0	0	0	0	0	0	0	0	0	0	0	0	0	0	0	0	0
0	0	0	0	0	0	0	0	0	0	0	0	0	0	0	0	0	0	0	0	0	0	0	0	0	0	0	0	0	0	0	0	0	0	0	0	0	0	0	0	0	0	0	0	0	0	0	0	0	0
0	0	0	0	0	0	0	0	0	0	0	0	0	0	0	0	0	0	0	0	0	0	0	0	0	0	0	0	0	0	0	0	0	0	0	0	0	0	0	0	0	0	0	0	0	0	0	0	0	0
0	0	0	0	0	0	0	0	0	0	0	0	0	0	0	0	0	0	0	0	0	0	0	0	0	0	0	0	0	0	0	0	0	0	0	0	0	0	0	0	0	0	0	0	0	0	0	0	0	0
0	0	0	0	0	0	0	0	0	0	0	0	0	0	0	0	0	0	0	0	0	0	0	0	0	0	0	0	0	0	0	0	0	0	0	0	0	0	0	0	0	0	0	0	0	0	0	0	0	0
0	0	0	0	0	0	0	0	0	0	0	0	0	0	0	0	0	0	0	0	0	0	0	0	0	0	0	0	0	0	0	0	0	0	0	0	0	0	0	0	0	0	0	0	0	0	0	0	0	0
0	0	0	0	0	0	0	0	0	0	0	0	0	0	0	0	0	0	0	0	0	0	0	0	0	0	0	0	0	0	0	0	0	0	0	0	0	0	0	0	0	0	0	0	0	0	0	0	0	0
0	0	0	0	0	0	0	0	0	0	0	0	0	0	0	0	0	0	0	0	0	0	0	0	0	0	0	0	0	0	0	0	0	0	0	0	0	0	0	0	0	0	0	0	0	0	0	0	0	0
0	0	0	0	0	0	0	0	0	0	0	0	0	0	0	0	0	0	0	0	0	0	0	0	0	0	0	0	0	0	0	0	0	0	0	0	0	0	0	0	0	0	0	0	0	0	0	0	0	0
0	0	0	0	0	0	0	0	0	0	0	0	0	0	0	0	0	0	0	0	0	0	0	0	0	0	0	0	0	0	0	0	0	0	0	0	0	0	0	0	0	0	0	0	0	0	0	0	0	0
0	0	0	0	0	0	0	0	0	0	0	0	0	0	0	0	0	0	0	0	0	0	0	0	0	0	0	0	0	0	0	0	0	0	0	0	0	0	0	0	0	0	0	0	0	0	0	0	0	0
0	0	0	0	0	0	0	0	0	0	0	0	0	0	0	0	0	0	0	0	0	0	0	0	0	0	0	0	0	0	0	0	0	0	0	0	0	0	0	0	0	0	0	0	0	0	0	0	0	0
0	0	0	0	0	0	0	0	0	0	0	0	0	0	0	0	0	0	0	0	0	0	0	0	0	0	0	0	0	0	0	0	0	0	0	0	0	0	0	0	0	0	0	0	0	0	0	0	0	0
0	0	0	0	0	0	0	0	0	0	0	0	0	0	0	0	0	0	0	0	0	0	0	0	0	0	0	0	0	0	0	0	0	0	0	0	0	0	0	0	0	0	0	0	0	0	0	0	0	0
0	0	0	0	0	0	0	0	0	0	0	0	0	0	0	0	0	0	0	0	0	0	0	0	0	0	0	0	0	0	0	0	0	0	0	0	0	0	0	0	0	0	0	0	0	0	0	0	0	0
0	0	0	0	0	0	0	0	0	0	0	0	0	0	0	0	0	0	0	0	0	0	0	0	0	0	0	0	0	0	0	0	0	0	0	0	0	0	0	0	0	0	0	0	0	0	0	0	0	0
0	0	0	0	0	0	0	0	0	0	0	0	0	0	0	0	0	0	0	0	0	0	0	0	0	0	0	0	0	0	0	0	0	0	0	0	0	0	0	0	0	0	0	0	0	0	0	0	0	0
0	0	0	0	0	0	0	0	0	0	0	0	0	0	0	0	0	0	0	0	0	0	0	0	0	0	0	0	0	0	0	0	0	0	0	0	0	0	0	0	0	0	0	0	0	0	0	0	0	0
0	0	0	0	0	0	0	0	0	0	0	0	0	0	0	0	0	0	0	0	0	0	0	0	0	0	0	0	0	0	0	0	0	0	0	0	0	0	0	0	0	0	0	0	0	0	0	0	0	0
0	0	0	0	0	0	0	0	0	0	0	0	0	0	0	0	0	0	0	0	0	0	0	0	0	0	0	0	0	0	0	0	0	0	0	0	0	0	0	0	0	0	0	0	0	0	0	0	0	0
0	0	0	0	0	0	0	0	0	0	0	0	0	0	0	0	0	0	0	0	0	0	0	0	0	0	0	0	0	0	0	0	0	0	0	0	0	0	0	0	0	0	0	0	0	0	0	0	0	0
0	0	0	0	0	0	0	0	0	0	0	0	0	0	0	0	0	0	0	0	0	0	0	0	0	0	0	0	0	0	0	0	0	0	0	0	0	0	0	0	0	0	0	0	0	0	0	0	0	0
0	0	0	0	0	0	0	0	0	0	0	0	0	0	0	0	0	0	0	0	0	0	0	0	0	0	0	0	0	0	0	0	0	0	0	0	0	0	0	0	0	0	0	0	0	0	0	0	0	0
0	0	0	0	0	0	0	0	0	0	0	0	0	0	0	0	0	0	0	0	0	0	0	0	0	0	0	0	0	0	0	0	0	0	0	0	0	0	0	0	0	0	0	0	0	0	0	0	0	0
0	0	0	0	0	0	0	0	0	0	0	0	0	0	0	0	0	0	0	0	0	0	0	0	0	0	0	0	0	0	0	0	0	0	0	0	0	0	0	0	0	0	0	0	0	0	0	0	0	0
0	0	0	0	0	0	0	0	0	0	0	0	0	0	0	0	0	0	0	0	0	0	0	0	0	0	0	0	0	0	0	0	0	0	0	0	0	0	0	0	0	0	0	0	0	0	0	0	0	0
0	0	0	0	0	0	0	0	0	0	0	0	0	0	0	0	0	0	0	0	0	0	0	0	0	0	0	0	0	0	0	0	0	0	0	0	0	0	0	0	0	0	0	0	0	0	0	0	0	0
0	0	0	0	0	0	0	0	0	0	0	0	0	0	0	0	0	0	0	0	0	0	0	0	0	0	0	0	0	0	0	0	0	0	0	0	0	0	0	0	0	0	0	0	0	0	0	0	0	0
0	0	0	0	0	0	0	0	0	0	0	0	0	0	0	0	0	0	0	0	0	0	0	0	0	0	0	0	0	0	0	0	0	0	0	0	0	0	0	0	0	0	0	0	0	0	0	0	0	0
0	0	0	0	0	0	0	0	0	0	0	0	0	0	0	0	0	0	0	0	0	0	0	0	0	0	0	0	0	0	0	0	0	0	0	0	0	0	0	0	0	0	0	0	0	0	0	0	0	0
0	0	0	0	0	0	0	0	0	0	0	0	0	0	0	0	0	0	0	0	0	0	0	0	0	0	0	0	0	0	0	0	0	0	0	0	0	0	0	0	0	0	0	0	0	0	0	0	0	0
0	0	0	0	0	0	0	0	0	0	0	0	0	0	0	0	0	0	0	0	0	0	0	0	0	0	0	0	0	0	0	0	0	0	0	0	0	0	0	0	0	0	0	0	0	0	0	0	0	0
0	0	0	0	0	0	0	0	0	0	0	0	0	0	0	0	0	0	0	0	0	0	0	0	0	0	0	0	0	0	0	0	0	0	0	0	0	0	0	0	0	0	0	0	0	0	0	0	0	0
0	0	0	0	0	0	0	0	0	0	0	0	0	0	0	0	0	0	0	0	0	0	0	0	0	0	0	0	0	0	0	0	0	0	0	0	0	0	0	0	0	0	0	0	0	0	0	0	0	0
0	0	0	0	0	0	0	0	0	0	0	0	0	0	0	0	0	0	0	0	0	0	0	0	0	0	0	0	0	0	0	0	0	0	0	0	0	0	0	0	0	0	0	0	0	0	0	0	0	0
0	0	0	0	0	0	0	0	0	0	0	0	0	0	0	0	0	0	0	0	0	0	0	0	0	0	0	0	0	0	0	0	0	0	0	0	0	0	0	0	0	0	0	0	0	0	0	0	0	0
0	0	0	0	0	0	0	0	0	0	0	0	0	0	0	0	0	0	0	0	0	0	0	0	0	0	0	0	0	0	0	0	0	0	0	0	0	0	0	0	0	0	0	0	0	0	0	0	0	0
0	0	0	0	0	0	0	0	0	0	0	0	0	0	0	0	0	0	0	0	0	0	0	0	0	0	0	0	0	0	0	0	0	0	0	0	0	0	0	0	0	0	0	0	0	0	0	0	0	0
0	0	0	0	0	0	0	0	0	0	0	0	0	0	0	0	0	0	0	0	0	0	0	0	0	0	0	0	0	0	0	0	0	0	0	0	0	0	0	0	0	0	0	0	0	0	0	0	0	0
0	0	0	0	0	0	0	0	0	0	0	0	0	0	0	0	0	0	0	0	0	0	0	0	0	0	0	0	0	0	0	0	0	0	0	0	0	0	0	0	0	0	0	0	0	0	0	0	0	0
0	0	0	0	0	0	0	0	0	0	0	0	0	0	0	0	0	0	0	0	0	0	0	0	0	0	0	0	0	0	0	0	0	0	0	0	0	0	0	0	0	0	0	0	0	0	0	0	0	0
0	0	0	0	0	0	0	0	0	0	0	0	0	0	0	0	0	0	0	0	0	0	0	0	0	0	0	0	0	0	0	0	0	0	0	0	0	0	0	0	0	0	0	0	0	0	0	0	0	0
0	0	0	0	0	0	0	0	0	0	0	0	0	0	0	0	0	0	0	0	0	0	0	0	0	0	0	0	0	0	0	0	0	0	0	0	0	0	0	0	0	0	0	0	0	0	0	0	0	0
0	0	0	0	0	0	0	0	0	0	0	0	0	0	0	0	0	0	0	0	0	0	0	0	0	0	0	0	0	0	0	0	0	0	0	0	0	0	0	0	0	0	0	0	0	0	0	0	0	0
0	0	0	0	0	0	0	0	0	0	0	0	0	0	0	0	0	0	0	0	0	0	0	0	0	0	0	0	0	0	0	0	0	0	0	0	0	0	0	0	0	0	0	0	0	0	0	0	0	0
0	0	0	0	0	0	0	0	0	0	0	0	0	0	0	0	0	0	0	0	0	0	0	0	0	0	0	0	0	0	0	0	0	0	0	0	0	0	0	0	0	0	0	0	0	0	0	0	0	0
0	0	0	0	0	0	0	0	0	0	0	0	0	0	0	0	0	0	0	0	0	0	0	0	0	0	0	0	0	0	0	0	0	0	0	0	0	0	0	0	0	0	0	0	0	0	0	0	0	0
0	0	0	0	0	0	0	0	0	0	0	0	0	0	0	0	0	0	0	0	0	0	0	0	0	0	0	0	0	0	0	0	0	0	0	0	0	0	0	0	0	0	0	0	0	0	0	0	0	0
0	0	0	0	0	0	0	0	0	0	0	0	0	0	0	0	0	0	0	0	0	0	0	0	0	0	0	0	0	0	0	0	0	0	0	0	0	0	0	0	0	0	0	0	0	0	0	0	0	0
0	0	0	0	0	0	0	0	0	0	0	0	0	0	0	0	0	0	0	0	0	0	0	0	0	0	0	0	0	0	0	0	0	0	0	0	0	0	0	0	0	0	0	0	0	0	0	0	0	0
0	0	0	0	0	0	0	0	0	0	0	0	0	0	0	0	0	0	0	0	0	0	0	0	0	0	0	0	0	0	0	0	0	0	0	0	0	0	0	0	0	0	0	0	0	0	0	0	0	0
0	0	0	0	0	0	0	0	0	0	0	0	0	0	0	0	0	0	0	0	0	0	0	0	0	0	0	0	0	0	0	0	0	0	0	0	0	0	0	0	0	0	0	0	0	0	0	0	0	0
0	0	0	0	0	0	0	0	0	0	0	0	0	0	0	0	0	0	0	0	0	0	0	0	0	0	0	0	0	0	0	0	0	0	0	0	0	0	0	0	0	0	0	0	0	0	0	0	0	0
0	0	0	0	0	0	0	0	0	0	0	0	0	0	0	0	0	0	0	0	0	0	0	0	0	0	0	0	0	0	0	0	0	0	0	0	0	0	0	0	0	0	0	0	0	0	0	0	0	0
0	0	0	0	0	0	0	0	0	0	0	0	0	0	0	0	0	0	0	0	0	0	0	0	0	0	0	0	0	0	0	0	0	0	0	0	0	0	0	0	0	0	0	0	0	0	0	0	0	0
0	0	0	0	0	0	0	0	0	0	0	0	0	0	0	0	0	0	0	0	0	0	0	0	0	0	0	0	0	0	0	0	0	0	0	0	0	0	0	0	0	0	0	0	0	0	0	0	0	0
0	0	0	0	0	0	0	0	0	0	0	0	0	0	0	0	0	0	0	0	0	0	0	0	0	0	0	0	0	0	0	0	0	0	0	0	0	0	0	0	0	0	0	0	0	0	0	0	0	0
0	0	0	0	0	0	0	0	0	0	0	0	0	0	0	0	0	0	0	0	0	0	0	0	0	0	0	0	0	0	0	0	0	0	0	0	0	0	0	0	0	0	0	0	0	0	0	0	0	0
0	0	0	0	0	0	0	0	0	0	0	0	0	0	0	0	0	0	0	0	0	0	0	0	0	0	0	0	0	0	0	0	0	0	0	0	0	0	0	0	0	0	0	0	0	0	0	0	0	0
0	0	0	0	0	0	0	0	0	0	0	0	0	0	0	0	0	0	0	0	0	0	0	0	0	0	0	0	0	0	0	0	0	0	0	0	0	0	0	0	0	0	0	0	0	0	0	0	0	0
0	0	0	0	0	0	0	0	0	0	0	0	0	0	0	0	0	0	0	0	0	0	0	0	0	0	0	0	0	0	0	0	0	0	0	0	0	0	0	0	0	0	0	0	0	0	0	0	0	0
0	0	0	0	0	0	0	0	0	0	0	0	0	0	0	0	0	0	0	0	0	0	0	0	0	0	0	0	0	0	0	0	0	0	0	0	0	0	0	0	0	0	0	0	0	0	0	0	0	0
0	0	0	0	0	0	0	0	0	0	0	0	0	0	0	0	0	0	0	0	0	0	0	0	0	0	0	0	0	0	0	0	0	0	0	0	0	0	0	0	0	0	0	0	0	0	0	0	0	0
0	0	0	0	0	0	0	0	0	0	0	0	0	0	0	0	0	0	0	0	0	0	0	0	0	0	0	0	0	0	0	0	0	0	0	0	0	0	0	0	0	0	0	0	0	0	0	0	0	0
0	0	0	0	0	0	0	0	0	0	0	0	0	0	0	0	0	0	0	0	0	0	0	0	0	0	0	0	0	0	0	0	0	0	0	0	0	0	0	0	0	0	0	0	0	0	0	0	0	0
0	0	0	0	0	0	0	0	0	0	0	0	0	0	0	0	0	0	0	0	0	0	0	0	0	0	0	0	0	0	0	0	0	0	0	0	0	0	0	0	0	0	0	0	0	0	0	0	0	0
0	0	0	0	0	0	0	0	0	0	0	0	0	0	0	0	0	0	0	0	0	0	0	0	0	0	0	0	0	0	0	0	0	0	0	0	0	0	0	0	0	0	0	0	0	0	0	0	0	0
0	0	0	0	0	0	0	0	0	0	0	0	0	0	0	0	0	0	0	0	0	0	0	0	0	0	0	0	0	0	0	0	0	0	0	0	0	0	0	0	0	0	0	0	0	0	0	0	0	0
0	0	0	0	0	0	0	0	0	0	0	0	0	0	0	0	0	0	0	0	0	0	0	0	0	0	0	0	0	0	0	0	0	0	0	0	0	0	0	0	0	0	0	0	0	0	0	0	0	0
0	0	0	0	0	0	0	0	0	0	0	0	0	0	0	0	0	0	0	0	0	0	0	0	0	0	0	0	0	0	0	0	0	0	0	0	0	0	0	0	0	0	0	0	0	0	0	0	0	0
0	0	0	0	0	0	0	0	0	0	0	0	0	0	0	0	0	0	0	0	0	0	0	0	0	0	0	0	0	0	0	0	0	0	0	0	0	0	0	0	0	0	0	0	0	0	0	0	0	0
0	0	0	0	0	0	0	0	0	0	0	0	0	0	0	0	0	0	0	0	0	0	0	0	0	0	0	0	0	0	0	0	0	0	0	0	0	0	0	0	0	0	0	0	0	0	0	0	0	0
0	0	0	0	0	0	0	0	0	0	0	0	0	0	0	0	0	0	0	0	0	0	0	0	0	0	0	0	0	0	0	0	0	0	0	0	0	0	0	0	0	0	0	0	0	0	0	0	0	0
0	0	0	0	0	0	0	0	0	0	0	0	0	0	0	0	0	0	0	0	0	0	0	0	0	0	0	0	0	0	0	0	0	0	0	0	0	0	0	0	0	0	0	0	0	0	0	0	0	0
0	0	0	0	0	0	0	0	0	0	0	0	0	0	0	0	0	0	0	0	0	0	0	0	0	0	0	0	0	0	0	0	0	0	0	0	0	0	0	0	0	0	0	0	0	0	0	0	0	0
0	0	0	0	0	0	0	0	0	0	0	0	0	0	0	0	0	0	0	0	0	0	0	0	0	0	0	0	0	0	0	0	0	0	0	0	0	0	0	0	0	0	0	0	0	0	0	0	0	0
0	0	0	0	0	0	0	0	0	0	0	0	0	0	0	0	0	0	0	0	0	0	0	0	0	0	0	0	0	0	0	0	0	0	0	0	0	0	0	0	0	0	0	0	0	0	0	0	0	0
0	0	0	0	0	0	0	0	0	0	0	0	0	0	0	0	0	0	0	0	0	0	0	0	0	0	0	0	0	0	0	0	0	0	0	0	0	0	0	0	0	0	0	0	0	0	0	0	0	0
0	0	0	0	0	0	0	0	0	0	0	0	0	0	0	0	0	0	0	0	0	0	0	0	0	0	0	0	0	0	0	0	0	0	0	0	0	0	0	0	0	0	0	0	0	0	0	0	0	0
0	0	0	0	0	0	0	0	0	0	0	0	0	0	0	0	0	0	0	0	0	0	0	0	0	0	0	0	0	0	0	0	0	0	0	0	0	0	0	0	0	0	0	0	0	0	0	0	0	0
0	0	0	0	0	0	0	0	0	0	0	0	0	0	0	0	0	0	0	0	0	0	0	0	0	0	0	0	0	0	0	0	0	0	0	0	0	0	0	0	0	0	0	0	0	0	0	0	0	0
0	0	0	0	0	0	0	0	0	0	0	0	0	0	0	0	0	0	0	0	0	0	0	0	0	0	0	0	0	0	0	0	0	0	0	0	0	0	0	0	0	0	0	0	0	0	0	0	0	0
0	0	0	0	0	0	0	0	0	0	0	0	0	0	0	0	0	0	0	0	0	0	0	0	0	0	0	0	0	0	0	0	0	0	0	0	0	0	0	0	0	0	0	0	0	0	0	0	0	0
0	0	0	0	0	0	0	0	0	0	0	0	0	0	0	0	0	0	0	0	0	0	0	0	0	0	0	0	0	0	0	0	0	0	0	0	0	0	0	0	0	0	0	0	0	0	0	0	0	0
0	0	0	0	0	0	0	0	0	0	0	0	0	0	0	0	0	0	0	0	0	0	0	0	0	0	0	0	0	0	0	0	0	0	0	0	0	0	0	0	0	0	0	0	0	0	0	0	0	0
0	0	0	0	0	0	0	0	0	0	0	0	0	0	0	0	0	0	0	0	0	0	0	0	0	0	0	0	0	0	0	0	0	0	0	0	0	0	0	0	0	0	0	0	0	0	0	0	0	0
0	0	0	0	0	0	0	0	0	0	0	0	0	0	0	0	0	0	0	0	0	0	0	0	0	0	0	0	0	0	0	0	0	0	0	0	0	0	0	0	0	0	0	0	0	0	10.0015	10.1434	10.1963	10.7237
0	0	0	0	0	0	0	0	0	0	0	0	0	0	0	0	0	0	0	0	0	0	0	0	0	0	0	0	0	0	0	0	0	0	0	0	0	0	0	0	10.2097	10.7384	10.2767	10.225	10.583	10.2651	9.83331	10.1346	10.3428	10.1437
0	0	0	0	0	0	0	0	0	0	0	0	0	0	0	0	0	0	0	0	0	0	0	0	0	0	0	0	0	0	0	0	0	0	0	0	0	0	10.0135	10.5321	9.70076	10.0775	10.3491	10.4264	10.0152	10.2245	10.7531	10.6774	9.97488	9.89276
0	0	0	0	0	0	0	0	0	0	0	0	0	0	0	0	0	0	0	0	0	0	0	0	0	0	0	0	0	0	0	0	0	0	0	0	0	10.0438	10.5543	9.94722	10.4188	10.3045	10.3717	9.97711	10.512	10.1112	11.059	10.5514	10.3731	10.5831
0	0	0	0	0	0	0	0	0	0	0	0	0	0	0	0	0	0	0	0	0	0	0	0	0	0	0	0	0	0	0	0	0	0	0	10.3332	10.3643	10.3945	9.64037	10.3688	10.1725	10.2897	10.0779	10.2611	10.169	10.5203	10.1115	10.2444	10.4948	10.3762
0	0	0	0	0	0	0	0	0	0	0	0	0	0	0	0	0	0	0	0	0	0	0	0	0	0	0	0	0	0	0	0	0	0	10.0464	10.567	9.96046	10.3593	10.4962	10.2613	10.3781	10.6321	9.84018	10.3483	10.8224	10.2846	10.776	9.81473	10.1327	10.4321
0	0	0	0	0	0	0	0	0	0	0	0	0	0	0	0	0	0	0	0	0	0	0	0	0	0	0	0	0	0	0	0	0	10.3832	10.134	10.4283	10.7518	10.2684	10.89	10.4418	10.229	9.78829	10.4477	10.438	10.3167	10.6664	10.3717	9.9808	10.2393	10.2939
0	0	0	0	0	0	0	0	0	0	0	0	0	0	0	0	0	0	0	0	0	0	0	0	0	0	0	0	0	0	0	0	10.3033	10.5443	10.2477	10.4005	10.5084	10.5223	10.3577	10.5345	10.1005	10.0914	9.91976	10.2801	10.101	10.7749	10.4004	10.6611	10.0462	10.4323
0	0	0	0	0	0	0	0	0	0	0	0	0	0	0	0	0	0	0	0	0	0	0	0	0	0	0	0	0	0	0	10.4724	10.6482	9.96127	10.2635	10.4728	10.1156	10.0857	10.3932	10.1062	9.77291	10.011	10.3143	10.7489	10.1345	10.5093	10.3766	9.88745	10.3921	9.98969
0	0	0	0	0	0	0	0	0	0	0	0	0	0	0	0	0	0	0	0	0	0	0	0	0	0	0	0	0	0	10.4135	10.0968	10.6877	10.7184	10.2052	10.4594	10.4875	10.3572	10.313	10.7617	9.93379	11.1743	10.2876	9.74299	10.4032	10.1961	9.96303	9.80589	9.91815	9.46216
0	0	0	0	0	0	0	0	0	0	0	0	0	0	0	0	0	0	0	0	0	0	0	0	0	0	0	0	0	10.1807	10.0091	10.1497	10.4931	10.8162	10.3731	10.4234	10.2259	10.277	10.8649	10.3161	9.97319	10.5012	10.4657	9.64432	10.2452	10.0659	10.6978	10.3185	10.3197	10.2776
0	0	0	0	0	0	0	0	0	0	0	0	0	0	0	0	0	0	0	0	0	0	0	0	0	0	0	0	10.5024	10.3972	10.3283	10.6144	10.2059	11.1017	10.3293	10.3213	10.1588	10.1927	9.92045	10.6757	10.1343	10.4793	10.5087	10.213	10.0468	10.4714	10.3453	10.1363	10.4107	10.4186
0	0	0	0	0	0	0	0	0	0	0	0	0	0	0	0	0	0	0	0	0	0	0	0	0	0	0	0	10.5897	10.49	10.2772	10.5536	10.179	10.1421	10.3651	10.2396	9.64313	10.5204	10.1864	10.5863	10.8192	10.0795	10.2503	10.2594	10.4388	10.5049	10.0604	9.88221	10.5038	10.0542
0	0	0	0	0	0	0	0	0	0	0	0	0	0	0	0	0	0	0	0	0	0	0	0	0	0	0	10.9865	10.4653	10.442	10.4992	10.4055	9.5796	10.5167	10.3307	10.325	10.6021	10.4643	10.0975	9.74651	10.4392	10.1928	10.0175	10.8971	9.86309	10.9046	10.0295	9.68815	10.2822	9.89559
0	0	0	0	0	0	0	0	0	0	0	0	0	0	0	0	0	0	0	0	0	0	0	0	0	0	10.3606	10.6817	9.98684	10.8991	10.445	10.2547	9.81325	10.4127	11.1881	10.5507	10.5939	10.2102	10.5788	10.1829	9.96437	10.5063	10.3188	10.564	10.1108	10.429	10.2268	9.79704	10.1129	10.0685
0	0	0	0	0	0	0	0	0	0	0	0	0	0	0	0	0	0	0	0	0	0	0	0	0	0	10.6416	10.08	10.3572	10.1357	10.5464	10.6361	10.6062	10.8195	10.4733	10.189	10.4967	10.9629	10.0655	10.4527	10.6705	10.1448	10.3993	9.87763	10.4765	10.7164	10.657	9.921	10.3604	9.95245
0	0	0	0	0	0	0	0	0	0	0	0	0	0	0	0	0	0	0	0	0	0	0	0	0	10.7475	10.014	10.6966	10.1786	9.9044	10.3856	10.5614	10.2048	10.6736	9.97849	10.473	10.3369	10.2734	10.2965	10.3551	10.6749	10.5679	10.6329	10.6357	10.0507	10.2916	10.0184	10.221	10.2167	10.119
0	0	0	0	0	0	0	0	0	0	0	0	0	0	0	0	0	0	0	0	0	0	0	0	0	9.98329	10.6604	10.6034	10.5422	10.6822	10.5894	10.9779	10.5081	10.5755	10.4434	10.4011	10.0602	10.4429	10.1995	9.84912	10.3153	10.2443	10.6018	10.6029	10.271	10.469	10.347	10.0381	10.6165	10.1829
0	0	0	0	0	0	0	0	0	0	0	0	0	0	0	0	0	0	0	0	0	0	0	0	10.8678	10.6792	10.2971	10.1278	10.1648	9.62355	10.5823	10.6968	10.7044	10.0109	10.3351	10.9134	10.0484	10.2536	10.648	10.3084	10.3392	11.0509	10.3124	10.0931	10.2155	10.1611	10.2309	9.88658	10.7474	10.2858
0	0	0	0	0	0	0	0	0	0	0	0	0	0	0	0	0	0	0	0	0	0	0	0	10.2115	10.597	10.3854	9.94628	10.4311	9.99427	10.6206	10.5014	10.1697	9.96832	10.2574	10.5947	9.80905	10.3988	10.2907	10.0371	10.454	10.4764	9.84727	10.316	10.5569	10.5174	10.2222	10.6521	10.89	10.4371
0	0	0	0	0	0	0	0	0	0	0	0	0	0	0	0	0	0	0	0	0	0	0	10.7426	10.8055	10.3642	10.9125	10.508	10.7894	10.9792	10.5468	10.0225	10.9488	10.3089	10.5448	10.2136	10.5141	10.6181	10.5822	10.7008	10.662	10.1849	10.1603	10.1908	10.4853	10.3347	10.198	9.77533	10.7051	9.70412
0	0	0	0	0	0	0	0	0	0	0	0	0	0	0	0	0	0	0	0	0	0	0	9.94734	10.3969	10.5566	9.92795	10.465	10.664	10.4872	10.6487	10.519	10.086	10.524	10.1035	10.4109	10.2645	10.0865	10.4663	10.5614	10.3811	10.6634	10.7467	10.2169	10.4354	9.88785	10.2555	10.4884	10.6173	9.90734
0	0	0	0	0	0	0	0	0	0	0	0	0	0	0	0	0	0	0	0	0	0	0	10.8035	10.2725	10.6531	10.1071	10.489	9.91776	10.6063	10.6918	10.3668	10.4353	10.4814	10.7031	10.9632	10.1972	10.4192	10.3526	10.5842	10.3724	10.4253	10.5309	10.1077	10.5716	10.4789	9.97454	10.5447	10.7403	10.2594
0	0	0	0	0	0	0	0	0	0	0	0	0	0	0	0	0	0	0	0	0	0	10.1125	10.537	10.5372	9.72289	10.0532	10.4803	9.9224	10.7225	10.6955	10.5176	10.734	10.121	10.2355	10.585	10.5902	10.4982	11.005	9.98414	10.3674	10.3446	9.97911	10.7728	10.0723	9.91905	9.98744	10.4519	10.445	10.3821
0	0	0	0	0	0	0	0	0	0	0	0	0	0	0	0	0	0	0	0	0	0	10.4279	10.6565	10.6382	10.6137	10.9977	10.537	9.80295	10.5156	10.1897	11.0698	10.2052	10.2307	10.6062	10.0129	10.4884	10.3614	10.2316	10.6507	9.80516	10.3312	9.83778	10.7484	10.5563	10.1913	9.82258	10.8393	10.3694	10.2157
0	0	0	0	0	0	0	0	0	0	0	0	0	0	0	0	0	0	0	0	0	0	10.3418	10.1065	10.2271	10.317	10.3365	10.2649	10.2666	10.5825	10.3186	10.1918	10.6608	10.4336	10.2465	9.81613	10.4238	9.60059	10.0511	9.96246	10.7238	10.4709	10.3602	10.3338	10.0642	10.7108	10.4172	10.2573	10.6297	10.2005
0	0	0	0	0	0	0	0	0	0	0	0	0	0	0	0	0	0	0	0	0	10.3077	10.5463	10.7396	10.3479	10.2609	10.5153	10.2809	10.234	10.3082	10.5564	10.1807	10.4914	10.6683	10.2536	10.6585	10.2226	10.3915	10.8096	10.6049	9.87037	10.7436	10.0534	10.4152	10.1486	9.8202	9.98087	9.72329	10.2858	10.3544
0	0	0	0	0	0	0	0	0	0	0	0	0	0	0	0	0	0	0	0	0	10.7448	10.6994	10.6799	10.3897	10.5134	10.4718	9.90474	10.5484	9.97299	10.4103	10.3764	10.3949	10.4185	10.6603	9.79026	10.1981	10.2271	10.277	10.4544	10.2678	10.7801	10.0771	10.6473	10.2882	10.4177	10.4599	10.3958	10.5786	10.5033
0	0	0	0	0	0	0	0	0	0	0	0	0	0	0	0	0	0	0	0	0	10.2848	10.1421	10.8993	10.6433	10.8862	10.5242	10.0715	10.4258	10.5264	10.4719	10.4807	10.5516	10.3307	10.5569	10.1569	10.0576	10.1638	10.8995	10.4779	10.208	10.4748	10.3773	10.1331	10.4133	9.68986	10.2818	10.5878	9.95298	9.7762
0	0	0	0	0	0	0	0	0	0	0	0	0	0	0	0	0	0	0	0	0	10.427	10.0441	10.6699	10.7003	10.2988	10.3615	10.5629	10.4233	10.1177	10.5553	10.5132	9.73157	10.9584	10.4834	10.732	10.4589	9.95325	10.2663	10.8359	10.0544	10.4993	10.0206	10.4007	10.2413	10.7004	10.3301	10.3867	10.1044	10.5225
0	0	0	0	0	0	0	0	0	0	0	0	0	0	0	0	0	0	0	0	9.83684	9.98274	9.99009	10.2567	10.388	10.3162	10.3165	10.552	10.5358	10.183	10.3832	9.96629	10.2777	10.956	10.5882	10.0076	10.1686	10.1141	10.3334	10.4427	10.0895	10.5996	10.6068	10.5885	10.0943	10.4676	10.1839	10.2444	10.495	10.3222
0	0	0	0	0	0	0	0	0	0	0	0	0	0	0	0	0	0	0	0	10.5995	10.6237	11.2347	10.2268	10.6826	10.2108	10.8062	10.1803	10.3593	10.5234	9.76296	10.9421	10.6713	9.90832	10.4677	10.3275	10.2747	10.5443	9.74481	10.7903	10.445	10.2351	10.5077	10.2567	10.7099	10.6948	10.2917	10.1052	10.8124	10.6566
0	0	0	0	0	0	0	0	0	0	0	0	0	0	0	0	0	0	0	0	10.5271	10.022	10.5828	10.4645	10.0336	10.9867	9.99176	10.1999	11.2554	10.1567	9.95359	10.3668	10.3916	10.1765	10.6702	9.94943	10.7152	10.4465	10.873	10.9427	10.7125	10.3557	10.0616	10.4076	11.3114	10.7314	10.3582	10.3537	10.7124	10.5394
0	0	0	0	0	0	0	0	0	0	0	0	0	0	0	0	0	0	0	0	10.666	11.0226	10.3817	10.5596	10.4536	10.6572	11.0075	10.2429	10.5286	9.73574	10.2356	10.1196	10.1331	10.7727	9.99574	10.2825	10.4988	10.3786	10.2393	10.7147	10.6053	10.5497	9.89003	10.0758	9.80039	10.42	11.0403	10.0975	10.4786	9.94589
0	0	0	0	0	0	0	0	0	0	0	0	0	0	0	0	0	0	0	0	9.92065	9.88601	10.289	10.1644	9.9777	10.1665	10.3134	10.0567	10.6583	10.2847	9.86343	10.8071	10.552	10.5618	10.5454	9.81034	10.3748	10.1538	10.3322	10.4611	10.852	10.3876	10.2232	10.6457	10.7065	10.2965	10.5084	11.0953	10.7891	10.4034
0	0	0	0	0	0	0	0	0	0	0	0	0	0	0	0	0	0	0	0	10.4006	10.3882	11.0291	9.95141	10.613	10.3358	10.1551	10.3989	10.6497	10.1145	10.654	10.3536	10.7564	10.5731	10.2746	10.3072	10.2265	10.2865	10.5037	10.3362	10.665	10.8911	10.4614	10.3044	9.90797	10.2549	10.2115	9.89991	10.2603	10.8164
0	0	0	0	0	0	0	0	0	0	0	0	0	0	0	0	0	0	0	0	10.1582	10.071	10.7549	10.653	10.4034	10.6632	9.86641	10.5919	9.77815	10.4529	10.087	10.4156	10.1546	10.8069	10.4029	10.185	10.4547	10.5956	10.6999	10.7567	10.5071	10.2898	10.336	9.86798	10.5315	10.2772	10.6459	9.67136	10.3414	10.0786
0	0	0	0	0	0	0	0	0	0	0	0	0	0	0	0	0	0	0	0	10.3806	10.2426	10.529	9.95275	10.1906	9.98469	10.4785	10.5717	10.4622	10.6725	10.2381	10.9352	10.648	10.3478	9.96701	9.89332	10.5652	10.1965	9.5101	10.65	10.6633	10.0505	10.6396	10.4869	10.1419	10.1976	10.0791	10.1225	10.3459	10.7294
0	0	0	0	0	0	0	0	0	0	0	0	0	0	0	0	0	0	0	10.4247	10.7544	10.2633	10.3095	10.506	10.1533	10.1278	10.571	10.6189	10.0042	10.1515	10.7444	10.2137	10.3118	10.5174	10.5533	10.0658	10.043	9.98378	10.1043	9.9899	10.7292	10.3321	10.7623	10.0696	10.1305	10.8295	10.3936	10.4857	10.1774	10.4736
0	0	0	0	0	0	0	0	0	0	0	0	0	0	0	0	0	0	0	11.0499	10.5262	10.4893	9.93377	10.9277	10.0934	10.7892	10.0651	10.0002	10.5463	10.1976	10.5484	10.5743	10.0812	10.765	10.4122	10.4361	10.1473	10.4311	10.4207	10.0465	10.3459	10.1003	9.79532	10.1081	10.5329	10.6536	9.70064	10.5989	10.2943	10.7568
0	0	0	0	0	0	0	0	0	0	0	0	0	0	0	0	0	0	0	10.0184	9.81236	10.2099	10.031	10.432	10.1575	10.2151	10.8785	10.1641	10.4154	10.607	10.6746	10.2405	10.5486	10.7746	10.391	10.4232	10.5785	9.64834	10.7007	10.1856	10.119	10.9704	9.99572	10.0036	10.0687	10.0576	10.01	10.5692	10.4263	10.7438
0	0	0	0	0	0	0	0	0	0	0	0	0	0	0	0	0	0	0	9.86689	10.8235	10.8256	10.2199	10.6297	10.0703	10.7495	10.9084	11.3187	11.1446	10.3656	9.82102	10.5941	10.3931	10.4001	10.3569	10.5308	10.0255	9.97808	10.5053	10.3806	10.1005	10.4992	10.5194	10.0108	10.4794	10.1711	10.0815	10.3884	10.1955	9.90324
0	0	0	0	0	0	0	0	0	0	0	0	0	0	0	0	0	0	0	9.97192	10.3088	10.1185	10.4141	10.5391	10.8908	10.2315	10.1481	10.0568	10.5563	10.3376	10.1606	10.5615	10.4476	10.2662	10.8034	10.3853	10.0776	10.9814	10.474	10.1768	9.97448	10.0677	10.3561	10.111	10.4916	10.6811	10.2532	10.2861	10.2849	10.0081
0	0	0	0	0	0	0	0	0	0	0	0	0	0	0	0	0	0	0	10.8348	10.2032	10.5192	9.99881	10.4877	10.5566	10.6033	10.6396	10.6161	10.1891	9.96474	10.9065	10.1692	10.0773	10.3727	10.9382	10.7455	11.2824	10.4362	10.5216	10.3824	10.4836	10.6308	10.5131	10.0673	10.6069	10.3801	10.0969	9.66343	10.3995	10.8026
0	0	0	0	0	0	0	0	0	0	0	0	0	0	0	0	0	0	0	10.638	10.4092	10.6081	10.7212	10.688	10.5556	10.7453	10.3671	10.5249	10.7842	10.3924	10.3557	9.86083	10.3326	10.4189	10.6106	10.3785	10.5933	10.4628	10.0993	10.4454	10.4948	10.1739	10.4709	10.2969	10.3308	9.84136	10.2704	10.2851	9.96539	10.0154
0	0	0	0	0	0	0	0	0	0	0	0	0	0	0	0	0	0	0	10.7064	10.5844	10.5318	11.1278	10.0403	9.64705	10.5212	9.68317	10.4682	9.75785	10.43	10.4381	10.3921	10.5212	10.4081	10.0879	10.5101	10.8625	9.77129	10.8192	10.608	10.6258	10.6038	10.611	10.7497	11.2512	10.3145	10.2984	9.89306	10.4349	10.3701
0	0	0	0	0	0	0	0	0	0	0	0	0	0	0	0	0	0	0	10.337	10.1309	10.1352	10.5399	10.8386	9.99614	10.7657	10.4364	10.6333	9.9288	10.3728	10.136	10.5131	10.0967	10.5068	9.927	10.789	9.94962	10.3604	10.6445	10.9364	10.288	10.3286	10.4439	10.3375	10.6355	10.1536	10.5067	10.8096	10.0501	9.97154
0	0	0	0	0	0	0	0	0	0	0	0	0	0	0	0	0	0	0	9.72873	10.2596	10.7815	10.2782	9.86515	10.2682	10.3088	10.0841	10.6161	10.8699	10.3527	10.2881	10.0172	10.4951	9.71584	10.9888	10.703	10.354	10.4298	9.81036	10.408	10.2454	10.6638	10.5023	9.83208	10.5441	10.1844	10.4685	10.1406	10.2414	10.19
0	0	0	0	0	0	0	0	0	0	0	0	0	0	0	0	0	0	0	10.2482	10.719	10.1955	10.6661	10.4622	10.2894	10.4519	11.2428	10.3731	10.4194	10.4301	10.3381	10.4855	10.2939	10.5362	10.7222	10.2561	10.6425	10.5423	10.4045	9.73864	9.89149	10.6878	10.446	10.3225	9.8056	10.4124	9.68909	10.2281	9.85101	10.8608
0	0	0	0	0	0	0	0	0	0	0	0	0	0	0	0	0	0	0	10.5869	10.3199	10.6346	10.0244	10.1654	10.887	10.4837	10.3254	10.6558	10.5458	9.8897	10.9285	10.4716	9.72289	10.5731	10.5386	10.1505	10.2018	10.6537	10.4545	10.468	10.5639	10.655	10.4144	10.4894	10.4211	10.1835	10.3425	9.90365	9.77297	10.1863
0	0	0	0	0	0	0	0	0	0	0	0	0	0	0	0	0	0	0	10.5086	10.3482	9.95622	9.99924	10.5233	10.6408	10.0512	10.6372	10.3989	10.2061	10.4403	10.384	10.3833	10.0713	10.1589	10.4787	10.4099	10.7191	10.5929	10.3161	10.0865	10.3938	10.6762	10.7967	10.6907	10.0389	10.0103	10.4112	9.99747	10.3891	9.88818
0	0	0	0	0	0	0	0	0	0	0	0	0	0	0	0	0	0	0	10.2907	10.1898	10.3511	9.96895	9.80364	10.6238	11.0143	9.93708	10.4214	10.2371	10.8346	10.1668	10.1874	10.7182	9.96355	10.486	10.6136	10.2786	10.6954	9.44556	10.5545	10.0345	10.0491	9.70332	11.0139	10.8975	10.4665	10.437	10.3356	10.1198	9.85038
0	0	0	0	0	0	0	0	0	0	0	0	0	0	0	0	0	0	0	10.9648	10.6156	10.2217	9.86347	10.8423	10.7464	10.2949	10.3632	10.5168	10.0344	10.3336	10.3586	10.5086	10.3453	10.2944	10.269	10.6044	10.6179	9.94375	10.408	10.2065	10.1466	10.0793	9.27706	9.94667	10.2845	10.3377	10.1991	9.84438	10.4481	10.3763
0	0	0	0	0	0	0	0	0	0	0	0	0	0	0	0	0	0	0	10.0373	10.2434	10.4751	10.9813	10.8241	10.8961	10.222	9.94088	10.7043	10.3787	10.4595	10.4105	10.1442	10.2886	10.3027	10.0891	9.91302	10.6451	9.33527	10.0697	10.3972	10.4954	10.6063	10.4934	10.462	10.2306	10.2026	10.5371	10.5059	9.8103	10.0525
0	0	0	0	0	0	0	0	0	0	0	0	0	0	0	0	0	0	0	0	10.8896	10.3647	10.8693	10.3244	10.1337	10.8038	10.3267	10.3149	10.1828	10.4305	10.4365	10.3668	10.4962	10.1999	10.4158	10.81	10.0451	10.4199	10.5634	10.718	10.5705	10.1978	10.2189	9.79952	10.1721	10.1506	10.2695	10.7253	10.199	10.3399
0	0	0	0	0	0	0	0	0	0	0	0	0	0	0	0	0	0	0	0	10.6257	10.4745	10.0519	10.4333	10.9095	9.89658	9.99018	9.96373	10.6472	9.91084	10.1936	10.5978	10.2509	10.5467	10.8357	10.7118	10.4574	11.0438	10.727	10.6735	10.1706	10.0482	10.7602	10.5426	10.8995	10.5612	10.3025	10.3922	10.5307	9.61659
0	0	0	0	0	0	0	0	0	0	0	0	0	0	0	0	0	0	0	0	10.7353	10.2557	10.1509	9.75292	10.6398	10.2001	10.6064	10.7555	11.0468	10.9431	10.505	10.3326	10.2	10.7529	10.3838	10.8919	10.7114	10.9151	9.8846	10.3361	10.2114	10.6154	10.4005	10.7873	10.1321	10.2802	10.1023	10.3139	10.4927	10.5602
0	0	0	0	0	0	0	0	0	0	0	0	0	0	0	0	0	0	0	0	10.6475	10.0981	10.4549	10.9286	11.2516	10.5432	10.2315	10.6141	9.91666	9.78182	10.5093	10.5346	10.3378	10.2806	10.7634	10.0229	10.7557	10.3096	10.1513	10.7738	10.495	9.95802	10.7553	10.4033	10.5903	10.0807	10.2766	10.2546	10.1624	10.7494
0	0	0	0	0	0	0	0	0	0	0	0	0	0	0	0	0	0	0	0	10.7224	11.1238	10.1879	10.836	10.5912	10.0426	10.2087	10.1045	10.4673	10.5837	10.0134	10.2414	10.0366	10.4071	9.5256	10.6132	10.4925	10.466	10.4043	10.8463	10.5059	10.433	9.9428	10.4892	10.6166	10.5105	10.4215	10.1279	10.4863	9.9962
0	0	0	0	0	0	0	0	0	0	0	0	0	0	0	0	0	0	0	0	10.5643	10.4312	10.6083	10.7329	10.3143	10.5992	10.5683	10.873	10.4734	10.0264	10.9439	10.1629	10.0118	10.7074	10.8083	10.8656	10.0746	10.2269	10.6194	10.052	10.4752	10.0366	10.3311	9.89372	10.0887	10.1396	10.2834	10.1803	10.5442	10.5396
0	0	0	0	0	0	0	0	0	0	0	0	0	0	0	0	0	0	0	0	10.751	10.5641	10.1885	10.0574	10.1566	10.3001	10.5637	10.3993	10.5381	10.2934	10.4235	10.0439	10.6411	9.63441	10.821	10.6258	10.3087	10.1116	10.4795	10.4988	9.97755	10.8728	10.2561	10.1126	9.89226	10.0629	10.3193	10.2115	10.0328	10.3916
0	0	0	0	0	0	0	0	0	0	0	0	0	0	0	0	0	0	0	0	11.1309	10.7111	10.3354	10.4178	10.5431	10.2528	10.259	11.0743	10.8241	10.2641	10.0835	10.4427	10.4944	9.85522	10.6535	10.278	10.672	10.0557	10.0409	9.98911	10.2781	10.3382	11.0459	11.0126	9.91161	10.2692	10.4742	10.7056	10.3874	10.1352
0	0	0	0	0	0	0	0	0	0	0	0	0	0	0	0	0	0	0	0	0	11.0728	10.4417	10.6063	10.9869	10.541	10.0793	10.3121	10.1199	10.5822	10.2963	10.299	10.2569	10.5805	10.5883	10.1667	10.6968	10.5055	10.6531	9.84557	10.3876	10.2027	10.0951	10.9344	10.3011	10.1281	10.2299	10.2239	11.1557	10.4259
0	0	0	0	0	0	0	0	0	0	0	0	0	0	0	0	0	0	0	0	0	9.71206	11.1147	10.2396	10.3004	10.8733	10.0503	10.0556	10.1551	10.517	11.0415	10.428	10.3244	9.96355	10.3788	10.587	9.89017	10.9888	10.5873	10.3029	9.818	10.178	10.3324	10.2658	10.4609	10.3687	10.0903	10.4541	10.1883	10.1777
0	0	0	0	0	0	0	0	0	0	0	0	0	0	0	0	0	0	0	0	0	10.5975	11.1355	10.8555	10.3289	10.421	10.5753	10.8221	10.6537	10.493	10.4653	10.4697	10.8358	10.425	10.1228	10.3421	10.494	10.3459	10.2776	10.4319	10.7119	10.1342	10.3562	10.6474	9.68288	10.1325	10.4902	10.5547	10.0822	10.4892
0	0	0	0	0	0	0	0	0	0	0	0	0	0	0	0	0	0	0	0	0	10.7728	10.299	10.0489	10.1842	10.015	10.4011	10.5326	10.4671	10.377	10.3386	10.5248	10.102	9.94169	10.0832	10.6421	10.2257	10.3421	9.94922	10.351	10.5453	10.4937	10.3852	10.366	10.369	10.2893	9.97003	10.738	10.7862	10.2344
0	0	0	0	0	0	0	0	0	0	0	0	0	0	0	0	0	0	0	0	0	0	10.2042	10.22	10.5775	10.3008	10.5078	10.6926	10.9221	10.4127	10.3994	9.76218	11.1229	10.4285	11.0613	10.665	10.5221	10.2222	10.8362	10.7344	10.5503	10.487	10.4671	9.89458	10.3354	10.1259	10.1838	9.95273	10.062	10.4832
0	0	0	0	0	0	0	0	0	0	0	0	0	0	0	0	0	0	0	0	0	0	10.448	11.8382	10.4755	10.0401	10.3264	11.1932	10.838	10.4876	9.96033	10.416	10.4337	10.6447	10.8074	10.2677	10.8036	10.3453	9.81124	10.1779	10.7377	10.0722	10.8303	10.5426	10.1105	10.91	9.99661	10.4376	10.6058	10.4808
0	0	0	0	0	0	0	0	0	0	0	0	0	0	0	0	0	0	0	0	0	0	10.9125	10.8249	10.4368	10.4738	10.0193	10.2458	9.90186	9.97061	10.5709	10.5587	10.128	10.0638	9.87815	10.3321	10.6311	10.1084	9.93442	10.1488	10.4857	10.9861	10.2685	10.701	9.97645	10.5105	9.99017	10.4184	10.5576	10.4933
0	0	0	0	0	0	0	0	0	0	0	0	0	0	0	0	0	0	0	0	0	0	0	10.3194	10.299	10.7765	10.1414	9.73937	10.3078	10.878	10.6596	10.2779	10.282	10.5678	10.5536	10.4948	10.7813	10.2271	10.3238	10.5601	10.7139	9.80592	10.2621	10.0697	10.0091	9.93535	10.7816	10.0075	10.6984	10.1995
0	0	0	0	0	0	0	0	0	0	0	0	0	0	0	0	0	0	0	0	0	0	0	9.97198	10.4542	10.5411	10.3353	9.92688	10.2476	10.3954	10.1038	10.1315	10.7122	9.89956	10.2567	10.0563	10.3864	9.8793	10.325	10.9451	9.90393	10.6364	10.1566	9.99876	10.1793	10.0579	10.0714	10.3054	10.4228	10.0635
0	0	0	0	0	0	0	0	0	0	0	0	0	0	0	0	0	0	0	0	0	0	0	10.3534	10.357	10.6106	10.0656	10.6976	10.3102	10.0284	10.2127	10.4382	11.1275	10.5488	10.0549	10.6541	10.5593	10.2479	9.71281	10.0464	10.1366	9.66211	10.6053	9.87348	10.1303	10.3293	10.4323	9.95877	10.1218	10.4661
0	0	0	0	0	0	0	0	0	0	0	0	0	0	0	0	0	0	0	0	0	0	0	0	10.4654	10.9702	10.0821	9.94933	10.691	10.5262	10.0675	10.5447	10.3436	10.2564	10.504	10.3443	10.2937	9.89739	10.13	10.17	10.2648	10.1092	10.3283	10.5172	10.3132	10.4379	10.0708	10.6697	10.6307	10.3465
0	0	0	0	0	0	0	0	0	0	0	0	0	0	0	0	0	0	0	0	0	0	0	0	9.997	10.7727	10.4166	10.3999	10.4297	10.6866	10.5386	10.3507	10.0951	10.5942	10.2922	10.7186	10.2575	10.1751	10.6699	10.8694	10.8396	10.5054	9.81054	10.0137	10.5205	10.4042	10.1369	9.81275	9.85409	10.3934
0	0	0	0	0	0	0	0	0	0	0	0	0	0	0	0	0	0	0	0	0	0	0	0	0	10.4641	9.87393	10.5001	10.4263	9.80728	10.0545	10.8938	10.3429	9.98559	10.0273	10.6559	10.5904	10.433	10.2735	10.4038	10.6763	10.497	10.7268	10.0407	10.1687	9.92184	10.1287	10.2337	10.7801	10.3915
0	0	0	0	0	0	0	0	0	0	0	0	0	0	0	0	0	0	0	0	0	0	0	0	0	10.6422	10.1221	10.2289	10.1811	10.4268	10.2305	10.1779	10.708	10.4942	10.3276	10.9177	10.5141	10.5615	10.9689	9.91797	10.6348	10.5058	10.2226	10.4928	10.0522	10.3352	9.73634	10.1116	10.4145	10.3673
0	0	0	0	0	0	0	0	0	0	0	0	0	0	0	0	0	0	0	0	0	0	0	0	0	0	10.654	10.3117	10.8738	10.2818	10.4346	10.2941	10.174	9.74034	10.2808	10.2683	9.9403	10.4836	10.4143	10.1601	10.204	10.2496	10.3855	9.75613	10.2072	10.2564	10.1452	10.2343	10.0246	10.6963
0	0	0	0	0	0	0	0	0	0	0	0	0	0	0	0	0	0	0	0	0	0	0	0	0	0	10.3269	9.90797	10.4167	10.4546	10.4733	10.2411	10.1248	10.6174	10.4257	10.3813	10.3662	10.4416	10.1414	10.6699	9.84538	10.0878	10.2097	10.5644	10.0144	10.6602	10.3436	10.0014	9.88399	10.5489
0	0	0	0	0	0	0	0	0	0	0	0	0	0	0	0	0	0	0	0	0	0	0	0	0	0	0	9.80643	10.0564	10.317	9.97981	10.253	10.7523	10.4536	10.1194	10.5692	10.4884	10.3127	10.4264	10.4789	10.4798	10.3296	9.79166	10.0495	10.1692	10.4908	9.73751	10.4571	10.261	10.3403
0	0	0	0	0	0	0	0	0	0	0	0	0	0	0	0	0	0	0	0	0	0	0	0	0	0	0	0	10.505	10.7854	10.0444	9.8125	10.6839	10.351	10.9894	10.1668	10.5002	10.4863	10.5898	10.0357	10.6012	10.7583	9.97643	10.6981	10.038	10.2742	10.038	10.444	10.7225	10.6921
0	0	0	0	0	0	0	0	0	0	0	0	0	0	0	0	0	0	0	0	0	0	0	0	0	0	0	0	10.042	10.5681	10.2321	10.298	10.5891	10.297	10.1026	9.95873	9.61076	10.3687	10.0009	9.85816	10.1353	10.5849	10.5567	10.1366	10.3062	9.91236	10.4635	9.85931	10.4858	10.3306
0	0	0	0	0	0	0	0	0	0	0	0	0	0	0	0	0	0	0	0	0	0	0	0	0	0	0	0	0	10.4728	10.2712	9.89376	9.79025	10.2455	10.461	10.2106	10.3132	10.4463	10.4685	10.4028	10.3801	10.253	10.1156	10.7873	10.0328	10.3981	10.5176	10.4105	9.54679	10.1825
0	0	0	0	0	0	0	0	0	0	0	0	0	0	0	0	0	0	0	0	0	0	0	0	0	0	0	0	0	0	10.5275	10.1955	10.4284	10.494	10.5785	10.1407	10.5169	10.6564	10.0384	10.2506	10.3287	10.334	10.3363	10.7287	10.5858	10.2638	9.74246	9.99674	10.3718	9.82976
0	0	0	0	0	0	0	0	0	0	0	0	0	0	0	0	0	0	0	0	0	0	0	0	0	0	0	0	0	0	0	10.458	10.3662	10.0642	10.2932	10.2168	10.1537	10.2789	10.7691	10.5512	9.96023	10.0777	10.0689	9.93698	10.7692	10.0159	10.9084	10.0157	10.005	10.0392
0	0	0	0	0	0	0	0	0	0	0	0	0	0	0	0	0	0	0	0	0	0	0	0	0	0	0	0	0	0	0	10.3892	10.2354	10.1903	10.777	10.3888	10.2503	10.5465	10.3666	10.4211	10.676	9.96041	10.5329	10.2398	10.1135	10.5488	10.3752	10.2367	10.7003	10.5625
0	0	0	0	0	0	0	0	0	0	0	0	0	0	0	0	0	0	0	0	0	0	0	0	0	0	0	0	0	0	0	0	10.7984	9.81621	10.312	9.85732	10.6008	10.092	10.2454	10.228	10.7487	10.0976	10.2097	9.84915	10.6371	10.234	10.9055	10.6864	9.68613	9.74313
0	0	0	0	0	0	0	0	0	0	0	0	0	0	0	0	0	0	0	0	0	0	0	0	0	0	0	0	0	0	0	0	0	0	9.97555	10.4789	9.9831	10.3113	10.0875	10.2539	10.3427	9.92693	10.1816	10.3728	10.3595	9.95273	10.0736	10.2654	10.3989	10.6969
0	0	0	0	0	0	0	0	0	0	0	0	0	0	0	0	0	0	0	0	0	0	0	0	0	0	0	0	0	0	0	0	0	0	0	10.248	10.2129	10.0834	10.0629	10.8747	10.3495	10.1468	10.2206	10.1455	9.85509	10.4748	9.85258	9.96378	10.188	10.2795
0	0	0	0	0	0	0	0	0	0	0	0	0	0	0	0	0	0	0	0	0	0	0	0	0	0	0	0	0	0	0	0	0	0	0	0	10.3505	10.5993	10.6603	10.2758	10.6215	9.64286	10.0959	10.563	10.5359	10.0462	10.3545	10.7562	10.1725	10.0885
0	0	0	0	0	0	0	0	0	0	0	0	0	0	0	0	0	0	0	0	0	0	0	0	0	0	0	0	0	0	0	0	0	0	0	0	0	0	10.5441	10.6874	10.6848	9.85113	10.077	10.1349	10.1259	10.0274	10.3558	10.401	10.1345	10.426
0	0	0	0	0	0	0	0	0	0	0	0	0	0	0	0	0	0	0	0	0	0	0	0	0	0	0	0	0	0	0	0	0	0	0	0	0	0	0	0	10.5477	10.1098	10.6919	10.4653	10.1861	10.5962	10.212	10.2076	10.6225	9.81348
0	0	0	0	0	0	0	0	0	0	0	0	0	0	0	0	0	0	0	0	0	0	0	0	0	0	0	0	0	0	0	0	0	0	0	0	0	0	0	0	0	0	0	10.1192	10.6436	10.2169	10.516	10.5609	9.96738	10.0631
0	0	0	0	0	0	0	0	0	0	0	0	0	0	0	0	0	0	0	0	0	0	0	0	0	0	0	0	0	0	0	0	0	0	0	0	0	0	0	0	0	0	0	0	0	0	0	0	0	0
0	0	0	0	0	0	0	0	0	0	0	0	0	0	0	0	0	0	0	0	0	0	0	0	0	0	0	0	0	0	0	0	0	0	0	0	0	0	0	0	0	0	0	0	0	0	0	0	0	0
0	0	0	0	0	0	0	0	0	0	0	0	0	0	0	0	0	0	0	0	0	0	0	0	0	0	0	0	0	0	0	0	0	0	0	0	0	0	0	0	0	0	0	0	0	0	0	0	0	0
0	0	0	0	0	0	0	0	0	0	0	0	0	0	0	0	0	0	0	0	0	0	0	0	0	0	0	0	0	0	0	0	0	0	0	0	0	0	0	0	0	0	0	0	0	0	0	0	0	0
0	0	0	0	0	0	0	0	0	0	0	0	0	0	0	0	0	0	0	0	0	0	0	0	0	0	0	0	0	0	0	0	0	0	0	0	0	0	0	0	0	0	0	0	0	0	0	0	0	0
0	0	0	0	0	0	0	0	0	0	0	0	0	0	0	0	0	0	0	0	0	0	0	0	0	0	0	0	0	0	0	0	0	0	0	0	0	0	0	0	0	0	0	0	0	0	0	0	0	0
0	0	0	0	0	0	0	0	0	0	0	0	0	0	0	0	0	0	0	0	0	0	0	0	0	0	0	0	0	0	0	0	0	0	0	0	0	0	0	0	0	0	0	0	0	0	0	0	0	0
0	0	0	0	0	0	0	0	0	0	0	0	0	0	0	0	0	0	0	0	0	0	0	0	0	0	0	0	0	0	0	0	0	0	0	0	0	0	0	0	0	0	0	0	0	0	0	0	0	0
0	0	0	0	0	0	0	0	0	0	0	0	0	0	0	0	0	0	0	0	0	0	0	0	0	0	0	0	0	0	0	0	0	0	0	0	0	0	0	0	0	0	0	0	0	0	0	0	0	0
0	0	0	0	0	0	0	0	0	0	0	0	0	0	0	0	0	0	0	0	0	0	0	0	0	0	0	0	0	0	0	0	0	0	0	0	0	0	0	0	0	0	0	0	0	0	0	0	0	0
0	0	0	0	0	0	0	0	0	0	0	0	0	0	0	0	0	0	0	0	0	0	0	0	0	0	0	0	0	0	0	0	0	0	0	0	0	0	0	0	0	0	0	0	0	0	0	0	0	0
0	0	0	0	0	0	0	0	0	0	0	0	0	0	0	0	0	0	0	0	0	0	0	0	0	0	0	0	0	0	0	0	0	0	0	0	0	0	0	0	0	0	0	0	0	0	0	0	0	0
0	0	0	0	0	0	0	0	0	0	0	0	0	0	0	0	0	0	0	0	0	0	0	0	0	0	0	0	0	0	0	0	0	0	0	0	0	0	0	0	0	0	0	0	0	0	0	0	0	0
0	0	0	0	0	0	0	0	0	0	0	0	0	0	0	0	0	0	0	0	0	0	0	0	0	0	0	0	0	0	0	0	0	0	0	0	0	0	0	0	0	0	0	0	0	0	0	0	0	0
0	0	0	0	0	0	0	0	0	0	0	0	0	0	0	0	0	0	0	0	0	0	0	0	0	0	0	0	0	0	0	0	0	0	0	0	0	0	0	0	0	0	0	0	0	0	0	0	0	0
0	0	0	0	0	0	0	0	0	0	0	0	0	0	0	0	0	0	0	0	0	0	0	0	0	0	0	0	0	0	0	0	0	0	0	0	0	0	0	0	0	0	0	0	0	0	0	0	0	0
0	0	0	0	0	0	0	0	0	0	0	0	0	0	0	0	0	0	0	0	0	0	0	0	0	0	0	0	0	0	0	0	0	0	0	0	0	0	0	0	0	0	0	0	0	0	0	0	0	0
0	0	0	0	0	0	0	0	0	0	0	0	0	0	0	0	0	0	0	0	0	0	0	0	0	0	0	0	0	0	0	0	0	0	0	0	0	0	0	0	0	0	0	0	0	0	0	0	0	0
0	0	0	0	0	0	0	0	0	0	0	0	0	0	0	0	0	0	0	0	0	0	0	0	0	0	0	0	0	0	0	0	0	0	0	0	0	0	0	0	0	0	0	0	0	0	0	0	0	0
0	0	0	0	0	0	0	0	0	0	0	0	0	0	0	0	0	0	0	0	0	0	0	0	0	0	0	0	0	0	0	0	0	0	0	0	0	0	0	0	0	0	0	0	0	0	0	0	0	0
0	0	0	0	0	0	0	0	0	0	0	0	0	0	0	0	0	0	0	0	0	0	0	0	0	0	0	0	0	0	0	0	0	0	0	0	0	0	0	0	0	0	0	0	0	0	0	0	0	0
0	0	0	0	0	0	0	0	0	0	0	0	0	0	0	0	0	0	0	0	0	0	0	0	0	0	0	0	0	0	0	0	0	0	0	0	0	0	0	0	0	0	0	0	0	0	0	0	0	0
0	0	0	0	0	0	0	0	0	0	0	0	0	0	0	0	0	0	0	0	0	0	0	0	0	0	0	0	0	0	0	0	0	0	0	0	0	0	0	0	0	0	0	0	0	0	0	0	0	0
0	0	0	0	0	0	0	0	0	0	0	0	0	0	0	0	0	0	0	0	0	0	0	0	0	0	0	0	0	0	0	0	0	0	0	0	0	0	0	0	0	0	0	0	0	0	0	0	0	0
0	0	0	0	0	0	0	0	0	0	0	0	0	0	0	0	0	0	0	0	0	0	0	0	0	0	0	0	0	0	0	0	0	0	0	0	0	0	0	0	0	0	0	0	0	0	0	0	0	0
0	0	0	0	0	0	0	0	0	0	0	0	0	0	0	0	0	0	0	0	0	0	0	0	0	0	0	0	0	0	0	0	0	0	0	0	0	0	0	0	0	0	0	0	0	0	0	0	0	0
0	0	0	0	0	0	0	0	0	0	0	0	0	0	0	0	0	0	0	0	0	0	0	0	0	0	0	0	0	0	0	0	0	0	0	0	0	0	0	0	0	0	0	0	0	0	0	0	0	0
0	0	0	0	0	0	0	0	0	0	0	0	0	0	0	0	0	0	0	0	0	0	0	0	0	0	0	0	0	0	0	0	0	0	0	0	0	0	0	0	0	0	0	0	0	0	0	0	0	0
0	0	0	0	0	0	0	0	0	0	0	0	0	0	0	0	0	0	0	0	0	0	0	0	0	0	0	0	0	0	0	0	0	0	0	0	0	0	0	0	0	0	0	0	0	0	0	0	0	0
0	0	0	0	0	0	0	0	0	0	0	0	0	0	0	0	0	0	0	0	0	0	0	0	0	0	0	0	0	0	0	0	0	0	0	0	0	0	0	0	0	0	0	0	0	0	0	0	0	0
0	0	0	0	0	0	0	0	0	0	0	0	0	0	0	0	0	0	0	0	0	0	0	0	0	0	0	0	0	0	0	0	0	0	0	0	0	0	0	0	0	0	0	0	0	0	0	0	0	0
0	0	0	0	0	0	0	0	0	0	0	0	0	0	0	0	0	0	0	0	0	0	0	0	0	0	0	0	0	0	0	0	0	0	0	0	0	0	0	0	0	0	0	0	0	0	0	0	0	0
0	0	0	0	0	0	0	0	0	0	0	0	0	0	0	0	0	0	0	0	0	0	0	0	0	0	0	0	0	0	0	0	0	0	0	0	0	0	0	0	0	0	0	0	0	0	0	0	0	0
0	0	0	0	0	0	0	0	0	0	0	0	0	0	0	0	0	0	0	0	0	0	0	0	0	0	0	0	0	0	0	0	0	0	0	0	0	0	0	0	0	0	0	0	0	0	0	0	0	0
0	0	0	0	0	0	0	0	0	0	0	0	0	0	0	0	0	0	0	0	0	0	0	0	0	0	0	0	0	0	0	0	0	0	0	0	0	0	0	0	0	0	0	0	0	0	0	0	0	0
0	0	0	0	0	0	0	0	0	0	0	0	0	0	0	0	0	0	0	0	0	0	0	0	0	0	0	0	0	0	0	0	0	0	0	0	0	0	0	0	0	0	0	0	0	0	0	0	0	0
0	0	0	0	0	0	0	0	0	0	0	0	0	0	0	0	0	0	0	0	0	0	0	0	0	0	0	0	0	0	0	0	0	0	0	0	0	0	0	0	0	0	0	0	0	0	0	0	0	0
0	0	0	0	0	0	0	0	0	0	0	0	0	0	0	0	0	0	0	0	0	0	0	0	0	0	0	0	0	0	0	0	0	0	0	0	0	0	0	0	0	0	0	0	0	0	0	0	0	0
0	0	0	0	0	0	0	0	0	0	0	0	0	0	0	0	0	0	0	0	0	0	0	0	0	0	0	0	0	0	0	0	0	0	0	0	0	0	0	0	0	0	0	0	0	0	0	0	0	0
0	0	0	0	0	0	0	0	0	0	0	0	0	0	0	0	0	0	0	0	0	0	0	0	0	0	0	0	0	0	0	0	0	0	0	0	0	0	0	0	0	0	0	0	0	0	0	0	0	0
0	0	0	0	0	0	0	0	0	0	0	0	0	0	0	0	0	0	0	0	0	0	0	0	0	0	0	0	0	0	0	0	0	0	0	0	0	0	0	0	0	0	0	0	0	0	0	0	0	0
0	0	0	0	0	0	0	0	0	0	0	0	0	0	0	0	0	0	0	0	0	0	0	0	0	0	0	0	0	0	0	0	0	0	0	0	0	0	0	0	0	0	0	0	0	0	0	0	0	0
0	0	0	0	0	0	0	0	0	0	0	0	0	0	0	0	0	0	0	0	0	0	0	0	0	0	0	0	0	0	0	0	0	0	0	0	0	0	0	0	0	0	0	0	0	0	0	0	0	0
0	0	0	0	0	0	0	0	0	0	0	0	0	0	0	0	0	0	0	0	0	0	0	0	0	0	0	0	0	0	0	0	0	0	0	0	0	0	0	0	0	0	0	0	0	0	0	0	0	0
0	0	0	0	0	0	0	0	0	0	0	0	0	0	0	0	0	0	0	0	0	0	0	0	0	0	0	0	0	0	0	0	0	0	0	0	0	0	0	0	0	0	0	0	0	0	0	0	0	0
0	0	0	0	0	0	0	0	0	0	0	0	0	0	0	0	0	0	0	0	0	0	0	0	0	0	0	0	0	0	0	0	0	0	0	0	0	0	0	0	0	0	0	0	0	0	0	0	0	0
0	0	0	0	0	0	0	0	0	0	0	0	0	0	0	0	0	0	0	0	0	0	0	0	0	0	0	0	0	0	0	0	0	0	0	0	0	0	0	0	0	0	0	0	0	0	0	0	0	0
0	0	0	0	0	0	0	0	0	0	0	0	0	0	0	0	0	0	0	0	0	0	0	0	0	0	0	0	0	0	0	0	0	0	0	0	0	0	0	0	0	0	0	0	0	0	0	0	0	0
0	0	0	0	0	0	0	0	0	0	0	0	0	0	0	0	0	0	0	0	0	0	0	0	0	0	0	0	0	0	0	0	0	0	0	0	0	0	0	0	0	0	0	0	0	0	0	0	0	0
0	0	0	0	0	0	0	0	0	0	0	0	0	0	0	0	0	0	0	0	0	0	0	0	0	0	0	0	0	0	0	0	0	0	0	0	0	0	0	0	0	0	0	0	0	0	0	0	0	0
0	0	0	0	0	0	0	0	0	0	0	0	0	0	0	0	0	0	0	0	0	0	0	0	0	0	0	0	0	0	0	0	0	0	0	0	0	0	0	0	0	0	0	0	0	0	0	0	0	0
0	0	0	0	0	0	0	0	0	0	0	0	0	0	0	0	0	0	0	0	0	0	0	0	0	0	0	0	0	0	0	0	0	0	0	0	0	0	0	0	0	0	0	0	0	0	0	0	0	0
0	0	0	0	0	0	0	0	0	0	0	0	0	0	0	0	0	0	0	0	0	0	0	0	0	0	0	0	0	0	0	0	0	0	0	0	0	0	0	0	0	0	0	0	0	0	0	0	0	0
0	0	0	0	0	0	0	0	0	0	0	0	0	0	0	0	0	0	0	0	0	0	0	0	0	0	0	0	0	0	0	0	0	0	0	0	0	0	0	0	0	0	0	0	0	0	0	0	0	0
0	0	0	0	0	0	0	0	0	0	0	0	0	0	0	0	0	0	0	0	0	0	0	0	0	0	0	0	0	0	0	0	0	0	0	0	0	0	0	0	0	0	0	0	0	0	0	0	0	0
0	0	0	0	0	0	0	0	0	0	0	0	0	0	0	0	0	0	0	0	0	0	0	0	0	0	0	0	0	0	0	0	0	0	0	0	0	0	0	0	0	0	0	0	0	0	0	0	0	0
0	0	0	0	0	0	0	0	0	0	0	0	0	0	0	0	0	0	0	0	0	0	0	0	0	0	0	0	0	0	0	0	0	0	0	0	0	0	0	0	0	0	0	0	0	0	0	0	0	0
0	0	0	0	0	0	0	0	0	0	0	0	0	0	0	0	0	0	0	0	0	0	0	0	0	0	0	0	0	0	0	0	0	0	0	0	0	0	0	0	0	0	0	0	0	0	0	0	0	0
0	0	0	0	0	0	0	0	0	0	0	0	0	0	0	0	0	0	0	0	0	0	0	0	0	0	0	0	0	0	0	0	0	0	0	0	0	0	0	0	0	0	0	0	0	0	0	0	0	0
0	0	0	0	0	0	0	0	0	0	0	0	0	0	0	0	0	0	0	0	0	0	0	0	0	0	0	0	0	0	0	0	0	0	0	0	0	0	0	0	0	0	0	0	0	0	0	0	0	0
0	0	0	0	0	0	0	0	0	0	0	0	0	0	0	0	0	0	0	0	0	0	0	0	0	0	0	0	0	0	0	0	0	0	0	0	0	0	0	0	0	0	0	0	0	0	0	0	0	0
0	0	0	0	0	0	0	0	0	0	0	0	0	0	0	0	0	0	0	0	0	0	0	0	0	0	0	0	0	0	0	0	0	0	0	0	0	0	0	0	0	0	0	0	0	0	0	0	0	0
0	0	0	0	0	0	0	0	0	0	0	0	0	0	0	0	0	0	0	0	0	0	0	0	0	0	0	0	0	0	0	0	0	0	0	0	0	0	0	0	0	0	0	0	0	0	0	0	0	0
0	0	0	0	0	0	0	0	0	0	0	0	0	0	0	0	0	0	0	0	0	0	0	0	0	0	0	0	0	0	0	0	0	0	0	0	0	0	0	0	0	0	0	0	0	0	0	0	0	0
0	0	0	0	0	0	0	0	0	0	0	0	0	0	0	0	0	0	0	0	0	0	0	0	0	0	0	0	0	0	0	0	0	0	0	0	0	0	0	0	0	0	0	0	0	0	0	0	0	0
0	0	0	0	0	0	0	0	0	0	0	0	0	0	0	0	0	0	0	0	0	0	0	0	0	0	0	0	0	0	0	0	0	0	0	0	0	0	0	0	0	0	0	0	0	0	0	0	0	0
0	0	0	0	0	0	0	0	0	0	0	0	0	0	0	0	0	0	0	0	0	0	0	0	0	0	0	0	0	0	0	0	0	0	0	0	0	0	0	0	0	0	0	0	0	0	0	0	0	0
0	0	0	0	0	0	0	0	0	0	0	0	0	0	0	0	0	0	0	0	0	0	0	0	0	0	0	0	0	0	0	0	0	0	0	0	0	0	0	0	0	0	0	0	0	0	0	0	0	0
0	0	0	0	0	0	0	0	0	0	0	0	0	0	0	0	0	0	0	0	0	0	0	0	0	0	0	0	0	0	0	0	0	0	0	0	0	0	0	0	0	0	0	0	0	0	0	0	0	0
0	0	0	0	0	0	0	0	0	0	0	0	0	0	0	0	0	0	0	0	0	0	0	0	0	0	0	0	0	0	0	0	0	0	0	0	0	0	0	0	0	0	0	0	0	0	0	0	0	0
0	0	0	0	0	0	0	0	0	0	0	0	0	0	0	0	0	0	0	0	0	0	0	0	0	0	0	0	0	0	0	0	0	0	0	0	0	0	0	0	0	0	0	0	0	0	0	0	0	0
0	0	0	0	0	0	0	0	0	0	0	0	0	0	0	0	0	0	0	0	0	0	0	0	0	0	0	0	0	0	0	0	0	0	0	0	0	0	0	0	0	0	0	0	0	0	0	0	0	0
0	0	0	0	0	0	0	0	0	0	0	0	0	0	0	0	0	0	0	0	0	0	0	0	0	0	0	0	0	0	0	0	0	0	0	0	0	0	0	0	0	0	0	0	0	0	0	0	0	0
0	0	0	0	0	0	0	0	0	0	0	0	0	0	0	0	0	0	0	0	0	0	0	0	0	0	0	0	0	0	0	0	0	0	0	0	0	0	0	0	0	0	0	0	0	0	0	0	0	0
0	0	0	0	0	0	0	0	0	0	0	0	0	0	0	0	0	0	0	0	0	0	0	0	0	0	0	0	0	0	0	0	0	0	0	0	0	0	0	0	0	0	0	0	0	0	0	0	0	0
0	0	0	0	0	0	0	0	0	0	0	0	0	0	0	0	0	0	0	0	0	0	0	0	0	0	0	0	0	0	0	0	0	0	0	0	0	0	0	0	0	0	0	0	0	0	0	0	0	0
0	0	0	0	0	0	0	0	0	0	0	0	0	0	0	0	0	0	0	0	0	0	0	0	0	0	0	0	0	0	0	0	0	0	0	0	0	0	0	0	0	0	0	0	0	0	0	0	0	0
0	0	0	0	0	0	0	0	0	0	0	0	0	0	0	0	0	0	0	0	0	0	0	0	0	0	0	0	0	0	0	0	0	0	0	0	0	0	0	0	0	0	0	0	0	0	0	0	0	0
[truncated: 206 more columns]

## Sheet: Figure 1k
0	0	0	0	0	0	0	0	0	0	0	0	0	0	0	0	0	0	0	0	0	0	0	0	0	0	0	0	0	0	0	0	0	0	0	0	0	0	0	0	0	0	0	0	0	0	0	0	0	0
0	0	0	0	0	0	0	0	0	0	0	0	0	0	0	0	0	0	0	0	0	0	0	0	0	0	0	0	0	0	0	0	0	0	0	0	0	0	0	0	0	0	0	0	0	0	0	0	0	0
0	0	0	0	0	0	0	0	0	0	0	0	0	0	0	0	0	0	0	0	0	0	0	0	0	0	0	0	0	0	0	0	0	0	0	0	0	0	0	0	0	0	0	0	0	0	0	0	0	0
0	0	0	0	0	0	0	0	0	0	0	0	0	0	0	0	0	0	0	0	0	0	0	0	0	0	0	0	0	0	0	0	0	0	0	0	0	0	0	0	0	0	0	0	0	0	0	0	0	0
0	0	0	0	0	0	0	0	0	0	0	0	0	0	0	0	0	0	0	0	0	0	0	0	0	0	0	0	0	0	0	0	0	0	0	0	0	0	0	0	0	0	0	0	0	0	0	0	0	0
0	0	0	0	0	0	0	0	0	0	0	0	0	0	0	0	0	0	0	0	0	0	0	0	0	0	0	0	0	0	0	0	0	0	0	0	0	0	0	0	0	0	0	0	0	0	0	0	0	0
0	0	0	0	0	0	0	0	0	0	0	0	0	0	0	0	0	0	0	0	0	0	0	0	0	0	0	0	0	0	0	0	0	0	0	0	0	0	0	0	0	0	0	0	0	0	0	0	0	0
0	0	0	0	0	0	0	0	0	0	0	0	0	0	0	0	0	0	0	0	0	0	0	0	0	0	0	0	0	0	0	0	0	0	0	0	0	0	0	0	0	0	0	0	0	0	0	0	0	0
0	0	0	0	0	0	0	0	0	0	0	0	0	0	0	0	0	0	0	0	0	0	0	0	0	0	0	0	0	0	0	0	0	0	0	0	0	0	0	0	0	0	0	0	0	0	0	0	0	0
0	0	0	0	0	0	0	0	0	0	0	0	0	0	0	0	0	0	0	0	0	0	0	0	0	0	0	0	0	0	0	0	0	0	0	0	0	0	0	0	0	0	0	0	0	0	0	0	0	0
0	0	0	0	0	0	0	0	0	0	0	0	0	0	0	0	0	0	0	0	0	0	0	0	0	0	0	0	0	0	0	0	0	0	0	0	0	0	0	0	0	0	0	0	0	0	0	0	0	0
0	0	0	0	0	0	0	0	0	0	0	0	0	0	0	0	0	0	0	0	0	0	0	0	0	0	0	0	0	0	0	0	0	0	0	0	0	0	0	0	0	0	0	0	0	0	0	0	0	0
0	0	0	0	0	0	0	0	0	0	0	0	0	0	0	0	0	0	0	0	0	0	0	0	0	0	0	0	0	0	0	0	0	0	0	0	0	0	0	0	0	0	0	0	0	0	0	0	0	0
0	0	0	0	0	0	0	0	0	0	0	0	0	0	0	0	0	0	0	0	0	0	0	0	0	0	0	0	0	0	0	0	0	0	0	0	0	0	0	0	0	0	0	0	0	0	0	0	0	0
0	0	0	0	0	0	0	0	0	0	0	0	0	0	0	0	0	0	0	0	0	0	0	0	0	0	0	0	0	0	0	0	0	0	0	0	0	0	0	0	0	0	0	0	0	0	0	0	0	0
0	0	0	0	0	0	0	0	0	0	0	0	0	0	0	0	0	0	0	0	0	0	0	0	0	0	0	0	0	0	0	0	0	0	0	0	0	0	0	0	0	0	0	0	0	0	0	0	0	0
0	0	0	0	0	0	0	0	0	0	0	0	0	0	0	0	0	0	0	0	0	0	0	0	0	0	0	0	0	0	0	0	0	0	0	0	0	0	0	0	0	0	0	0	0	0	0	0	0	0
0	0	0	0	0	0	0	0	0	0	0	0	0	0	0	0	0	0	0	0	0	0	0	0	0	0	0	0	0	0	0	0	0	0	0	0	0	0	0	0	0	0	0	0	0	0	0	0	0	0
0	0	0	0	0	0	0	0	0	0	0	0	0	0	0	0	0	0	0	0	0	0	0	0	0	0	0	0	0	0	0	0	0	0	0	0	0	0	0	0	0	0	0	0	0	0	0	0	0	0
0	0	0	0	0	0	0	0	0	0	0	0	0	0	0	0	0	0	0	0	0	0	0	0	0	0	0	0	0	0	0	0	0	0	0	0	0	0	0	0	0	0	0	0	0	0	0	0	0	0
0	0	0	0	0	0	0	0	0	0	0	0	0	0	0	0	0	0	0	0	0	0	0	0	0	0	0	0	0	0	0	0	0	0	0	0	0	0	0	0	0	0	0	0	0	0	0	0	0	0
0	0	0	0	0	0	0	0	0	0	0	0	0	0	0	0	0	0	0	0	0	0	0	0	0	0	0	0	0	0	0	0	0	0	0	0	0	0	0	0	0	0	0	0	0	0	0	0	0	0
0	0	0	0	0	0	0	0	0	0	0	0	0	0	0	0	0	0	0	0	0	0	0	0	0	0	0	0	0	0	0	0	0	0	0	0	0	0	0	0	0	0	0	0	0	0	0	0	0	0
0	0	0	0	0	0	0	0	0	0	0	0	0	0	0	0	0	0	0	0	0	0	0	0	0	0	0	0	0	0	0	0	0	0	0	0	0	0	0	0	0	0	0	0	0	0	0	0	0	0
0	0	0	0	0	0	0	0	0	0	0	0	0	0	0	0	0	0	0	0	0	0	0	0	0	0	0	0	0	0	0	0	0	0	0	0	0	0	0	0	0	0	0	0	0	0	0	0	0	0
0	0	0	0	0	0	0	0	0	0	0	0	0	0	0	0	0	0	0	0	0	0	0	0	0	0	0	0	0	0	0	0	0	0	0	0	0	0	0	0	0	0	0	0	0	0	0	0	0	0
0	0	0	0	0	0	0	0	0	0	0	0	0	0	0	0	0	0	0	0	0	0	0	0	0	0	0	0	0	0	0	0	0	0	0	0	0	0	0	0	0	0	0	0	0	0	0	0	0	0
0	0	0	0	0	0	0	0	0	0	0	0	0	0	0	0	0	0	0	0	0	0	0	0	0	0	0	0	0	0	0	0	0	0	0	0	0	0	0	0	0	0	0	0	0	0	0	0	0	0
0	0	0	0	0	0	0	0	0	0	0	0	0	0	0	0	0	0	0	0	0	0	0	0	0	0	0	0	0	0	0	0	0	0	0	0	0	0	0	0	0	0	0	0	0	0	0	0	0	0
0	0	0	0	0	0	0	0	0	0	0	0	0	0	0	0	0	0	0	0	0	0	0	0	0	0	0	0	0	0	0	0	0	0	0	0	0	0	0	0	0	0	0	0	0	0	0	0	0	0
0	0	0	0	0	0	0	0	0	0	0	0	0	0	0	0	0	0	0	0	0	0	0	0	0	0	0	0	0	0	0	0	0	0	0	0	0	0	0	0	0	0	0	0	0	0	0	0	0	0
0	0	0	0	0	0	0	0	0	0	0	0	0	0	0	0	0	0	0	0	0	0	0	0	0	0	0	0	0	0	0	0	0	0	0	0	0	0	0	0	0	0	0	0	0	0	0	0	0	0
0	0	0	0	0	0	0	0	0	0	0	0	0	0	0	0	0	0	0	0	0	0	0	0	0	0	0	0	0	0	0	0	0	0	0	0	0	0	0	0	0	0	0	0	0	0	0	0	0	0
0	0	0	0	0	0	0	0	0	0	0	0	0	0	0	0	0	0	0	0	0	0	0	0	0	0	0	0	0	0	0	0	0	0	0	0	0	0	0	0	0	0	0	0	0	0	0	0	0	0
0	0	0	0	0	0	0	0	0	0	0	0	0	0	0	0	0	0	0	0	0	0	0	0	0	0	0	0	0	0	0	0	0	0	0	0	0	0	0	0	0	0	0	0	0	0	0	0	0	0
0	0	0	0	0	0	0	0	0	0	0	0	0	0	0	0	0	0	0	0	0	0	0	0	0	0	0	0	0	0	0	0	0	0	0	0	0	0	0	0	0	0	0	0	0	0	0	0	0	0
0	0	0	0	0	0	0	0	0	0	0	0	0	0	0	0	0	0	0	0	0	0	0	0	0	0	0	0	0	0	0	0	0	0	0	0	0	0	0	0	0	0	0	0	0	0	0	0	0	0
0	0	0	0	0	0	0	0	0	0	0	0	0	0	0	0	0	0	0	0	0	0	0	0	0	0	0	0	0	0	0	0	0	0	0	0	0	0	0	0	0	0	0	0	0	0	0	0	0	0
0	0	0	0	0	0	0	0	0	0	0	0	0	0	0	0	0	0	0	0	0	0	0	0	0	0	0	0	0	0	0	0	0	0	0	0	0	0	0	0	0	0	0	0	0	0	0	0	0	0
0	0	0	0	0	0	0	0	0	0	0	0	0	0	0	0	0	0	0	0	0	0	0	0	0	0	0	0	0	0	0	0	0	0	0	0	0	0	0	0	0	0	0	0	0	0	0	0	0	0
0	0	0	0	0	0	0	0	0	0	0	0	0	0	0	0	0	0	0	0	0	0	0	0	0	0	0	0	0	0	0	0	0	0	0	0	0	0	0	0	0	0	0	0	0	0	0	0	0	0
0	0	0	0	0	0	0	0	0	0	0	0	0	0	0	0	0	0	0	0	0	0	0	0	0	0	0	0	0	0	0	0	0	0	0	0	0	0	0	0	0	0	0	0	0	0	0	0	0	0
0	0	0	0	0	0	0	0	0	0	0	0	0	0	0	0	0	0	0	0	0	0	0	0	0	0	0	0	0	0	0	0	0	0	0	0	0	0	0	0	0	0	0	0	0	0	0	0	0	0
0	0	0	0	0	0	0	0	0	0	0	0	0	0	0	0	0	0	0	0	0	0	0	0	0	0	0	0	0	0	0	0	0	0	0	0	0	0	0	0	0	0	0	0	0	0	0	0	0	0
0	0	0	0	0	0	0	0	0	0	0	0	0	0	0	0	0	0	0	0	0	0	0	0	0	0	0	0	0	0	0	0	0	0	0	0	0	0	0	0	0	0	0	0	0	0	0	0	0	0
0	0	0	0	0	0	0	0	0	0	0	0	0	0	0	0	0	0	0	0	0	0	0	0	0	0	0	0	0	0	0	0	0	0	0	0	0	0	0	0	0	0	0	0	0	0	0	0	0	0
0	0	0	0	0	0	0	0	0	0	0	0	0	0	0	0	0	0	0	0	0	0	0	0	0	0	0	0	0	0	0	0	0	0	0	0	0	0	0	0	0	0	0	0	0	0	0	0	0	0
0	0	0	0	0	0	0	0	0	0	0	0	0	0	0	0	0	0	0	0	0	0	0	0	0	0	0	0	0	0	0	0	0	0	0	0	0	0	0	0	0	0	0	0	0	0	0	0	0	0
0	0	0	0	0	0	0	0	0	0	0	0	0	0	0	0	0	0	0	0	0	0	0	0	0	0	0	0	0	0	0	0	0	0	0	0	0	0	0	0	0	0	0	0	0	0	0	0	0	0
0	0	0	0	0	0	0	0	0	0	0	0	0	0	0	0	0	0	0	0	0	0	0	0	0	0	0	0	0	0	0	0	0	0	0	0	0	0	0	0	0	0	0	0	0	0	0	0	0	0
0	0	0	0	0	0	0	0	0	0	0	0	0	0	0	0	0	0	0	0	0	0	0	0	0	0	0	0	0	0	0	0	0	0	0	0	0	0	0	0	0	0	0	0	0	0	0	0	0	0
0	0	0	0	0	0	0	0	0	0	0	0	0	0	0	0	0	0	0	0	0	0	0	0	0	0	0	0	0	0	0	0	0	0	0	0	0	0	0	0	0	0	0	0	0	0	0	0	0	0
0	0	0	0	0	0	0	0	0	0	0	0	0	0	0	0	0	0	0	0	0	0	0	0	0	0	0	0	0	0	0	0	0	0	0	0	0	0	0	0	0	0	0	0	0	0	0	0	0	0
0	0	0	0	0	0	0	0	0	0	0	0	0	0	0	0	0	0	0	0	0	0	0	0	0	0	0	0	0	0	0	0	0	0	0	0	0	0	0	0	0	0	0	0	0	0	0	0	0	0
0	0	0	0	0	0	0	0	0	0	0	0	0	0	0	0	0	0	0	0	0	0	0	0	0	0	0	0	0	0	0	0	0	0	0	0	0	0	0	0	0	0	0	0	0	0	0	0	0	0
0	0	0	0	0	0	0	0	0	0	0	0	0	0	0	0	0	0	0	0	0	0	0	0	0	0	0	0	0	0	0	0	0	0	0	0	0	0	0	0	0	0	0	0	0	0	0	0	0	0
0	0	0	0	0	0	0	0	0	0	0	0	0	0	0	0	0	0	0	0	0	0	0	0	0	0	0	0	0	0	0	0	0	0	0	0	0	0	0	0	0	0	0	0	0	0	0	0	0	0
0	0	0	0	0	0	0	0	0	0	0	0	0	0	0	0	0	0	0	0	0	0	0	0	0	0	0	0	0	0	0	0	0	0	0	0	0	0	0	0	0	0	0	0	0	0	0	0	0	0
0	0	0	0	0	0	0	0	0	0	0	0	0	0	0	0	0	0	0	0	0	0	0	0	0	0	0	0	0	0	0	0	0	0	0	0	0	0	0	0	0	0	0	0	0	0	0	0	0	0
0	0	0	0	0	0	0	0	0	0	0	0	0	0	0	0	0	0	0	0	0	0	0	0	0	0	0	0	0	0	0	0	0	0	0	0	0	0	0	0	0	0	0	0	0	0	0	0	0	0
0	0	0	0	0	0	0	0	0	0	0	0	0	0	0	0	0	0	0	0	0	0	0	0	0	0	0	0	0	0	0	0	0	0	0	0	0	0	0	0	0	0	0	0	0	0	0	0	0	0
0	0	0	0	0	0	0	0	0	0	0	0	0	0	0	0	0	0	0	0	0	0	0	0	0	0	0	0	0	0	0	0	0	0	0	0	0	0	0	0	0	0	0	0	0	0	0	0	0	0
0	0	0	0	0	0	0	0	0	0	0	0	0	0	0	0	0	0	0	0	0	0	0	0	0	0	0	0	0	0	0	0	0	0	0	0	0	0	0	0	0	0	0	0	0	0	0	0	0	0
0	0	0	0	0	0	0	0	0	0	0	0	0	0	0	0	0	0	0	0	0	0	0	0	0	0	0	0	0	0	0	0	0	0	0	0	0	0	0	0	0	0	0	0	0	0	0	0	0	0
0	0	0	0	0	0	0	0	0	0	0	0	0	0	0	0	0	0	0	0	0	0	0	0	0	0	0	0	0	0	0	0	0	0	0	0	0	0	0	0	0	0	0	0	0	0	0	0	0	0
0	0	0	0	0	0	0	0	0	0	0	0	0	0	0	0	0	0	0	0	0	0	0	0	0	0	0	0	0	0	0	0	0	0	0	0	0	0	0	0	0	0	0	0	0	0	0	0	0	0
0	0	0	0	0	0	0	0	0	0	0	0	0	0	0	0	0	0	0	0	0	0	0	0	0	0	0	0	0	0	0	0	0	0	0	0	0	0	0	0	0	0	0	0	0	0	0	0	0	0
0	0	0	0	0	0	0	0	0	0	0	0	0	0	0	0	0	0	0	0	0	0	0	0	0	0	0	0	0	0	0	0	0	0	0	0	0	0	0	0	0	0	0	0	0	0	0	0	0	0
0	0	0	0	0	0	0	0	0	0	0	0	0	0	0	0	0	0	0	0	0	0	0	0	0	0	0	0	0	0	0	0	0	0	0	0	0	0	0	0	0	0	0	0	0	0	0	0	0	0
0	0	0	0	0	0	0	0	0	0	0	0	0	0	0	0	0	0	0	0	0	0	0	0	0	0	0	0	0	0	0	0	0	0	0	0	0	0	0	0	0	0	0	0	0	0	0	0	0	0
0	0	0	0	0	0	0	0	0	0	0	0	0	0	0	0	0	0	0	0	0	0	0	0	0	0	0	0	0	0	0	0	0	0	0	0	0	0	0	0	0	0	0	0	0	0	0	0	0	0
0	0	0	0	0	0	0	0	0	0	0	0	0	0	0	0	0	0	0	0	0	0	0	0	0	0	0	0	0	0	0	0	0	0	0	0	0	0	0	0	0	0	0	0	0	0	0	0	0	0
0	0	0	0	0	0	0	0	0	0	0	0	0	0	0	0	0	0	0	0	0	0	0	0	0	0	0	0	0	0	0	0	0	0	0	0	0	0	0	0	0	0	0	0	0	0	0	0	0	0
0	0	0	0	0	0	0	0	0	0	0	0	0	0	0	0	0	0	0	0	0	0	0	0	0	0	0	0	0	0	0	0	0	0	0	0	0	0	0	0	0	0	0	0	0	0	0	0	0	0
0	0	0	0	0	0	0	0	0	0	0	0	0	0	0	0	0	0	0	0	0	0	0	0	0	0	0	0	0	0	0	0	0	0	0	0	0	0	0	0	0	0	0	0	0	0	0	0	0	0
0	0	0	0	0	0	0	0	0	0	0	0	0	0	0	0	0	0	0	0	0	0	0	0	0	0	0	0	0	0	0	0	0	0	0	0	0	0	0	0	0	0	0	0	0	0	0	0	0	0
0	0	0	0	0	0	0	0	0	0	0	0	0	0	0	0	0	0	0	0	0	0	0	0	0	0	0	0	0	0	0	0	0	0	0	0	0	0	0	0	0	0	0	0	0	0	0	0	0	0
0	0	0	0	0	0	0	0	0	0	0	0	0	0	0	0	0	0	0	0	0	0	0	0	0	0	0	0	0	0	0	0	0	0	0	0	0	0	0	0	0	0	0	0	0	0	0	0	0	0
0	0	0	0	0	0	0	0	0	0	0	0	0	0	0	0	0	0	0	0	0	0	0	0	0	0	0	0	0	0	0	0	0	0	0	0	0	0	0	0	0	0	0	0	0	0	0	0	0	0
0	0	0	0	0	0	0	0	0	0	0	0	0	0	0	0	0	0	0	0	0	0	0	0	0	0	0	0	0	0	0	0	0	0	0	0	0	0	0	0	0	0	0	0	0	0	0	0	0	0
0	0	0	0	0	0	0	0	0	0	0	0	0	0	0	0	0	0	0	0	0	0	0	0	0	0	0	0	0	0	0	0	0	0	0	0	0	0	0	0	0	0	0	0	0	0	0	0	0	0
0	0	0	0	0	0	0	0	0	0	0	0	0	0	0	0	0	0	0	0	0	0	0	0	0	0	0	0	0	0	0	0	0	0	0	0	0	0	0	0	0	0	0	0	0	0	0	0	0	0
0	0	0	0	0	0	0	0	0	0	0	0	0	0	0	0	0	0	0	0	0	0	0	0	0	0	0	0	0	0	0	0	0	0	0	0	0	0	0	0	0	0	0	0	0	0	0	0	0	0
0	0	0	0	0	0	0	0	0	0	0	0	0	0	0	0	0	0	0	0	0	0	0	0	0	0	0	0	0	0	0	0	0	0	0	0	0	0	0	0	0	0	0	0	0	0	0	0	0	0
0	0	0	0	0	0	0	0	0	0	0	0	0	0	0	0	0	0	0	0	0	0	0	0	0	0	0	0	0	0	0	0	0	0	0	0	0	0	0	0	0	0	0	0	0	0	0	0	0	0
0	0	0	0	0	0	0	0	0	0	0	0	0	0	0	0	0	0	0	0	0	0	0	0	0	0	0	0	0	0	0	0	0	0	0	0	0	0	0	0	0	0	0	0	0	0	0	0	0	0
0	0	0	0	0	0	0	0	0	0	0	0	0	0	0	0	0	0	0	0	0	0	0	0	0	0	0	0	0	0	0	0	0	0	0	0	0	0	0	0	0	0	0	0	0	0	158.288	172.149	184.702	183.602
0	0	0	0	0	0	0	0	0	0	0	0	0	0	0	0	0	0	0	0	0	0	0	0	0	0	0	0	0	0	0	0	0	0	0	0	0	0	0	0	181.111	164.543	169.238	193.774	160.599	179.937	196.485	176.598	187.501	194.431
0	0	0	0	0	0	0	0	0	0	0	0	0	0	0	0	0	0	0	0	0	0	0	0	0	0	0	0	0	0	0	0	0	0	0	0	0	0	182.355	187.384	183.665	185.636	183.367	181.378	183.259	184.393	185.11	161.946	186.563	198.318
0	0	0	0	0	0	0	0	0	0	0	0	0	0	0	0	0	0	0	0	0	0	0	0	0	0	0	0	0	0	0	0	0	0	0	0	0	166.832	171.169	181.293	167.558	177.41	176.267	195.358	171.746	168.863	165.293	168.952	173.856	172.664
0	0	0	0	0	0	0	0	0	0	0	0	0	0	0	0	0	0	0	0	0	0	0	0	0	0	0	0	0	0	0	0	0	0	0	194.922	184.964	183.561	186.744	162.323	176.571	189.506	190.221	175.7	178.894	177.785	186.576	168.248	184.834	180.762
0	0	0	0	0	0	0	0	0	0	0	0	0	0	0	0	0	0	0	0	0	0	0	0	0	0	0	0	0	0	0	0	0	0	191.603	171.463	180.56	183.371	195.878	178.116	175.966	170.318	189.603	160.048	181.301	198.726	183.115	197.041	182.283	178.378
0	0	0	0	0	0	0	0	0	0	0	0	0	0	0	0	0	0	0	0	0	0	0	0	0	0	0	0	0	0	0	0	0	181.436	195.069	178.775	164.948	168.35	187.418	184.771	177.316	203.352	179.699	174.544	174.639	186.223	186.768	198.065	176.643	191.453
0	0	0	0	0	0	0	0	0	0	0	0	0	0	0	0	0	0	0	0	0	0	0	0	0	0	0	0	0	0	0	0	175.258	154.83	191.408	189.099	173.332	185.321	190.551	179.832	191.999	191.795	186.61	184.927	188.993	160.381	176.086	182.838	170.236	158.554
0	0	0	0	0	0	0	0	0	0	0	0	0	0	0	0	0	0	0	0	0	0	0	0	0	0	0	0	0	0	0	181.971	168.343	194.434	176.089	153.352	195.532	168.812	175.934	191.053	192.199	162.918	176.171	169.368	191.256	158.617	168.725	204.377	193.384	183.143
0	0	0	0	0	0	0	0	0	0	0	0	0	0	0	0	0	0	0	0	0	0	0	0	0	0	0	0	0	0	175.939	192.468	181.947	192.275	178.194	175.113	174.045	179.189	172.877	164.341	201.307	163.583	197.535	174.473	184.118	199.329	187.216	195.68	189.12	192.615
0	0	0	0	0	0	0	0	0	0	0	0	0	0	0	0	0	0	0	0	0	0	0	0	0	0	0	0	0	178.472	193.923	177.747	183.847	179.834	161.338	178.44	176.187	192.425	174.558	188.376	212.11	197.989	174.007	192.48	189.318	187.117	164.333	182.759	168.104	168.839
0	0	0	0	0	0	0	0	0	0	0	0	0	0	0	0	0	0	0	0	0	0	0	0	0	0	0	0	162.672	173.494	178.419	159.964	187.258	154.138	194.095	175.984	189.033	182.659	193.811	159.794	186.105	155.558	172.319	182.644	190.525	166.769	167.676	185.091	178.805	201.323
0	0	0	0	0	0	0	0	0	0	0	0	0	0	0	0	0	0	0	0	0	0	0	0	0	0	0	0	168.59	182.002	166.92	188.917	166.267	192.343	183	175.895	195.971	163.043	182.966	194.147	179.042	193.547	203.892	184.83	173.903	186.456	182.554	188.199	181.856	187.56
0	0	0	0	0	0	0	0	0	0	0	0	0	0	0	0	0	0	0	0	0	0	0	0	0	0	0	174.092	166.04	180.262	174.864	175.362	184.842	165.943	172.027	180.071	172.73	162.852	183.659	205.321	199.393	187.546	185.689	186.839	199.544	170.828	174.086	189.687	194.657	172.799
0	0	0	0	0	0	0	0	0	0	0	0	0	0	0	0	0	0	0	0	0	0	0	0	0	0	162.71	161.474	181.637	165.45	182.572	170.812	201.14	186.617	166.844	175.258	180.472	188.74	177.924	164.61	187.679	183.583	194.067	186.245	178.52	178.353	174.874	193.578	170.257	197.668
0	0	0	0	0	0	0	0	0	0	0	0	0	0	0	0	0	0	0	0	0	0	0	0	0	0	180.256	176.128	172.449	174.86	171.509	189.492	177.28	181.232	182.914	168.302	167.691	169.433	183.2	180.75	157.526	188.831	165.238	197.427	174.587	175.294	163.204	184.648	191.702	174.338
0	0	0	0	0	0	0	0	0	0	0	0	0	0	0	0	0	0	0	0	0	0	0	0	0	161.666	173.513	173.019	167.826	192.736	188.604	162.282	181.456	169.256	187.847	169.828	167.936	170.819	182.947	177.759	153.243	173.01	172.453	165.125	186.118	187.352	176.686	186.068	173.317	192.152
0	0	0	0	0	0	0	0	0	0	0	0	0	0	0	0	0	0	0	0	0	0	0	0	0	190.842	177.63	166.4	169.238	187.649	186.311	163.077	179.523	167.055	185.352	163.704	190.673	159.429	192.719	195.85	179.489	180.71	184.343	178.119	197.823	191.608	165.058	182.006	189.598	170.343
0	0	0	0	0	0	0	0	0	0	0	0	0	0	0	0	0	0	0	0	0	0	0	0	168.456	159.563	178.525	187.535	173.534	202.382	187.045	168.351	181.094	203.201	196.082	170.653	172.282	177.79	173.273	184.484	178.759	159.999	172.524	188.157	180.778	170.269	200.771	191.077	179.05	191.775
0	0	0	0	0	0	0	0	0	0	0	0	0	0	0	0	0	0	0	0	0	0	0	0	180.284	162.585	178.475	188.174	177.658	198.26	167.166	158.905	192.413	181.344	198.498	173.436	196.637	180.448	168.462	187.796	159.529	185.008	169.12	148.575	172.248	174.958	180.459	200.437	164.552	181.616
0	0	0	0	0	0	0	0	0	0	0	0	0	0	0	0	0	0	0	0	0	0	0	189.952	155.648	176.574	178.64	190.625	158.852	166.762	165.572	176.649	161.733	177.604	178.476	177.294	178.197	169.618	197.137	177.806	187.674	192.448	169.774	180.543	161.197	186.458	178.75	200.595	170.86	176.597
0	0	0	0	0	0	0	0	0	0	0	0	0	0	0	0	0	0	0	0	0	0	0	185.518	170.236	185.124	195.985	184.417	164.492	166.335	181.746	167.4	172.838	184.983	176.701	191.263	190.114	191.416	188.87	189.377	172.243	192.35	166.233	185.315	169.728	182.281	164.717	165.805	158.585	203.771
0	0	0	0	0	0	0	0	0	0	0	0	0	0	0	0	0	0	0	0	0	0	0	172.956	187.003	185.676	176.577	164.786	171.964	201.56	176.474	167.71	163.446	178.448	177.629	163.007	210.345	179.721	185.837	190.756	192.16	192.754	184.256	189.209	163.117	173.927	174.972	154.44	177.576	182.883
0	0	0	0	0	0	0	0	0	0	0	0	0	0	0	0	0	0	0	0	0	0	180.916	173.923	185.562	177.622	180.791	168.792	204.282	172.461	171.409	181.635	165.428	193.415	176.346	163.134	160.576	189.356	170.656	189.609	166.102	176.045	200.909	180.509	195.185	196.583	195.543	168.182	174.444	173.466
0	0	0	0	0	0	0	0	0	0	0	0	0	0	0	0	0	0	0	0	0	0	167.019	184.404	159.636	169.021	171.697	171.946	184.293	208.172	203.014	170.866	164.631	163.66	160.023	184.991	175.25	189.547	179.912	164.561	192.34	162.335	189.041	173.312	173.542	173.484	187.315	168.829	187.329	205.068
0	0	0	0	0	0	0	0	0	0	0	0	0	0	0	0	0	0	0	0	0	0	186.738	199.128	176.61	165.692	163.338	173.736	169.807	183.501	177.041	187.848	177.275	173.124	173.976	187.124	187.443	194.566	181.401	187.978	166.627	192.021	188.09	190.555	175.581	171.833	177.684	185.942	179.765	207.949
0	0	0	0	0	0	0	0	0	0	0	0	0	0	0	0	0	0	0	0	0	160.707	172.904	180.62	180.116	173.036	168.859	180.363	188.315	179.733	158.941	178.006	177.55	176.452	191.493	155.805	171.832	170.065	184.054	162.502	192.417	151.236	179.561	185.428	168.257	178.723	192.226	202.274	162.883	174.57
0	0	0	0	0	0	0	0	0	0	0	0	0	0	0	0	0	0	0	0	0	164.382	165.662	186.871	176.312	182.33	182.32	188.484	192.7	188.694	183.169	184.752	169.1	171.848	170.354	199.164	174.768	186.783	188.306	181.251	162.116	178.423	187.948	170.224	186.567	174.585	177.494	170.68	175.046	174.538
0	0	0	0	0	0	0	0	0	0	0	0	0	0	0	0	0	0	0	0	0	169.384	196.973	167.011	180.078	170.454	185.308	176.833	179.334	180.265	177.608	180.522	168.903	193.361	164.321	164.876	196.694	180.529	141.734	160.186	158.389	180.326	179.064	200.44	198.467	199.379	189.959	168.258	164.572	176.819
0	0	0	0	0	0	0	0	0	0	0	0	0	0	0	0	0	0	0	0	0	158.258	182.848	181.826	176.559	173.121	185.467	162.015	197.708	178.261	184.674	185.061	188.255	176.388	175.898	167.767	192.883	189.608	163.023	181.261	182.444	187.173	186.61	184.11	163.46	167.56	181.159	191.396	185.068	160.584
0	0	0	0	0	0	0	0	0	0	0	0	0	0	0	0	0	0	0	0	185.324	185.996	195.078	184.687	175.432	178.946	173.223	177.982	182.388	185.445	167.696	195.492	184.599	164.848	190.495	187.136	177.924	190.391	165.093	181.542	186.951	165.789	176.218	178.581	190.927	196.039	197.021	182.83	165.55	188.231
0	0	0	0	0	0	0	0	0	0	0	0	0	0	0	0	0	0	0	0	161.3	160.138	154.846	182.971	170.711	203.315	146.721	170.679	177.037	172.235	191.905	154.447	168.418	193.553	157.77	184.311	177.751	181.549	189.878	174.226	179.41	186.767	183.817	180.864	173.001	189.726	196.732	193.017	154.918	162.525
0	0	0	0	0	0	0	0	0	0	0	0	0	0	0	0	0	0	0	0	174.603	197.309	174.414	164.802	177.609	175.231	165.63	179.529	173.415	184.765	181.513	181.045	170.603	174.539	171.673	178.931	170.225	184.065	175.062	156.308	159.948	156.422	188.831	177.492	164.241	189.237	189.334	162.869	177.194	177.924
0	0	0	0	0	0	0	0	0	0	0	0	0	0	0	0	0	0	0	0	172.608	173.491	198.304	187.939	198.485	170.674	171.148	188.977	167.822	198.452	167.805	165.636	178.956	185.662	181.842	163.862	165.936	190.691	181.693	165.454	177.086	185.071	176.508	202.993	187.374	196.201	173.757	176.114	164.616	200.091
0	0	0	0	0	0	0	0	0	0	0	0	0	0	0	0	0	0	0	0	178.515	176.354	186.665	169.996	182.649	181.253	178.202	193.767	167.575	163.687	195.464	163.346	170.805	177.002	183.379	190.636	167.302	194.49	160.418	179.283	161.146	182.145	177.367	173.655	160.53	187.987	165.916	166.734	166.256	189.664
0	0	0	0	0	0	0	0	0	0	0	0	0	0	0	0	0	0	0	0	188.282	175.225	167.627	176.399	158.548	182.615	184.169	188.324	174.541	187.791	169.987	172.927	179.549	169.991	184.986	193.482	175.937	176.198	174.438	178.508	165.176	162.207	171.162	185.352	178.283	195.522	168.366	188.86	180.4	172.374
0	0	0	0	0	0	0	0	0	0	0	0	0	0	0	0	0	0	0	0	174.739	183.232	159.735	167.306	188.321	169.983	200.683	181.369	215.09	168.016	177.688	202.271	186.025	153.85	174.368	195.391	174.519	196.163	184.054	173.491	163.585	184.216	162.882	195.018	164.467	174.969	170.376	198.695	180.643	197.567
0	0	0	0	0	0	0	0	0	0	0	0	0	0	0	0	0	0	0	0	183.187	175.973	170.217	199.527	178.225	187.689	196.019	165.798	170.747	161.09	185.701	171.698	169.678	175.865	168.969	201.765	165.09	184.412	204.052	170.492	176.415	173.206	170.735	183.735	171.728	186.957	211.693	184.318	175.643	181.887
0	0	0	0	0	0	0	0	0	0	0	0	0	0	0	0	0	0	0	193.445	166.54	178.605	171.199	175.871	184.2	191.567	168.937	167.912	214.285	188.488	177.987	175.661	194.813	153.487	161.551	204.891	190.727	192.806	193.271	185.932	177.177	185.129	165.699	195.055	194.962	162.012	196.816	166.51	179.006	162.186
0	0	0	0	0	0	0	0	0	0	0	0	0	0	0	0	0	0	0	166.686	175.463	172.906	201.682	169.796	183.553	183.459	185.517	171.932	171.938	187.201	178.22	173.897	201.75	185.14	189.394	178.978	168.578	159.237	184.59	180.029	186.216	207.22	197.01	177.046	179.728	167.612	207.069	167.171	188.056	153.435
0	0	0	0	0	0	0	0	0	0	0	0	0	0	0	0	0	0	0	185.357	174.501	190.377	190.368	165.986	172.317	175.935	158.382	175.343	191.735	167.521	181.763	190.619	170.173	174.695	158.289	177.75	173.469	183.271	173.251	186.512	176.77	163.285	187.334	181.261	184.26	191.054	186.907	181.471	169.103	188.867
0	0	0	0	0	0	0	0	0	0	0	0	0	0	0	0	0	0	0	180.621	174.483	168.342	185.513	187.301	186.089	169.954	169.904	146.74	159.333	182.748	177.101	178.049	173.09	178.726	212.704	157.688	189.534	178.914	165.766	179.188	190.293	173.419	179.833	213.507	177.01	178.494	158.792	191.674	166.881	173.196
0	0	0	0	0	0	0	0	0	0	0	0	0	0	0	0	0	0	0	169.372	174.582	158.318	183.477	170.523	172.63	186.534	175.276	183.533	175.351	187.206	185.267	170.886	172.652	176.254	174.778	182.64	193.091	151.297	152.002	183.402	195.489	168.133	179.941	189.678	182.838	168.218	188.309	187.485	185.083	186.944
0	0	0	0	0	0	0	0	0	0	0	0	0	0	0	0	0	0	0	160.407	170.693	170.816	187.381	174.78	188.456	169.788	167.879	152.918	183.699	180.133	155.258	191.111	196.022	184.962	179.39	177.748	153.772	167.516	181.595	188.483	162.47	165.505	178.91	189.398	184.133	193.134	185.422	189.424	180.847	191.015
0	0	0	0	0	0	0	0	0	0	0	0	0	0	0	0	0	0	0	182.39	171.639	187.108	158.021	163.232	187.435	168.588	185.227	165.851	177.92	189.79	182.142	183.947	177.84	175.412	173.341	171.004	174.074	171.379	182.84	179.395	181.275	186.312	195.112	176.613	177.406	214.278	174.159	176.475	194.342	185.518
0	0	0	0	0	0	0	0	0	0	0	0	0	0	0	0	0	0	0	160.668	166.133	175.047	151.308	198.069	181.646	179.262	187.13	174.359	190.201	183.809	192.86	191.763	170.791	181.766	189.621	164.863	172.007	187.879	169.091	184.68	177.596	160.922	180.395	166.148	159.192	186.287	178.953	196.581	186.152	197.466
0	0	0	0	0	0	0	0	0	0	0	0	0	0	0	0	0	0	0	177.375	186.126	181.519	174.135	159.974	192.701	173.773	163.825	152.014	185.714	164.438	177.289	195.074	184.165	177.022	173.128	186.038	185.137	166.359	162.921	156.995	171.3	192.238	168.348	177.77	166.617	179.786	195.663	167.274	171.899	178.083
0	0	0	0	0	0	0	0	0	0	0	0	0	0	0	0	0	0	0	210.185	170.284	174.717	184.824	185.992	177.323	175.285	187.102	164.445	168.932	192.531	177.379	180.948	172.638	199.771	153.46	174.309	178.466	173.546	191.541	195.59	168.837	165.241	167.776	187.698	169.143	184.553	179.63	184.252	164.38	169.683
0	0	0	0	0	0	0	0	0	0	0	0	0	0	0	0	0	0	0	182.778	181.132	166.73	154.04	184.441	175.301	174.171	148.606	176.328	177.856	164.727	179.238	164.708	186.543	186.087	177.961	177.624	175.403	167.517	180.279	192.784	169.685	164.258	180.25	179.835	189.102	173.825	199.388	184.056	183.853	157.299
0	0	0	0	0	0	0	0	0	0	0	0	0	0	0	0	0	0	0	173.313	190.599	160.442	203.663	187.8	159.971	166.554	190.929	156.998	170.596	195.814	164.399	177.873	196.093	165.97	186.936	199.289	181.062	186.187	176.035	193.338	170.516	189.584	185.433	171.829	169.313	187.794	176.431	183.094	195.025	190.03
0	0	0	0	0	0	0	0	0	0	0	0	0	0	0	0	0	0	0	159.357	184.448	190.529	194.948	161.142	182.685	184.826	174.386	167.594	173.866	179.592	182.73	174.293	185.29	167.229	185.055	195.844	177.314	167.276	171.778	185.249	174.146	164.741	174.742	192.32	187.763	194.209	157.126	188.133	191.771	197.905
0	0	0	0	0	0	0	0	0	0	0	0	0	0	0	0	0	0	0	192.651	184.497	180.925	183.618	189.241	166.07	165.788	200.027	173.14	189.654	163.986	186.418	175.08	179.643	185.009	176.347	167.32	192.568	167.69	192.027	185.472	183.724	181.406	199.046	163.002	171.6	182.697	171.692	174.931	189.298	189.43
0	0	0	0	0	0	0	0	0	0	0	0	0	0	0	0	0	0	0	176.285	188.012	167.971	192.776	175.267	181.344	184.313	166.665	185.946	186.814	160.664	183.228	187.282	166.695	196.624	191.178	170.338	171.77	186.455	183.455	188.138	167.351	167.619	193.505	183.673	178.839	164.219	185.439	178.635	164.697	193.199
0	0	0	0	0	0	0	0	0	0	0	0	0	0	0	0	0	0	0	196.14	184.289	193.554	158.761	159.72	169.652	166.627	195.068	169.457	175.202	171.241	172.136	183.621	174.349	171.429	186.75	194.906	156.803	205.715	198.361	172.436	160.404	181.879	178.519	183.562	200.739	198.826	172.162	178.277	186.636	187.725
0	0	0	0	0	0	0	0	0	0	0	0	0	0	0	0	0	0	0	0	175.723	188.076	156.002	175.12	168.443	182.737	174.889	192.576	191.177	186.145	177.274	199.897	138.923	180.396	162.441	165.498	190.186	176.563	198.427	182.797	165.907	188.448	175.443	178.265	177.313	192.472	161.66	191.686	176.713	204.475
0	0	0	0	0	0	0	0	0	0	0	0	0	0	0	0	0	0	0	0	172.933	183.275	178.881	185.75	156.637	180.086	195.019	186.456	173.579	199.348	173.342	185.518	192.274	163.997	178.743	172.846	188.318	151.262	158.361	178.029	164.167	180.192	165.974	182.093	176.154	181.225	174.312	162.247	171.802	216.119
0	0	0	0	0	0	0	0	0	0	0	0	0	0	0	0	0	0	0	0	182.922	193.695	180.619	173.972	162.331	181.332	185.735	180.437	182.509	165.232	184.76	174.149	178.001	151.897	169.754	169.559	167.327	167.275	183.513	188.318	185.486	186.087	171.68	169.871	182.397	187.968	166.217	166.517	165.953	184.981
0	0	0	0	0	0	0	0	0	0	0	0	0	0	0	0	0	0	0	0	172.987	192.347	173.738	174.285	167.041	179.047	172.448	166.502	188.254	176.8	171.147	170.802	180.193	189.022	170.989	194.222	174.092	197.432	187.141	170.819	184.158	184.757	161.142	173.928	165.614	191.139	195.3	186.926	181.725	176.786
0	0	0	0	0	0	0	0	0	0	0	0	0	0	0	0	0	0	0	0	167.439	157.105	171.395	191.488	186.986	182.227	192.126	177.168	175.05	182.484	196.166	176.309	170.947	169.928	205.823	178.956	172.907	175.215	184.782	179.642	179.271	183.029	188.945	170.543	158.214	195.441	187.534	198.462	168.532	189.416
0	0	0	0	0	0	0	0	0	0	0	0	0	0	0	0	0	0	0	0	184.034	182.008	172.192	170.251	189.121	169.485	185.984	161.041	161.931	198.786	179.194	175.266	191.828	183.258	172.718	163.185	189.637	191.718	173.337	184.726	166.707	192.692	179.974	197.418	177.974	176.294	182.649	171.876	181.158	172.039
0	0	0	0	0	0	0	0	0	0	0	0	0	0	0	0	0	0	0	0	181.398	152.267	191.084	194.553	190.952	177.222	184.09	158.916	169.452	176.086	170.929	189.361	170.431	199.216	178.953	179.571	178.497	189.088	181.034	178.121	183.329	153.458	191.23	173.861	193.925	178.136	169.929	186.156	171.306	180.143
0	0	0	0	0	0	0	0	0	0	0	0	0	0	0	0	0	0	0	0	176.619	166.044	162.611	180.079	181.049	184.58	188.462	154.107	169.836	203.742	192.734	183.795	164.787	173.555	163.486	191.921	157.345	189.868	172.826	191.002	181.833	169.656	168.346	136.972	184.219	190.96	174.781	171.897	170.144	188.96
0	0	0	0	0	0	0	0	0	0	0	0	0	0	0	0	0	0	0	0	0	169.965	165.506	182.015	166.04	165.316	179.295	185.103	199.132	190.333	174.054	178.386	165.528	185.837	177.901	198.962	186.353	177.328	161.702	194.774	177.204	194.107	190.433	155.507	179.855	189.975	192.739	194.132	182.774	184.165
0	0	0	0	0	0	0	0	0	0	0	0	0	0	0	0	0	0	0	0	0	205.083	180.892	173.641	174.385	166.94	187.666	184.119	184.937	172.493	162.784	164.795	161.935	177.86	187.769	164.446	197.595	174.265	164.091	193.166	177.328	171.599	185.538	181.663	176.135	192.362	192.632	147.315	189.432	167.374
0	0	0	0	0	0	0	0	0	0	0	0	0	0	0	0	0	0	0	0	0	166.282	157.164	177.458	167.616	170.391	170.357	164.578	176.159	162.724	174.253	175.034	178.946	182.433	173.019	196.971	182.796	167.687	186.732	182.503	161.961	191.921	170.879	176.916	194.878	178.352	184.516	164.778	188.89	176.983
0	0	0	0	0	0	0	0	0	0	0	0	0	0	0	0	0	0	0	0	0	173.488	174.438	173.263	181.254	183.457	152.763	160.577	172.288	168.596	188.574	180.856	196.655	193.817	195.441	164.409	179.667	186.854	190.375	162.516	163.955	175	180.356	200.974	161.358	207.193	192.05	180.049	159.449	175.453
0	0	0	0	0	0	0	0	0	0	0	0	0	0	0	0	0	0	0	0	0	0	178.217	167.118	185.682	179.267	185.653	176.708	169.706	186.61	192.96	200.09	173.44	191.004	168.387	185.795	180.835	190.839	150.969	179.021	174.427	174.577	166.062	196.901	193.411	181.096	189.173	175.88	180.359	166.939
0	0	0	0	0	0	0	0	0	0	0	0	0	0	0	0	0	0	0	0	0	0	173.374	152.465	176.08	183.366	197.133	149.038	167.747	166.792	199.714	180.665	174.578	180.623	171.553	184.443	165.925	180.746	188.799	171.185	160.876	197.457	167.6	189.389	180.439	176.214	202.742	171.137	178.991	179.347
0	0	0	0	0	0	0	0	0	0	0	0	0	0	0	0	0	0	0	0	0	0	172.756	183.171	170.135	182.033	195.334	175.578	182.814	188.68	179.809	178.148	176.237	192.498	195.337	179.485	178.707	192.369	204.088	179.996	182.171	159.415	176.943	172.033	190.724	169.31	171.895	172.752	185.958	184.339
0	0	0	0	0	0	0	0	0	0	0	0	0	0	0	0	0	0	0	0	0	0	0	174.134	184.2	159.7	172.688	184.53	186.052	176.481	168.33	185.083	184.556	168.173	186.221	165.251	179.252	191.866	171.127	193.036	194.039	193.731	181.436	174.801	177.192	182.909	184.525	183.985	165.074	193.706
0	0	0	0	0	0	0	0	0	0	0	0	0	0	0	0	0	0	0	0	0	0	0	169.572	174.767	185.551	186.787	183.999	191.973	176.08	203.606	183.742	167.887	183.494	189.093	175.257	171.432	185.495	163.814	165.346	186.86	168.932	179.461	197.249	198.486	183.803	186.829	172.902	176.551	187.587
0	0	0	0	0	0	0	0	0	0	0	0	0	0	0	0	0	0	0	0	0	0	0	171.254	200.063	180.798	186.916	162.804	160.671	201.42	204.677	181.764	146.653	176.281	179.939	179.949	168.932	179.858	172.9	177.529	178.694	196.089	179.845	186.223	187.641	189.104	186.338	189.495	182.249	181.247
0	0	0	0	0	0	0	0	0	0	0	0	0	0	0	0	0	0	0	0	0	0	0	0	178.32	167.381	188.259	182.45	158.53	178.801	178.774	167.708	185.681	195.359	192.259	197.165	183.727	180.143	192.258	170.719	176.539	183.918	186.006	175.987	178.706	170.436	183.689	160.617	165.065	169.987
0	0	0	0	0	0	0	0	0	0	0	0	0	0	0	0	0	0	0	0	0	0	0	0	180.767	183.223	178.997	174.512	174.403	169.326	175.709	184.254	205.502	155.087	170.504	168.57	181.664	185.586	176.821	141.04	167.6	184.276	190.715	189.881	176.284	192.986	191.307	206.589	197.409	194.575
0	0	0	0	0	0	0	0	0	0	0	0	0	0	0	0	0	0	0	0	0	0	0	0	0	168.164	176.158	180.081	185.446	194.016	188.126	175.769	184.988	185.746	207.344	175.226	175.628	162.584	190.257	173.75	173.329	179.708	181.156	206.391	180.439	192.887	187.193	188.622	179.154	183.302
0	0	0	0	0	0	0	0	0	0	0	0	0	0	0	0	0	0	0	0	0	0	0	0	0	169.488	174.156	168.465	180.376	160.912	173.59	171.613	158.774	185.505	177.732	167.136	180.358	166.697	160.837	164.697	175.288	189.735	162.09	165.367	182.431	204.376	183.577	176.829	172.975	179.182
0	0	0	0	0	0	0	0	0	0	0	0	0	0	0	0	0	0	0	0	0	0	0	0	0	0	177.762	193.601	184.75	203.831	200.351	180.801	175.615	176.28	169.193	200.855	176.974	170.217	189.585	175.266	184.662	182.023	177.907	185.236	180.113	193.966	176.362	182.023	183.255	177.243
0	0	0	0	0	0	0	0	0	0	0	0	0	0	0	0	0	0	0	0	0	0	0	0	0	0	182.888	200.964	185.945	169.827	190.174	187.253	192.944	165.327	171.495	166.68	199.958	176.587	164.667	198.261	194.941	182.511	185.412	162.283	174.748	185.592	182.708	187.728	199.964	179.061
0	0	0	0	0	0	0	0	0	0	0	0	0	0	0	0	0	0	0	0	0	0	0	0	0	0	0	197.829	177.737	185.85	189.597	177.084	183.087	172.695	172.941	179.363	162.144	195.692	170.818	166.968	183.683	193.552	186.922	181.989	184.218	183.591	183.659	154.94	174.559	169.011
0	0	0	0	0	0	0	0	0	0	0	0	0	0	0	0	0	0	0	0	0	0	0	0	0	0	0	0	170.828	148.783	179.021	201.754	176.962	176.886	161.348	182.38	183.465	156.94	179.244	176.293	175.864	172.312	165.898	173.86	188.733	179.88	193.046	178.812	158.76	164.153
0	0	0	0	0	0	0	0	0	0	0	0	0	0	0	0	0	0	0	0	0	0	0	0	0	0	0	0	188.269	179.255	151.665	178.001	171.185	182.498	169.942	192.264	194.058	167.794	194.247	189.443	166.729	168.723	186.603	163.598	173.425	194.364	167.656	188.447	180.229	169.364
0	0	0	0	0	0	0	0	0	0	0	0	0	0	0	0	0	0	0	0	0	0	0	0	0	0	0	0	0	164.691	182.048	184.299	188.982	175.186	173.355	167.131	176.436	169.104	190.408	170.785	192.079	189.88	191.354	167.003	186.871	162.861	187.123	165.059	190.643	195.853
0	0	0	0	0	0	0	0	0	0	0	0	0	0	0	0	0	0	0	0	0	0	0	0	0	0	0	0	0	0	164.156	180.721	165.05	188.316	177.241	180.203	174.599	174.188	195.524	190.391	179.937	179.886	182.181	157.897	160.834	168.643	172.011	190.391	183.624	176.032
0	0	0	0	0	0	0	0	0	0	0	0	0	0	0	0	0	0	0	0	0	0	0	0	0	0	0	0	0	0	0	185.499	183.402	193.709	181.266	184.928	190.012	192.725	187.846	191.35	197.569	188.147	181.385	203.667	168.639	191.355	177.474	199.778	168.781	187.453
0	0	0	0	0	0	0	0	0	0	0	0	0	0	0	0	0	0	0	0	0	0	0	0	0	0	0	0	0	0	0	170.855	182.379	165.711	165.859	173.709	181.132	156.833	187.611	181.95	171.788	170.76	173.039	178.546	202.477	192.326	184.439	183.878	188.631	174.814
0	0	0	0	0	0	0	0	0	0	0	0	0	0	0	0	0	0	0	0	0	0	0	0	0	0	0	0	0	0	0	0	176.725	184.84	189.238	198.096	170.277	186.669	177.064	197.574	169.636	195.891	201.965	153.729	149.777	187.401	168.051	184.081	185.751	200.117
0	0	0	0	0	0	0	0	0	0	0	0	0	0	0	0	0	0	0	0	0	0	0	0	0	0	0	0	0	0	0	0	0	0	185.465	185.348	188.66	174.578	176.72	187.832	171.681	168.054	178.245	159.311	192.705	174.748	192.215	171.229	179.065	167.599
0	0	0	0	0	0	0	0	0	0	0	0	0	0	0	0	0	0	0	0	0	0	0	0	0	0	0	0	0	0	0	0	0	0	0	174.825	186.68	173.19	182.684	180.394	170.264	164.167	184.626	156.425	187.474	178.197	174.025	191.066	171.083	183.808
0	0	0	0	0	0	0	0	0	0	0	0	0	0	0	0	0	0	0	0	0	0	0	0	0	0	0	0	0	0	0	0	0	0	0	0	189.85	179.679	154.175	196.729	162.864	207.432	195.675	179.629	191.245	184.604	184.226	154.094	172.981	186.861
0	0	0	0	0	0	0	0	0	0	0	0	0	0	0	0	0	0	0	0	0	0	0	0	0	0	0	0	0	0	0	0	0	0	0	0	0	0	169.762	173.764	184.094	192.484	164.444	176.004	195.039	182.583	189.852	182.26	199.347	162.582
0	0	0	0	0	0	0	0	0	0	0	0	0	0	0	0	0	0	0	0	0	0	0	0	0	0	0	0	0	0	0	0	0	0	0	0	0	0	0	0	183.168	182.298	186.425	200.125	172.407	189.718	171.516	188.957	186.658	177.514
0	0	0	0	0	0	0	0	0	0	0	0	0	0	0	0	0	0	0	0	0	0	0	0	0	0	0	0	0	0	0	0	0	0	0	0	0	0	0	0	0	0	0	178.822	178.706	182.84	182.093	154.912	191.434	178.264
0	0	0	0	0	0	0	0	0	0	0	0	0	0	0	0	0	0	0	0	0	0	0	0	0	0	0	0	0	0	0	0	0	0	0	0	0	0	0	0	0	0	0	0	0	0	0	0	0	0
0	0	0	0	0	0	0	0	0	0	0	0	0	0	0	0	0	0	0	0	0	0	0	0	0	0	0	0	0	0	0	0	0	0	0	0	0	0	0	0	0	0	0	0	0	0	0	0	0	0
0	0	0	0	0	0	0	0	0	0	0	0	0	0	0	0	0	0	0	0	0	0	0	0	0	0	0	0	0	0	0	0	0	0	0	0	0	0	0	0	0	0	0	0	0	0	0	0	0	0
0	0	0	0	0	0	0	0	0	0	0	0	0	0	0	0	0	0	0	0	0	0	0	0	0	0	0	0	0	0	0	0	0	0	0	0	0	0	0	0	0	0	0	0	0	0	0	0	0	0
0	0	0	0	0	0	0	0	0	0	0	0	0	0	0	0	0	0	0	0	0	0	0	0	0	0	0	0	0	0	0	0	0	0	0	0	0	0	0	0	0	0	0	0	0	0	0	0	0	0
0	0	0	0	0	0	0	0	0	0	0	0	0	0	0	0	0	0	0	0	0	0	0	0	0	0	0	0	0	0	0	0	0	0	0	0	0	0	0	0	0	0	0	0	0	0	0	0	0	0
0	0	0	0	0	0	0	0	0	0	0	0	0	0	0	0	0	0	0	0	0	0	0	0	0	0	0	0	0	0	0	0	0	0	0	0	0	0	0	0	0	0	0	0	0	0	0	0	0	0
0	0	0	0	0	0	0	0	0	0	0	0	0	0	0	0	0	0	0	0	0	0	0	0	0	0	0	0	0	0	0	0	0	0	0	0	0	0	0	0	0	0	0	0	0	0	0	0	0	0
0	0	0	0	0	0	0	0	0	0	0	0	0	0	0	0	0	0	0	0	0	0	0	0	0	0	0	0	0	0	0	0	0	0	0	0	0	0	0	0	0	0	0	0	0	0	0	0	0	0
0	0	0	0	0	0	0	0	0	0	0	0	0	0	0	0	0	0	0	0	0	0	0	0	0	0	0	0	0	0	0	0	0	0	0	0	0	0	0	0	0	0	0	0	0	0	0	0	0	0
0	0	0	0	0	0	0	0	0	0	0	0	0	0	0	0	0	0	0	0	0	0	0	0	0	0	0	0	0	0	0	0	0	0	0	0	0	0	0	0	0	0	0	0	0	0	0	0	0	0
0	0	0	0	0	0	0	0	0	0	0	0	0	0	0	0	0	0	0	0	0	0	0	0	0	0	0	0	0	0	0	0	0	0	0	0	0	0	0	0	0	0	0	0	0	0	0	0	0	0
0	0	0	0	0	0	0	0	0	0	0	0	0	0	0	0	0	0	0	0	0	0	0	0	0	0	0	0	0	0	0	0	0	0	0	0	0	0	0	0	0	0	0	0	0	0	0	0	0	0
0	0	0	0	0	0	0	0	0	0	0	0	0	0	0	0	0	0	0	0	0	0	0	0	0	0	0	0	0	0	0	0	0	0	0	0	0	0	0	0	0	0	0	0	0	0	0	0	0	0
0	0	0	0	0	0	0	0	0	0	0	0	0	0	0	0	0	0	0	0	0	0	0	0	0	0	0	0	0	0	0	0	0	0	0	0	0	0	0	0	0	0	0	0	0	0	0	0	0	0
0	0	0	0	0	0	0	0	0	0	0	0	0	0	0	0	0	0	0	0	0	0	0	0	0	0	0	0	0	0	0	0	0	0	0	0	0	0	0	0	0	0	0	0	0	0	0	0	0	0
0	0	0	0	0	0	0	0	0	0	0	0	0	0	0	0	0	0	0	0	0	0	0	0	0	0	0	0	0	0	0	0	0	0	0	0	0	0	0	0	0	0	0	0	0	0	0	0	0	0
0	0	0	0	0	0	0	0	0	0	0	0	0	0	0	0	0	0	0	0	0	0	0	0	0	0	0	0	0	0	0	0	0	0	0	0	0	0	0	0	0	0	0	0	0	0	0	0	0	0
0	0	0	0	0	0	0	0	0	0	0	0	0	0	0	0	0	0	0	0	0	0	0	0	0	0	0	0	0	0	0	0	0	0	0	0	0	0	0	0	0	0	0	0	0	0	0	0	0	0
0	0	0	0	0	0	0	0	0	0	0	0	0	0	0	0	0	0	0	0	0	0	0	0	0	0	0	0	0	0	0	0	0	0	0	0	0	0	0	0	0	0	0	0	0	0	0	0	0	0
0	0	0	0	0	0	0	0	0	0	0	0	0	0	0	0	0	0	0	0	0	0	0	0	0	0	0	0	0	0	0	0	0	0	0	0	0	0	0	0	0	0	0	0	0	0	0	0	0	0
0	0	0	0	0	0	0	0	0	0	0	0	0	0	0	0	0	0	0	0	0	0	0	0	0	0	0	0	0	0	0	0	0	0	0	0	0	0	0	0	0	0	0	0	0	0	0	0	0	0
0	0	0	0	0	0	0	0	0	0	0	0	0	0	0	0	0	0	0	0	0	0	0	0	0	0	0	0	0	0	0	0	0	0	0	0	0	0	0	0	0	0	0	0	0	0	0	0	0	0
0	0	0	0	0	0	0	0	0	0	0	0	0	0	0	0	0	0	0	0	0	0	0	0	0	0	0	0	0	0	0	0	0	0	0	0	0	0	0	0	0	0	0	0	0	0	0	0	0	0
0	0	0	0	0	0	0	0	0	0	0	0	0	0	0	0	0	0	0	0	0	0	0	0	0	0	0	0	0	0	0	0	0	0	0	0	0	0	0	0	0	0	0	0	0	0	0	0	0	0
0	0	0	0	0	0	0	0	0	0	0	0	0	0	0	0	0	0	0	0	0	0	0	0	0	0	0	0	0	0	0	0	0	0	0	0	0	0	0	0	0	0	0	0	0	0	0	0	0	0
0	0	0	0	0	0	0	0	0	0	0	0	0	0	0	0	0	0	0	0	0	0	0	0	0	0	0	0	0	0	0	0	0	0	0	0	0	0	0	0	0	0	0	0	0	0	0	0	0	0
0	0	0	0	0	0	0	0	0	0	0	0	0	0	0	0	0	0	0	0	0	0	0	0	0	0	0	0	0	0	0	0	0	0	0	0	0	0	0	0	0	0	0	0	0	0	0	0	0	0
0	0	0	0	0	0	0	0	0	0	0	0	0	0	0	0	0	0	0	0	0	0	0	0	0	0	0	0	0	0	0	0	0	0	0	0	0	0	0	0	0	0	0	0	0	0	0	0	0	0
0	0	0	0	0	0	0	0	0	0	0	0	0	0	0	0	0	0	0	0	0	0	0	0	0	0	0	0	0	0	0	0	0	0	0	0	0	0	0	0	0	0	0	0	0	0	0	0	0	0
0	0	0	0	0	0	0	0	0	0	0	0	0	0	0	0	0	0	0	0	0	0	0	0	0	0	0	0	0	0	0	0	0	0	0	0	0	0	0	0	0	0	0	0	0	0	0	0	0	0
0	0	0	0	0	0	0	0	0	0	0	0	0	0	0	0	0	0	0	0	0	0	0	0	0	0	0	0	0	0	0	0	0	0	0	0	0	0	0	0	0	0	0	0	0	0	0	0	0	0
0	0	0	0	0	0	0	0	0	0	0	0	0	0	0	0	0	0	0	0	0	0	0	0	0	0	0	0	0	0	0	0	0	0	0	0	0	0	0	0	0	0	0	0	0	0	0	0	0	0
0	0	0	0	0	0	0	0	0	0	0	0	0	0	0	0	0	0	0	0	0	0	0	0	0	0	0	0	0	0	0	0	0	0	0	0	0	0	0	0	0	0	0	0	0	0	0	0	0	0
0	0	0	0	0	0	0	0	0	0	0	0	0	0	0	0	0	0	0	0	0	0	0	0	0	0	0	0	0	0	0	0	0	0	0	0	0	0	0	0	0	0	0	0	0	0	0	0	0	0
0	0	0	0	0	0	0	0	0	0	0	0	0	0	0	0	0	0	0	0	0	0	0	0	0	0	0	0	0	0	0	0	0	0	0	0	0	0	0	0	0	0	0	0	0	0	0	0	0	0
0	0	0	0	0	0	0	0	0	0	0	0	0	0	0	0	0	0	0	0	0	0	0	0	0	0	0	0	0	0	0	0	0	0	0	0	0	0	0	0	0	0	0	0	0	0	0	0	0	0
0	0	0	0	0	0	0	0	0	0	0	0	0	0	0	0	0	0	0	0	0	0	0	0	0	0	0	0	0	0	0	0	0	0	0	0	0	0	0	0	0	0	0	0	0	0	0	0	0	0
0	0	0	0	0	0	0	0	0	0	0	0	0	0	0	0	0	0	0	0	0	0	0	0	0	0	0	0	0	0	0	0	0	0	0	0	0	0	0	0	0	0	0	0	0	0	0	0	0	0
0	0	0	0	0	0	0	0	0	0	0	0	0	0	0	0	0	0	0	0	0	0	0	0	0	0	0	0	0	0	0	0	0	0	0	0	0	0	0	0	0	0	0	0	0	0	0	0	0	0
0	0	0	0	0	0	0	0	0	0	0	0	0	0	0	0	0	0	0	0	0	0	0	0	0	0	0	0	0	0	0	0	0	0	0	0	0	0	0	0	0	0	0	0	0	0	0	0	0	0
0	0	0	0	0	0	0	0	0	0	0	0	0	0	0	0	0	0	0	0	0	0	0	0	0	0	0	0	0	0	0	0	0	0	0	0	0	0	0	0	0	0	0	0	0	0	0	0	0	0
0	0	0	0	0	0	0	0	0	0	0	0	0	0	0	0	0	0	0	0	0	0	0	0	0	0	0	0	0	0	0	0	0	0	0	0	0	0	0	0	0	0	0	0	0	0	0	0	0	0
0	0	0	0	0	0	0	0	0	0	0	0	0	0	0	0	0	0	0	0	0	0	0	0	0	0	0	0	0	0	0	0	0	0	0	0	0	0	0	0	0	0	0	0	0	0	0	0	0	0
0	0	0	0	0	0	0	0	0	0	0	0	0	0	0	0	0	0	0	0	0	0	0	0	0	0	0	0	0	0	0	0	0	0	0	0	0	0	0	0	0	0	0	0	0	0	0	0	0	0
0	0	0	0	0	0	0	0	0	0	0	0	0	0	0	0	0	0	0	0	0	0	0	0	0	0	0	0	0	0	0	0	0	0	0	0	0	0	0	0	0	0	0	0	0	0	0	0	0	0
0	0	0	0	0	0	0	0	0	0	0	0	0	0	0	0	0	0	0	0	0	0	0	0	0	0	0	0	0	0	0	0	0	0	0	0	0	0	0	0	0	0	0	0	0	0	0	0	0	0
0	0	0	0	0	0	0	0	0	0	0	0	0	0	0	0	0	0	0	0	0	0	0	0	0	0	0	0	0	0	0	0	0	0	0	0	0	0	0	0	0	0	0	0	0	0	0	0	0	0
0	0	0	0	0	0	0	0	0	0	0	0	0	0	0	0	0	0	0	0	0	0	0	0	0	0	0	0	0	0	0	0	0	0	0	0	0	0	0	0	0	0	0	0	0	0	0	0	0	0
0	0	0	0	0	0	0	0	0	0	0	0	0	0	0	0	0	0	0	0	0	0	0	0	0	0	0	0	0	0	0	0	0	0	0	0	0	0	0	0	0	0	0	0	0	0	0	0	0	0
0	0	0	0	0	0	0	0	0	0	0	0	0	0	0	0	0	0	0	0	0	0	0	0	0	0	0	0	0	0	0	0	0	0	0	0	0	0	0	0	0	0	0	0	0	0	0	0	0	0
0	0	0	0	0	0	0	0	0	0	0	0	0	0	0	0	0	0	0	0	0	0	0	0	0	0	0	0	0	0	0	0	0	0	0	0	0	0	0	0	0	0	0	0	0	0	0	0	0	0
0	0	0	0	0	0	0	0	0	0	0	0	0	0	0	0	0	0	0	0	0	0	0	0	0	0	0	0	0	0	0	0	0	0	0	0	0	0	0	0	0	0	0	0	0	0	0	0	0	0
0	0	0	0	0	0	0	0	0	0	0	0	0	0	0	0	0	0	0	0	0	0	0	0	0	0	0	0	0	0	0	0	0	0	0	0	0	0	0	0	0	0	0	0	0	0	0	0	0	0
0	0	0	0	0	0	0	0	0	0	0	0	0	0	0	0	0	0	0	0	0	0	0	0	0	0	0	0	0	0	0	0	0	0	0	0	0	0	0	0	0	0	0	0	0	0	0	0	0	0
0	0	0	0	0	0	0	0	0	0	0	0	0	0	0	0	0	0	0	0	0	0	0	0	0	0	0	0	0	0	0	0	0	0	0	0	0	0	0	0	0	0	0	0	0	0	0	0	0	0
0	0	0	0	0	0	0	0	0	0	0	0	0	0	0	0	0	0	0	0	0	0	0	0	0	0	0	0	0	0	0	0	0	0	0	0	0	0	0	0	0	0	0	0	0	0	0	0	0	0
0	0	0	0	0	0	0	0	0	0	0	0	0	0	0	0	0	0	0	0	0	0	0	0	0	0	0	0	0	0	0	0	0	0	0	0	0	0	0	0	0	0	0	0	0	0	0	0	0	0
0	0	0	0	0	0	0	0	0	0	0	0	0	0	0	0	0	0	0	0	0	0	0	0	0	0	0	0	0	0	0	0	0	0	0	0	0	0	0	0	0	0	0	0	0	0	0	0	0	0
0	0	0	0	0	0	0	0	0	0	0	0	0	0	0	0	0	0	0	0	0	0	0	0	0	0	0	0	0	0	0	0	0	0	0	0	0	0	0	0	0	0	0	0	0	0	0	0	0	0
0	0	0	0	0	0	0	0	0	0	0	0	0	0	0	0	0	0	0	0	0	0	0	0	0	0	0	0	0	0	0	0	0	0	0	0	0	0	0	0	0	0	0	0	0	0	0	0	0	0
0	0	0	0	0	0	0	0	0	0	0	0	0	0	0	0	0	0	0	0	0	0	0	0	0	0	0	0	0	0	0	0	0	0	0	0	0	0	0	0	0	0	0	0	0	0	0	0	0	0
0	0	0	0	0	0	0	0	0	0	0	0	0	0	0	0	0	0	0	0	0	0	0	0	0	0	0	0	0	0	0	0	0	0	0	0	0	0	0	0	0	0	0	0	0	0	0	0	0	0
0	0	0	0	0	0	0	0	0	0	0	0	0	0	0	0	0	0	0	0	0	0	0	0	0	0	0	0	0	0	0	0	0	0	0	0	0	0	0	0	0	0	0	0	0	0	0	0	0	0
0	0	0	0	0	0	0	0	0	0	0	0	0	0	0	0	0	0	0	0	0	0	0	0	0	0	0	0	0	0	0	0	0	0	0	0	0	0	0	0	0	0	0	0	0	0	0	0	0	0
0	0	0	0	0	0	0	0	0	0	0	0	0	0	0	0	0	0	0	0	0	0	0	0	0	0	0	0	0	0	0	0	0	0	0	0	0	0	0	0	0	0	0	0	0	0	0	0	0	0
0	0	0	0	0	0	0	0	0	0	0	0	0	0	0	0	0	0	0	0	0	0	0	0	0	0	0	0	0	0	0	0	0	0	0	0	0	0	0	0	0	0	0	0	0	0	0	0	0	0
0	0	0	0	0	0	0	0	0	0	0	0	0	0	0	0	0	0	0	0	0	0	0	0	0	0	0	0	0	0	0	0	0	0	0	0	0	0	0	0	0	0	0	0	0	0	0	0	0	0
0	0	0	0	0	0	0	0	0	0	0	0	0	0	0	0	0	0	0	0	0	0	0	0	0	0	0	0	0	0	0	0	0	0	0	0	0	0	0	0	0	0	0	0	0	0	0	0	0	0
0	0	0	0	0	0	0	0	0	0	0	0	0	0	0	0	0	0	0	0	0	0	0	0	0	0	0	0	0	0	0	0	0	0	0	0	0	0	0	0	0	0	0	0	0	0	0	0	0	0
0	0	0	0	0	0	0	0	0	0	0	0	0	0	0	0	0	0	0	0	0	0	0	0	0	0	0	0	0	0	0	0	0	0	0	0	0	0	0	0	0	0	0	0	0	0	0	0	0	0
0	0	0	0	0	0	0	0	0	0	0	0	0	0	0	0	0	0	0	0	0	0	0	0	0	0	0	0	0	0	0	0	0	0	0	0	0	0	0	0	0	0	0	0	0	0	0	0	0	0
0	0	0	0	0	0	0	0	0	0	0	0	0	0	0	0	0	0	0	0	0	0	0	0	0	0	0	0	0	0	0	0	0	0	0	0	0	0	0	0	0	0	0	0	0	0	0	0	0	0
0	0	0	0	0	0	0	0	0	0	0	0	0	0	0	0	0	0	0	0	0	0	0	0	0	0	0	0	0	0	0	0	0	0	0	0	0	0	0	0	0	0	0	0	0	0	0	0	0	0
0	0	0	0	0	0	0	0	0	0	0	0	0	0	0	0	0	0	0	0	0	0	0	0	0	0	0	0	0	0	0	0	0	0	0	0	0	0	0	0	0	0	0	0	0	0	0	0	0	0
0	0	0	0	0	0	0	0	0	0	0	0	0	0	0	0	0	0	0	0	0	0	0	0	0	0	0	0	0	0	0	0	0	0	0	0	0	0	0	0	0	0	0	0	0	0	0	0	0	0
0	0	0	0	0	0	0	0	0	0	0	0	0	0	0	0	0	0	0	0	0	0	0	0	0	0	0	0	0	0	0	0	0	0	0	0	0	0	0	0	0	0	0	0	0	0	0	0	0	0
0	0	0	0	0	0	0	0	0	0	0	0	0	0	0	0	0	0	0	0	0	0	0	0	0	0	0	0	0	0	0	0	0	0	0	0	0	0	0	0	0	0	0	0	0	0	0	0	0	0
[truncated: 206 more columns]

## Sheet: Figure 1l
0	0	0	0	0	0	0	0	0	0	0	0	0	0	0	0	0	0	0	0	0	0	0	0	0	0	0	0	0	0	0	0	0	0	0	0	0	0	0	0	0	0	0	0	0	0	0	0	0	0
0	0	0	0	0	0	0	0	0	0	0	0	0	0	0	0	0	0	0	0	0	0	0	0	0	0	0	0	0	0	0	0	0	0	0	0	0	0	0	0	0	0	0	0	0	0	0	0	0	0
0	0	0	0	0	0	0	0	0	0	0	0	0	0	0	0	0	0	0	0	0	0	0	0	0	0	0	0	0	0	0	0	0	0	0	0	0	0	0	0	0	0	0	0	0	0	0	0	0	0
0	0	0	0	0	0	0	0	0	0	0	0	0	0	0	0	0	0	0	0	0	0	0	0	0	0	0	0	0	0	0	0	0	0	0	0	0	0	0	0	0	0	0	0	0	0	0	0	0	0
0	0	0	0	0	0	0	0	0	0	0	0	0	0	0	0	0	0	0	0	0	0	0	0	0	0	0	0	0	0	0	0	0	0	0	0	0	0	0	0	0	0	0	0	0	0	0	0	0	0
0	0	0	0	0	0	0	0	0	0	0	0	0	0	0	0	0	0	0	0	0	0	0	0	0	0	0	0	0	0	0	0	0	0	0	0	0	0	0	0	0	0	0	0	0	0	0	0	0	0
0	0	0	0	0	0	0	0	0	0	0	0	0	0	0	0	0	0	0	0	0	0	0	0	0	0	0	0	0	0	0	0	0	0	0	0	0	0	0	0	0	0	0	0	0	0	0	0	0	0
0	0	0	0	0	0	0	0	0	0	0	0	0	0	0	0	0	0	0	0	0	0	0	0	0	0	0	0	0	0	0	0	0	0	0	0	0	0	0	0	0	0	0	0	0	0	0	0	0	0
0	0	0	0	0	0	0	0	0	0	0	0	0	0	0	0	0	0	0	0	0	0	0	0	0	0	0	0	0	0	0	0	0	0	0	0	0	0	0	0	0	0	0	0	0	0	0	0	0	0
0	0	0	0	0	0	0	0	0	0	0	0	0	0	0	0	0	0	0	0	0	0	0	0	0	0	0	0	0	0	0	0	0	0	0	0	0	0	0	0	0	0	0	0	0	0	0	0	0	0
0	0	0	0	0	0	0	0	0	0	0	0	0	0	0	0	0	0	0	0	0	0	0	0	0	0	0	0	0	0	0	0	0	0	0	0	0	0	0	0	0	0	0	0	0	0	0	0	0	0
0	0	0	0	0	0	0	0	0	0	0	0	0	0	0	0	0	0	0	0	0	0	0	0	0	0	0	0	0	0	0	0	0	0	0	0	0	0	0	0	0	0	0	0	0	0	0	0	0	0
0	0	0	0	0	0	0	0	0	0	0	0	0	0	0	0	0	0	0	0	0	0	0	0	0	0	0	0	0	0	0	0	0	0	0	0	0	0	0	0	0	0	0	0	0	0	0	0	0	0
0	0	0	0	0	0	0	0	0	0	0	0	0	0	0	0	0	0	0	0	0	0	0	0	0	0	0	0	0	0	0	0	0	0	0	0	0	0	0	0	0	0	0	0	0	0	0	0	0	0
0	0	0	0	0	0	0	0	0	0	0	0	0	0	0	0	0	0	0	0	0	0	0	0	0	0	0	0	0	0	0	0	0	0	0	0	0	0	0	0	0	0	0	0	0	0	0	0	0	0
0	0	0	0	0	0	0	0	0	0	0	0	0	0	0	0	0	0	0	0	0	0	0	0	0	0	0	0	0	0	0	0	0	0	0	0	0	0	0	0	0	0	0	0	0	0	0	0	0	0
0	0	0	0	0	0	0	0	0	0	0	0	0	0	0	0	0	0	0	0	0	0	0	0	0	0	0	0	0	0	0	0	0	0	0	0	0	0	0	0	0	0	0	0	0	0	0	0	0	0
0	0	0	0	0	0	0	0	0	0	0	0	0	0	0	0	0	0	0	0	0	0	0	0	0	0	0	0	0	0	0	0	0	0	0	0	0	0	0	0	0	0	0	0	0	0	0	0	0	0
0	0	0	0	0	0	0	0	0	0	0	0	0	0	0	0	0	0	0	0	0	0	0	0	0	0	0	0	0	0	0	0	0	0	0	0	0	0	0	0	0	0	0	0	0	0	0	0	0	0
0	0	0	0	0	0	0	0	0	0	0	0	0	0	0	0	0	0	0	0	0	0	0	0	0	0	0	0	0	0	0	0	0	0	0	0	0	0	0	0	0	0	0	0	0	0	0	0	0	0
0	0	0	0	0	0	0	0	0	0	0	0	0	0	0	0	0	0	0	0	0	0	0	0	0	0	0	0	0	0	0	0	0	0	0	0	0	0	0	0	0	0	0	0	0	0	0	0	0	0
0	0	0	0	0	0	0	0	0	0	0	0	0	0	0	0	0	0	0	0	0	0	0	0	0	0	0	0	0	0	0	0	0	0	0	0	0	0	0	0	0	0	0	0	0	0	0	0	0	0
0	0	0	0	0	0	0	0	0	0	0	0	0	0	0	0	0	0	0	0	0	0	0	0	0	0	0	0	0	0	0	0	0	0	0	0	0	0	0	0	0	0	0	0	0	0	0	0	0	0
0	0	0	0	0	0	0	0	0	0	0	0	0	0	0	0	0	0	0	0	0	0	0	0	0	0	0	0	0	0	0	0	0	0	0	0	0	0	0	0	0	0	0	0	0	0	0	0	0	0
0	0	0	0	0	0	0	0	0	0	0	0	0	0	0	0	0	0	0	0	0	0	0	0	0	0	0	0	0	0	0	0	0	0	0	0	0	0	0	0	0	0	0	0	0	0	0	0	0	0
0	0	0	0	0	0	0	0	0	0	0	0	0	0	0	0	0	0	0	0	0	0	0	0	0	0	0	0	0	0	0	0	0	0	0	0	0	0	0	0	0	0	0	0	0	0	0	0	0	0
0	0	0	0	0	0	0	0	0	0	0	0	0	0	0	0	0	0	0	0	0	0	0	0	0	0	0	0	0	0	0	0	0	0	0	0	0	0	0	0	0	0	0	0	0	0	0	0	0	0
0	0	0	0	0	0	0	0	0	0	0	0	0	0	0	0	0	0	0	0	0	0	0	0	0	0	0	0	0	0	0	0	0	0	0	0	0	0	0	0	0	0	0	0	0	0	0	0	0	0
0	0	0	0	0	0	0	0	0	0	0	0	0	0	0	0	0	0	0	0	0	0	0	0	0	0	0	0	0	0	0	0	0	0	0	0	0	0	0	0	0	0	0	0	0	0	0	0	0	0
0	0	0	0	0	0	0	0	0	0	0	0	0	0	0	0	0	0	0	0	0	0	0	0	0	0	0	0	0	0	0	0	0	0	0	0	0	0	0	0	0	0	0	0	0	0	0	0	0	0
0	0	0	0	0	0	0	0	0	0	0	0	0	0	0	0	0	0	0	0	0	0	0	0	0	0	0	0	0	0	0	0	0	0	0	0	0	0	0	0	0	0	0	0	0	0	0	0	0	0
0	0	0	0	0	0	0	0	0	0	0	0	0	0	0	0	0	0	0	0	0	0	0	0	0	0	0	0	0	0	0	0	0	0	0	0	0	0	0	0	0	0	0	0	0	0	0	0	0	0
0	0	0	0	0	0	0	0	0	0	0	0	0	0	0	0	0	0	0	0	0	0	0	0	0	0	0	0	0	0	0	0	0	0	0	0	0	0	0	0	0	0	0	0	0	0	0	0	0	0
0	0	0	0	0	0	0	0	0	0	0	0	0	0	0	0	0	0	0	0	0	0	0	0	0	0	0	0	0	0	0	0	0	0	0	0	0	0	0	0	0	0	0	0	0	0	0	0	0	0
0	0	0	0	0	0	0	0	0	0	0	0	0	0	0	0	0	0	0	0	0	0	0	0	0	0	0	0	0	0	0	0	0	0	0	0	0	0	0	0	0	0	0	0	0	0	0	0	0	0
0	0	0	0	0	0	0	0	0	0	0	0	0	0	0	0	0	0	0	0	0	0	0	0	0	0	0	0	0	0	0	0	0	0	0	0	0	0	0	0	0	0	0	0	0	0	0	0	0	0
0	0	0	0	0	0	0	0	0	0	0	0	0	0	0	0	0	0	0	0	0	0	0	0	0	0	0	0	0	0	0	0	0	0	0	0	0	0	0	0	0	0	0	0	0	0	0	0	0	0
0	0	0	0	0	0	0	0	0	0	0	0	0	0	0	0	0	0	0	0	0	0	0	0	0	0	0	0	0	0	0	0	0	0	0	0	0	0	0	0	0	0	0	0	0	0	0	0	0	0
0	0	0	0	0	0	0	0	0	0	0	0	0	0	0	0	0	0	0	0	0	0	0	0	0	0	0	0	0	0	0	0	0	0	0	0	0	0	0	0	0	0	0	0	0	0	0	0	0	0
0	0	0	0	0	0	0	0	0	0	0	0	0	0	0	0	0	0	0	0	0	0	0	0	0	0	0	0	0	0	0	0	0	0	0	0	0	0	0	0	0	0	0	0	0	0	0	0	0	0
0	0	0	0	0	0	0	0	0	0	0	0	0	0	0	0	0	0	0	0	0	0	0	0	0	0	0	0	0	0	0	0	0	0	0	0	0	0	0	0	0	0	0	0	0	0	0	0	0	0
0	0	0	0	0	0	0	0	0	0	0	0	0	0	0	0	0	0	0	0	0	0	0	0	0	0	0	0	0	0	0	0	0	0	0	0	0	0	0	0	0	0	0	0	0	0	0	0	0	0
0	0	0	0	0	0	0	0	0	0	0	0	0	0	0	0	0	0	0	0	0	0	0	0	0	0	0	0	0	0	0	0	0	0	0	0	0	0	0	0	0	0	0	0	0	0	0	0	0	0
0	0	0	0	0	0	0	0	0	0	0	0	0	0	0	0	0	0	0	0	0	0	0	0	0	0	0	0	0	0	0	0	0	0	0	0	0	0	0	0	0	0	0	0	0	0	0	0	0	0
0	0	0	0	0	0	0	0	0	0	0	0	0	0	0	0	0	0	0	0	0	0	0	0	0	0	0	0	0	0	0	0	0	0	0	0	0	0	0	0	0	0	0	0	0	0	0	0	0	0
0	0	0	0	0	0	0	0	0	0	0	0	0	0	0	0	0	0	0	0	0	0	0	0	0	0	0	0	0	0	0	0	0	0	0	0	0	0	0	0	0	0	0	0	0	0	0	0	0	0
0	0	0	0	0	0	0	0	0	0	0	0	0	0	0	0	0	0	0	0	0	0	0	0	0	0	0	0	0	0	0	0	0	0	0	0	0	0	0	0	0	0	0	0	0	0	0	0	0	0
0	0	0	0	0	0	0	0	0	0	0	0	0	0	0	0	0	0	0	0	0	0	0	0	0	0	0	0	0	0	0	0	0	0	0	0	0	0	0	0	0	0	0	0	0	0	0	0	0	0
0	0	0	0	0	0	0	0	0	0	0	0	0	0	0	0	0	0	0	0	0	0	0	0	0	0	0	0	0	0	0	0	0	0	0	0	0	0	0	0	0	0	0	0	0	0	0	0	0	0
0	0	0	0	0	0	0	0	0	0	0	0	0	0	0	0	0	0	0	0	0	0	0	0	0	0	0	0	0	0	0	0	0	0	0	0	0	0	0	0	0	0	0	0	0	0	0	0	0	0
0	0	0	0	0	0	0	0	0	0	0	0	0	0	0	0	0	0	0	0	0	0	0	0	0	0	0	0	0	0	0	0	0	0	0	0	0	0	0	0	0	0	0	0	0	0	0	0	0	0
0	0	0	0	0	0	0	0	0	0	0	0	0	0	0	0	0	0	0	0	0	0	0	0	0	0	0	0	0	0	0	0	0	0	0	0	0	0	0	0	0	0	0	0	0	0	0	0	0	0
0	0	0	0	0	0	0	0	0	0	0	0	0	0	0	0	0	0	0	0	0	0	0	0	0	0	0	0	0	0	0	0	0	0	0	0	0	0	0	0	0	0	0	0	0	0	0	0	0	0
0	0	0	0	0	0	0	0	0	0	0	0	0	0	0	0	0	0	0	0	0	0	0	0	0	0	0	0	0	0	0	0	0	0	0	0	0	0	0	0	0	0	0	0	0	0	0	0	0	0
0	0	0	0	0	0	0	0	0	0	0	0	0	0	0	0	0	0	0	0	0	0	0	0	0	0	0	0	0	0	0	0	0	0	0	0	0	0	0	0	0	0	0	0	0	0	0	0	0	0
0	0	0	0	0	0	0	0	0	0	0	0	0	0	0	0	0	0	0	0	0	0	0	0	0	0	0	0	0	0	0	0	0	0	0	0	0	0	0	0	0	0	0	0	0	0	0	0	0	0
0	0	0	0	0	0	0	0	0	0	0	0	0	0	0	0	0	0	0	0	0	0	0	0	0	0	0	0	0	0	0	0	0	0	0	0	0	0	0	0	0	0	0	0	0	0	0	0	0	0
0	0	0	0	0	0	0	0	0	0	0	0	0	0	0	0	0	0	0	0	0	0	0	0	0	0	0	0	0	0	0	0	0	0	0	0	0	0	0	0	0	0	0	0	0	0	0	0	0	0
0	0	0	0	0	0	0	0	0	0	0	0	0	0	0	0	0	0	0	0	0	0	0	0	0	0	0	0	0	0	0	0	0	0	0	0	0	0	0	0	0	0	0	0	0	0	0	0	0	0
0	0	0	0	0	0	0	0	0	0	0	0	0	0	0	0	0	0	0	0	0	0	0	0	0	0	0	0	0	0	0	0	0	0	0	0	0	0	0	0	0	0	0	0	0	0	0	0	0	0
0	0	0	0	0	0	0	0	0	0	0	0	0	0	0	0	0	0	0	0	0	0	0	0	0	0	0	0	0	0	0	0	0	0	0	0	0	0	0	0	0	0	0	0	0	0	0	0	0	0
0	0	0	0	0	0	0	0	0	0	0	0	0	0	0	0	0	0	0	0	0	0	0	0	0	0	0	0	0	0	0	0	0	0	0	0	0	0	0	0	0	0	0	0	0	0	0	0	0	0
0	0	0	0	0	0	0	0	0	0	0	0	0	0	0	0	0	0	0	0	0	0	0	0	0	0	0	0	0	0	0	0	0	0	0	0	0	0	0	0	0	0	0	0	0	0	0	0	0	0
0	0	0	0	0	0	0	0	0	0	0	0	0	0	0	0	0	0	0	0	0	0	0	0	0	0	0	0	0	0	0	0	0	0	0	0	0	0	0	0	0	0	0	0	0	0	0	0	0	0
0	0	0	0	0	0	0	0	0	0	0	0	0	0	0	0	0	0	0	0	0	0	0	0	0	0	0	0	0	0	0	0	0	0	0	0	0	0	0	0	0	0	0	0	0	0	0	0	0	0
0	0	0	0	0	0	0	0	0	0	0	0	0	0	0	0	0	0	0	0	0	0	0	0	0	0	0	0	0	0	0	0	0	0	0	0	0	0	0	0	0	0	0	0	0	0	0	0	0	0
0	0	0	0	0	0	0	0	0	0	0	0	0	0	0	0	0	0	0	0	0	0	0	0	0	0	0	0	0	0	0	0	0	0	0	0	0	0	0	0	0	0	0	0	0	0	0	0	0	0
0	0	0	0	0	0	0	0	0	0	0	0	0	0	0	0	0	0	0	0	0	0	0	0	0	0	0	0	0	0	0	0	0	0	0	0	0	0	0	0	0	0	0	0	0	0	0	0	0	0
0	0	0	0	0	0	0	0	0	0	0	0	0	0	0	0	0	0	0	0	0	0	0	0	0	0	0	0	0	0	0	0	0	0	0	0	0	0	0	0	0	0	0	0	0	0	0	0	0	0
0	0	0	0	0	0	0	0	0	0	0	0	0	0	0	0	0	0	0	0	0	0	0	0	0	0	0	0	0	0	0	0	0	0	0	0	0	0	0	0	0	0	0	0	0	0	0	0	0	0
0	0	0	0	0	0	0	0	0	0	0	0	0	0	0	0	0	0	0	0	0	0	0	0	0	0	0	0	0	0	0	0	0	0	0	0	0	0	0	0	0	0	0	0	0	0	0	0	0	0
0	0	0	0	0	0	0	0	0	0	0	0	0	0	0	0	0	0	0	0	0	0	0	0	0	0	0	0	0	0	0	0	0	0	0	0	0	0	0	0	0	0	0	0	0	0	0	0	0	0
0	0	0	0	0	0	0	0	0	0	0	0	0	0	0	0	0	0	0	0	0	0	0	0	0	0	0	0	0	0	0	0	0	0	0	0	0	0	0	0	0	0	0	0	0	0	0	0	0	0
0	0	0	0	0	0	0	0	0	0	0	0	0	0	0	0	0	0	0	0	0	0	0	0	0	0	0	0	0	0	0	0	0	0	0	0	0	0	0	0	0	0	0	0	0	0	0	0	0	0
0	0	0	0	0	0	0	0	0	0	0	0	0	0	0	0	0	0	0	0	0	0	0	0	0	0	0	0	0	0	0	0	0	0	0	0	0	0	0	0	0	0	0	0	0	0	0	0	0	0
0	0	0	0	0	0	0	0	0	0	0	0	0	0	0	0	0	0	0	0	0	0	0	0	0	0	0	0	0	0	0	0	0	0	0	0	0	0	0	0	0	0	0	0	0	0	0	0	0	0
0	0	0	0	0	0	0	0	0	0	0	0	0	0	0	0	0	0	0	0	0	0	0	0	0	0	0	0	0	0	0	0	0	0	0	0	0	0	0	0	0	0	0	0	0	0	0	0	0	0
0	0	0	0	0	0	0	0	0	0	0	0	0	0	0	0	0	0	0	0	0	0	0	0	0	0	0	0	0	0	0	0	0	0	0	0	0	0	0	0	0	0	0	0	0	0	0	0	0	0
0	0	0	0	0	0	0	0	0	0	0	0	0	0	0	0	0	0	0	0	0	0	0	0	0	0	0	0	0	0	0	0	0	0	0	0	0	0	0	0	0	0	0	0	0	0	0	0	0	0
0	0	0	0	0	0	0	0	0	0	0	0	0	0	0	0	0	0	0	0	0	0	0	0	0	0	0	0	0	0	0	0	0	0	0	0	0	0	0	0	0	0	0	0	0	0	0	0	0	0
0	0	0	0	0	0	0	0	0	0	0	0	0	0	0	0	0	0	0	0	0	0	0	0	0	0	0	0	0	0	0	0	0	0	0	0	0	0	0	0	0	0	0	0	0	0	0	0	0	0
0	0	0	0	0	0	0	0	0	0	0	0	0	0	0	0	0	0	0	0	0	0	0	0	0	0	0	0	0	0	0	0	0	0	0	0	0	0	0	0	0	0	0	0	0	0	0	0	0	0
0	0	0	0	0	0	0	0	0	0	0	0	0	0	0	0	0	0	0	0	0	0	0	0	0	0	0	0	0	0	0	0	0	0	0	0	0	0	0	0	0	0	0	0	0	0	0	0	0	0
0	0	0	0	0	0	0	0	0	0	0	0	0	0	0	0	0	0	0	0	0	0	0	0	0	0	0	0	0	0	0	0	0	0	0	0	0	0	0	0	0	0	0	0	0	0	0	0	0	0
0	0	0	0	0	0	0	0	0	0	0	0	0	0	0	0	0	0	0	0	0	0	0	0	0	0	0	0	0	0	0	0	0	0	0	0	0	0	0	0	0	0	0	0	0	0	0	0	0	0
0	0	0	0	0	0	0	0	0	0	0	0	0	0	0	0	0	0	0	0	0	0	0	0	0	0	0	0	0	0	0	0	0	0	0	0	0	0	0	0	0	0	0	0	0	0	0	0	0	0
0	0	0	0	0	0	0	0	0	0	0	0	0	0	0	0	0	0	0	0	0	0	0	0	0	0	0	0	0	0	0	0	0	0	0	0	0	0	0	0	0	0	0	0	0	0	0.0855329	0.0867	0.0796438	0.0864001
0	0	0	0	0	0	0	0	0	0	0	0	0	0	0	0	0	0	0	0	0	0	0	0	0	0	0	0	0	0	0	0	0	0	0	0	0	0	0	0	0.10845	0.101514	0.0979942	0.10417	0.0945454	0.098598	0.0963334	0.0857873	0.0930427	0.0876688
0	0	0	0	0	0	0	0	0	0	0	0	0	0	0	0	0	0	0	0	0	0	0	0	0	0	0	0	0	0	0	0	0	0	0	0	0	0	0.114785	0.120213	0.106144	0.104688	0.102605	0.10278	0.0980697	0.0968337	0.0940109	0.0879535	0.0839298	0.0835579
0	0	0	0	0	0	0	0	0	0	0	0	0	0	0	0	0	0	0	0	0	0	0	0	0	0	0	0	0	0	0	0	0	0	0	0	0	0.117336	0.124837	0.111175	0.10933	0.106771	0.0983882	0.106434	0.100703	0.0970465	0.092699	0.0939986	0.0866837	0.0865816
0	0	0	0	0	0	0	0	0	0	0	0	0	0	0	0	0	0	0	0	0	0	0	0	0	0	0	0	0	0	0	0	0	0	0	0.134312	0.129942	0.120955	0.121665	0.111418	0.10821	0.11302	0.105266	0.104151	0.10199	0.103103	0.0933571	0.0880291	0.0915353	0.0877602
0	0	0	0	0	0	0	0	0	0	0	0	0	0	0	0	0	0	0	0	0	0	0	0	0	0	0	0	0	0	0	0	0	0	0.139185	0.134209	0.1288	0.125863	0.127693	0.12212	0.114986	0.114234	0.107205	0.099053	0.107039	0.104235	0.100376	0.0925034	0.089155	0.0902261
0	0	0	0	0	0	0	0	0	0	0	0	0	0	0	0	0	0	0	0	0	0	0	0	0	0	0	0	0	0	0	0	0	0.138947	0.139096	0.130091	0.134305	0.122045	0.132715	0.128685	0.119619	0.120573	0.110506	0.106362	0.100947	0.107287	0.103368	0.101372	0.0907325	0.0938258
0	0	0	0	0	0	0	0	0	0	0	0	0	0	0	0	0	0	0	0	0	0	0	0	0	0	0	0	0	0	0	0	0.144051	0.1371	0.13583	0.137467	0.135629	0.135727	0.127904	0.131367	0.122166	0.116926	0.115886	0.109423	0.100805	0.0978761	0.0946888	0.101834	0.0916997	0.0904765
0	0	0	0	0	0	0	0	0	0	0	0	0	0	0	0	0	0	0	0	0	0	0	0	0	0	0	0	0	0	0	0.149615	0.147862	0.144805	0.134984	0.1288	0.136821	0.129415	0.119031	0.127476	0.115893	0.108572	0.11487	0.112467	0.106856	0.100211	0.104444	0.101208	0.0984876	0.0907896
0	0	0	0	0	0	0	0	0	0	0	0	0	0	0	0	0	0	0	0	0	0	0	0	0	0	0	0	0	0	0.153511	0.151824	0.146522	0.149831	0.137927	0.137039	0.133607	0.135823	0.126744	0.126734	0.120949	0.119754	0.118214	0.103331	0.115606	0.110286	0.098394	0.09831	0.0898834	0.0896952
0	0	0	0	0	0	0	0	0	0	0	0	0	0	0	0	0	0	0	0	0	0	0	0	0	0	0	0	0	0.154318	0.158727	0.15168	0.152309	0.145918	0.139125	0.136636	0.131608	0.133945	0.130008	0.128648	0.127999	0.12998	0.115061	0.108986	0.109729	0.105845	0.102958	0.101645	0.0944883	0.091801
0	0	0	0	0	0	0	0	0	0	0	0	0	0	0	0	0	0	0	0	0	0	0	0	0	0	0	0	0.156779	0.157637	0.156069	0.151457	0.150437	0.145968	0.154202	0.136001	0.138678	0.1332	0.128872	0.121993	0.126606	0.115642	0.115952	0.114574	0.107841	0.105437	0.0957369	0.104302	0.0981442	0.103254
0	0	0	0	0	0	0	0	0	0	0	0	0	0	0	0	0	0	0	0	0	0	0	0	0	0	0	0	0.17278	0.158935	0.15424	0.158009	0.146908	0.149639	0.142981	0.136747	0.12903	0.131878	0.136731	0.134694	0.126448	0.121278	0.122335	0.120132	0.112651	0.114137	0.106813	0.0973616	0.102062	0.099499
0	0	0	0	0	0	0	0	0	0	0	0	0	0	0	0	0	0	0	0	0	0	0	0	0	0	0	0.17255	0.162694	0.163898	0.160649	0.157585	0.148221	0.144667	0.145426	0.148859	0.140203	0.130417	0.139173	0.131006	0.131164	0.122217	0.120439	0.119989	0.11362	0.109238	0.10265	0.102931	0.10175	0.0947333
0	0	0	0	0	0	0	0	0	0	0	0	0	0	0	0	0	0	0	0	0	0	0	0	0	0	0.168755	0.171761	0.161993	0.158202	0.160241	0.15105	0.159169	0.14928	0.152416	0.148026	0.144326	0.145034	0.130318	0.127031	0.129875	0.127344	0.127284	0.122359	0.110455	0.109659	0.1082	0.10236	0.0968614	0.10376
0	0	0	0	0	0	0	0	0	0	0	0	0	0	0	0	0	0	0	0	0	0	0	0	0	0	0.183325	0.168168	0.163204	0.164552	0.15604	0.158188	0.158242	0.151638	0.151633	0.140354	0.138086	0.138946	0.13452	0.135391	0.126046	0.127993	0.11789	0.121933	0.117161	0.111736	0.107975	0.103834	0.104911	0.0939992
0	0	0	0	0	0	0	0	0	0	0	0	0	0	0	0	0	0	0	0	0	0	0	0	0	0.174316	0.174935	0.175493	0.164967	0.160629	0.164156	0.155273	0.151196	0.155177	0.151029	0.15001	0.138089	0.135848	0.137589	0.133481	0.121094	0.130841	0.117842	0.114854	0.114179	0.113474	0.107207	0.110296	0.100529	0.0988166
0	0	0	0	0	0	0	0	0	0	0	0	0	0	0	0	0	0	0	0	0	0	0	0	0	0.1799	0.178376	0.17243	0.171115	0.168511	0.167354	0.158625	0.162356	0.14579	0.150924	0.141144	0.142845	0.132613	0.138919	0.133356	0.135663	0.124878	0.125703	0.123218	0.118958	0.117621	0.106895	0.103082	0.108247	0.100933
0	0	0	0	0	0	0	0	0	0	0	0	0	0	0	0	0	0	0	0	0	0	0	0	0.192313	0.175359	0.179438	0.179316	0.165431	0.16511	0.170592	0.163438	0.158969	0.163255	0.157308	0.148701	0.136112	0.138394	0.140196	0.138131	0.131473	0.126017	0.125754	0.124186	0.11578	0.112169	0.113367	0.10636	0.107056	0.108034
0	0	0	0	0	0	0	0	0	0	0	0	0	0	0	0	0	0	0	0	0	0	0	0	0.191542	0.179804	0.181516	0.174167	0.173482	0.172066	0.166673	0.151749	0.158945	0.149156	0.156097	0.146764	0.141251	0.143212	0.130354	0.126986	0.122275	0.131629	0.122192	0.106359	0.122695	0.113264	0.108523	0.123054	0.105878	0.110525
0	0	0	0	0	0	0	0	0	0	0	0	0	0	0	0	0	0	0	0	0	0	0	0.20234	0.188004	0.183804	0.187856	0.184449	0.168144	0.173944	0.164038	0.156437	0.155719	0.152266	0.15431	0.143697	0.148866	0.144722	0.145112	0.135936	0.138384	0.135212	0.120521	0.121615	0.116472	0.119101	0.113241	0.110322	0.108914	0.0975248
0	0	0	0	0	0	0	0	0	0	0	0	0	0	0	0	0	0	0	0	0	0	0	0.192033	0.184253	0.190098	0.182826	0.176024	0.175927	0.161434	0.174731	0.159128	0.160926	0.16395	0.152555	0.151621	0.146049	0.142525	0.141808	0.143904	0.132074	0.136687	0.120801	0.124601	0.121188	0.112275	0.112465	0.102931	0.104403	0.109729
0	0	0	0	0	0	0	0	0	0	0	0	0	0	0	0	0	0	0	0	0	0	0	0.194581	0.193755	0.184955	0.182319	0.174234	0.170571	0.179906	0.168993	0.15819	0.155543	0.162116	0.155187	0.148184	0.153529	0.144937	0.138579	0.142731	0.134472	0.134409	0.127666	0.128333	0.115551	0.116125	0.113347	0.108663	0.109034	0.103308
0	0	0	0	0	0	0	0	0	0	0	0	0	0	0	0	0	0	0	0	0	0	0.195097	0.185442	0.190644	0.171829	0.183501	0.173119	0.177624	0.16717	0.173175	0.168849	0.161587	0.15523	0.149425	0.152734	0.145186	0.148311	0.139466	0.134524	0.129647	0.134475	0.129581	0.131172	0.118604	0.118533	0.118907	0.10756	0.109234	0.106029
0	0	0	0	0	0	0	0	0	0	0	0	0	0	0	0	0	0	0	0	0	0	0.200295	0.205503	0.183684	0.188756	0.19021	0.170937	0.171265	0.187414	0.175327	0.1709	0.158939	0.148311	0.149648	0.154913	0.145236	0.148759	0.138115	0.134114	0.131849	0.129547	0.128359	0.131649	0.123596	0.111389	0.113114	0.115664	0.109343	0.112753
0	0	0	0	0	0	0	0	0	0	0	0	0	0	0	0	0	0	0	0	0	0	0.201233	0.201845	0.18918	0.179616	0.179249	0.174179	0.173849	0.179012	0.16688	0.174704	0.160086	0.158216	0.155245	0.15421	0.153672	0.141916	0.138929	0.141462	0.135569	0.13374	0.130594	0.127484	0.115711	0.120976	0.120234	0.113051	0.110348	0.11111
0	0	0	0	0	0	0	0	0	0	0	0	0	0	0	0	0	0	0	0	0	0.196448	0.198011	0.200102	0.192225	0.183723	0.18386	0.180481	0.1789	0.171314	0.165366	0.164541	0.163089	0.160527	0.156258	0.150404	0.144856	0.146397	0.14346	0.133938	0.136656	0.12716	0.123407	0.128514	0.117812	0.117057	0.120509	0.111399	0.109975	0.109849
[truncated: 143 more rows]
[truncated: 206 more columns]

## Sheet: Figure 2c
0	0	0	0	0	0	0	0	0	0	0	0	0	0	0	0	0	0	0	0	0	0	0	0	0	0	0	0	0	0	0	0	0	0	0	0	0	0	0	0	0	0	0	0	0	0	0	0	0	0
[truncated: 127 more rows]
[truncated: 78 more columns]

[truncated: 33 more sheets: Figure 2d, Figure 2e, Figure 3a, Figure 3b, Figure 3c, Figure 3d, Figure 3e, Figure 3f, Figure 3g, Figure 3h, Figure 3i, Figure 4b, Figure 4c, Figure 4d, Figure 4e, Figure 4f, Figure 4g, Figure 4h, Figure 5b_1, Figure 5b_2 …]
